# Supplementary material for: Spatial Distribution of Black Bear Incident Reports in Michigan
Source: PLoS One. 2016 Apr 27;11(4):e0154474. doi: 10.1371/journal.pone.0154474 (PMC4847767; doi:10.1371/journal.pone.0154474)
Supplement: S1 Dataset — Dataset contains selected black bear incident reports received by Michigan Department of Natural Resources during 2003–2011 for the state of Michigan used in the analysis. (XLSX) [file pone.0154474.s001.xlsx]

## Sheet: S1_Metadata
Column Headings	Descriptions
ID	Unique ID for all data (i.e., bear incident reports and random units)
recordnum	Bear Report Number - ID number from MDNR database for bear incident reports
randid	Unique ID for random units
hbc	response variable: 1 = bear incident reports; 0 = random units
region	regional location: UP = Upper Peninsula; LP = Lower Peninsula
centroidx	X UTM of section centroids
centroidy	Y UTM of section centroids
buffarea	Area of clipped buffer (m^2)
waterprop	proportion of 2006 NLCD land cover: Open Water
opendevprop	proportion of 2006 NLCD land cover: Developed, Open Space
highdevprop	proportion of 2006 NLCD land cover: Developed, High Intensity
barrenprop	proportion of 2006 NLCD land cover: Barren Land
decidprop	proportion of 2006 NLCD land cover: Deciduous Forest
evergreenprop	proportion of 2006 NLCD land cover: Evergreen Forest
mixprop	proportion of 2006 NLCD land cover: Mixed Forest
shrubprop	proportion of 2006 NLCD land cover: Shrub/Scrub
herbprop	proportion of 2006 NLCD land cover: Grassland/Herbaceous
haypastprop	proportion of 2006 NLCD land cover: Pasture/Hay
cropprop	proportion of 2006 NLCD land cover: Cultivated Crops
woodywetprop	proportion of 2006 NLCD land cover: Woody Wetlands
herbwetprop	proportion of 2006 NLCD land cover: Emergent Herbaceous Wetlands
usgsndvimean	weighted-mean NDVI value (8-bit, 0-255); USGS EarthExplorer
primary	primary road density (km/km2)
secondary	secondary road density (km/km2)

## Sheet: S1_Dataset
ID	recordnum	randid	hbc	region	centroidx	centroidy	buffarea	waterprop	opendevprop	highdevprop	barrenprop	decidprop	evergreenprop	mixprop	shrubprop	herbprop	haypastprop	cropprop	woodywetprop	herbwetprop	usgsndvimean	primary	secondary
1	1	NA	1	LP	609215	480139	6.51381e+06	0.117014	0.0872085	0	0	0.57886	0.0517455	0.0481579	0.00427763	0.0328412	0	0	0.0569891	0.0150407	204.43	0.00247223	0.000115263
2	2	NA	1	LP	579152	421771	6.51381e+06	0.00165723	0.0248584	0.000966717	0	0.211987	0.0865902	0.0109101	0.0331446	0.226764	0.0979147	0.125673	0.113106	0.0314874	190.9	0.00106302	0
3	3	NA	1	LP	563306	412269	6.51381e+06	0	0.0395137	0.000967118	0	0.143548	0.0250069	0.00773694	0.0247306	0.0378558	0.285576	0.202818	0.152528	0.0560928	190.981	0.00129436	0
4	4	NA	1	LP	673539	491200	6.51381e+06	0.187379	0.0433582	0	0	0.438139	0.0655896	0.057995	0.00151892	0.023198	0	0	0.133527	0.0172604	196.979	0.00110837	0.000184842
5	6	NA	1	LP	608229	415614	6.51381e+06	0.0136665	0.0552181	0	0	0.179321	0.201684	0.0930425	0.00952512	0.0316124	0	0	0.222529	0.0467973	191.563	0.00334566	0.000495141
6	7	NA	1	LP	540825	407262	6.51381e+06	0	0.0719613	0	0	0.180663	0.0700276	0.0418508	0.0103591	0.0657459	0.00953039	0.253453	0.243232	0.0114641	195.01	0.00244232	0.000147791
7	8	NA	1	LP	499065	334430	6.51381e+06	0	0.0346207	0.00110345	0	0.274345	0.0153103	0.0108966	0.025931	0.125793	0.0677241	0.226621	0.167586	0.0224828	194.721	0.00141242	5.899e-05
8	10	NA	1	LP	579159	437819	6.51381e+06	0.000138236	0.0315178	0	0	0.41457	0.0434061	0.0132707	0.0163119	0.224495	0	0.00870887	0.224357	0.0211501	204.914	0.000808521	0
9	11	NA	1	LP	505504	440985	6.51381e+06	0	0.0729584	0.00110543	0	0.138317	0.139284	0.00842891	0.0728202	0.181014	0	0.0163051	0.286997	0.00870526	192.151	0.00277778	0.000134401
10	13	NA	1	LP	561722	410655	6.51381e+06	0	0.0405965	0	0	0.194283	0.029826	0.0211268	0.0106324	0.0219553	0.0938967	0.20174	0.285971	0.0753935	199.836	0.000956789	1.74307e-05
11	14	NA	1	LP	561722	410655	6.51381e+06	0	0.0405965	0	0	0.194283	0.029826	0.0211268	0.0106324	0.0219553	0.0938967	0.20174	0.285971	0.0753935	199.836	0.000956789	1.74307e-05
12	15	NA	1	LP	554996	466748	6.51381e+06	0.000689845	0.031043	0	0	0.512969	0.225028	0.0351821	0.0747792	0.0885762	0	0.0137969	0.0106236	0.00469095	214.626	0.000956955	0
13	16	NA	1	LP	664422	473172	6.51381e+06	0	0.0295498	0	0	0.380696	0.0741508	0.0593759	0.0654515	0.120271	0.00938967	0	0.250345	0.0107705	200.155	0	0
14	18	NA	1	LP	643793	467731	6.51381e+06	0.0066216	0.0409712	0	0	0.535522	0.0503518	0.0812526	0.080011	0.129811	0.0077252	0	0.0449717	0.019451	205.926	0.000933495	0.000112212
15	19	NA	1	LP	568092	413883	6.51381e+06	0.000828729	0.053453	0	0	0.0915746	0.0107735	0.00856354	0.00455801	0.0207182	0.174309	0.254972	0.221547	0.153453	201.149	0.00146802	0
16	20	NA	1	LP	521525	334516	6.51381e+06	0	0.0490061	0	0	0.362231	0.0882109	0.00621204	0.0259525	0.114025	0.0629486	0.0789619	0.190779	0.00676422	194.037	0.00165129	0
17	21	NA	1	LP	540803	408873	6.51381e+06	0.293589	0.082205	0	0	0.118127	0.0312241	0.0308096	0.00815142	0.0404808	0	0.0345399	0.272036	0.0285991	160.775	0.0021371	0.000346378
18	22	NA	1	LP	614202	443375	6.51381e+06	0	0.0505246	0	0.0225014	0.102982	0.457206	0.106571	0.0229155	0.105881	0	0	0.0542518	0.00593595	191.779	0.00172548	0.000639617
19	23	NA	1	LP	608229	415614	6.51381e+06	0.0136665	0.0552181	0	0	0.179321	0.201684	0.0930425	0.00952512	0.0316124	0	0	0.222529	0.0467973	191.563	0.00334566	0.000495141
20	25	NA	1	LP	609362	436550	6.51381e+06	0	0.0851269	0	0	0.248344	0.126104	0.138797	0.0733996	0.220613	0.00855408	0.0149007	0.0217991	0.00482892	195.142	0.00229455	4.57947e-05
21	26	NA	1	LP	580756	421776	6.51381e+06	0	0.0381911	0	0	0.157314	0.0324004	0.0234386	0.0176479	0.222666	0.0154419	0.0446712	0.347305	0.0805184	199.854	0.000979871	0
22	28	NA	1	LP	547014	466733	6.51381e+06	0	0.0460753	0	0	0.405711	0.235481	0.0299352	0.0427645	0.128569	0	0.0292454	0.0564216	0.0013795	206.596	0.00138913	2.3189e-06
23	29	NA	1	UP	323846	703396	6.51381e+06	0.00234807	0.0697514	0	0	0.460221	0.0151934	0.22942	0.0314917	0.0107735	0.013674	0.0912983	0.0555249	0.00455801	221.095	0.00150808	3.33162e-05
24	31	NA	1	UP	308333	723156	6.51381e+06	0.371097	0.0283227	0.00165792	0	0.300083	0.00497375	0.0284609	0.00193424	0	0.0483559	0.0106383	0.0851064	0.0368886	179.618	0.00173039	5.26801e-05
25	32	NA	1	LP	561335	304204	6.51381e+06	0.0398511	0.0557088	0	0.00110314	0.167678	0.0379206	0.00744622	0.00482625	0.0271649	0.0874242	0.449117	0.0686707	0.00427468	183.202	0.00160625	0.000136679
26	33	NA	1	LP	516531	426298	6.51381e+06	0.103286	0.0858879	0	0	0.404308	0.157415	0.0146368	0.0176747	0.109914	0.00193317	0.0396299	0.0323115	0.00289975	196.173	0.00103806	0.00137302
27	34	NA	1	LP	653180	501749	6.51381e+06	0.000138026	0.0499655	0	0	0.363837	0.0596273	0.0621118	0.020842	0.106418	0.00303658	0.0176674	0.289165	0.0165631	200.904	0.00120933	9.69685e-05
28	36	NA	1	LP	479779	325066	6.51381e+06	0	0.0551181	0	0	0.651609	0.11963	0.0352259	0.0755629	0.0460008	0	0	0.0136759	0	212.555	0.00181657	2.22026e-05
29	37	NA	1	LP	489471	441356	6.51381e+06	0	0.0443187	0.00165677	0.00345161	0.437112	0.0444567	0.0164297	0.0117355	0.0735883	0.0711031	0.284551	0.00179484	0.00124258	208.644	0.00111278	9.45846e-05
30	40	NA	1	LP	651871	531622	6.51381e+06	0	0.0540578	0	0	0.225356	0.0456242	0.00635974	0.031937	0.161759	0.0911102	0.131066	0.200332	0.0116134	193.519	0.00169132	0
31	41	NA	1	LP	598263	462418	6.51381e+06	0.00262069	0.0273103	0	0	0.127586	0.317241	0.122621	0.0707586	0.0365517	0	0	0.271862	0.0206897	196.66	0.000110451	0.000106667
32	43	NA	1	LP	667979	461979	6.51381e+06	0	0.0585554	0	0	0.320398	0.403259	0.0657368	0.090319	0.0597984	0	0	0.00110482	0	197.665	0.0003852	0.000831512
33	44	NA	1	LP	541008	307337	6.51381e+06	0.000690417	0.111986	0	0.00193317	0.0650373	0.0104943	0.00138083	0.00110467	0.00883734	0.16639	0.42433	0.149406	0	190.511	0.0029153	0.000104679
34	45	NA	1	LP	534068	279335	6.51381e+06	0.148511	0.262135	0.045091	0.0730833	0.0452289	0.00703254	0.00648097	0.00317154	0.00482625	0.0140651	0	0.0761169	0.00303365	164.908	0.00385417	0.00062616
35	49	NA	1	LP	657261	497131	6.51381e+06	0	0.0448585	0	0	0.113043	0.0931677	0.0429262	0.00248447	0.0114562	0	0	0.628295	0.0407177	203.982	0.000380507	2.37323e-05
36	57	NA	1	LP	615297	488219	6.51381e+06	0.00939356	0.0527697	0	0	0.265506	0.288438	0.0710043	0.204586	0.0780495	0	0.00400608	0.00801216	0	190.416	0.000967231	0.00038131
37	58	NA	1	LP	588920	523124	6.51381e+06	0	0.0639061	0	0	0.438095	0.0057971	0.00151829	0.000966184	0.0502415	0.0202899	0.0189096	0.333471	0.0394755	204.704	0.001265	0
38	59	NA	1	UP	666100	606751	6.01518e+06	0.0958863	0.0273747	0.00344054	0.0541511	0.0284218	0.495138	0.044727	0.00224383	0.0136126	0	0	0.0875093	0.0390426	188.645	0.00170571	0.000936721
39	60	NA	1	UP	638040	634984	6.51381e+06	0.0922652	0.00428177	0	0.016989	0.28232	0.151796	0.0946133	0.00828729	0.0121547	0	0	0.306906	0.0296961	208.055	4.60153e-05	3.72557e-05
40	61	NA	1	LP	542396	410516	6.51381e+06	0.680254	0.0274976	0.00179632	0	0.015476	0.00221086	0.0113307	0.000967252	0.00386901	0.00290175	0	0.155313	0.0414536	111.463	0.00111653	0.000438408
41	62	NA	1	UP	418496	590602	6.51381e+06	0.00151787	0.166552	0.0109011	0.00869325	0.402235	0.0161446	0.0226301	0.0503657	0.0437422	0.00248379	0.0125569	0.107631	0.00372568	186.921	0.00390622	0.00034521
42	63	NA	1	UP	413457	577769	6.51381e+06	0	0.0234839	0.00400608	0.0051112	0.124188	0.00207211	0.0120182	0.0515265	0.00483492	0	0.00248653	0.716674	0.00773588	206.895	0.00081283	0
43	64	NA	1	UP	415957	616328	6.51381e+06	0	0.0266244	0	0	0.364878	0.0267623	0.0457994	0.00510415	0.00179335	0.0125535	0.00455235	0.510277	0.0016554	209.672	0.000615379	0.000106844
44	65	NA	1	UP	409432	613205	6.51381e+06	0	0.0632509	0.000966717	0	0.113796	0.122497	0.0928049	0.01892	0.022925	0.176081	0	0.335727	0.00262395	198.798	0.00149859	8.52979e-05
45	66	NA	1	UP	422117	603406	6.51381e+06	0.00276243	0.0513812	0	0	0.120304	0.0685083	0.0820442	0.0139503	0.00262431	0.0132597	0.00441989	0.625	0.00690608	202.597	0.000509056	0
46	74	NA	1	LP	534058	272874	6.51381e+06	0.00690417	0.208782	0.014913	0.0200221	0.315659	0.0222314	0.0238884	0.0161558	0.0169843	0.0091135	0	0.0635184	0.00179508	186.406	0.00314517	0.00117366
47	75	NA	1	LP	516726	484722	6.51381e+06	0	0.0565829	0	0	0.121998	0.0674855	0.00828043	0.0208391	0.221226	0.0608612	0.367237	0.039332	0	198.014	0.00172106	0
48	76	NA	1	LP	599999	537645	6.51381e+06	0.00372877	0.0381163	0	0.00897666	0.303411	0.121806	0.0457119	0.0301063	0.149841	0	0.0407402	0.217788	0.00911476	192.024	0.00128439	4.93481e-05
49	77	NA	1	LP	645720	398072	6.51381e+06	0	0.0191962	0	0	0.319431	0.0345256	0.0204392	0.090319	0.0922525	0.00939097	0	0.249965	0.153294	202.853	0.000488076	0
50	78	NA	1	LP	638832	419431	6.51381e+06	0.00898162	0.0540279	0	0.00110543	0.413846	0.137902	0.0672931	0.0168578	0.0406246	0.0794528	0.0577587	0.0889871	0.00856709	208.144	0.00128088	0.000132489
51	79	NA	1	LP	603044	457724	6.51381e+06	0.00607232	0.138835	0.0542368	0.000690036	0.00165609	0.134419	0.0416782	0.0240132	0.0205631	0	0	0.221502	0.00634833	159.351	0.00583583	0.000876922
52	81	NA	1	LP	673617	489592	6.51381e+06	0.395661	0.0641238	0	0	0.242814	0.0847153	0.0715865	0.00428413	0.0218353	0.0284688	0.0167219	0.0364842	0.00359315	175.623	0.000967271	0.000252229
53	82	NA	1	LP	673617	489592	6.51381e+06	0.395661	0.0641238	0	0	0.242814	0.0847153	0.0715865	0.00428413	0.0218353	0.0284688	0.0167219	0.0364842	0.00359315	175.623	0.000967271	0.000252229
54	83	NA	1	UP	322208	701826	6.51381e+06	0	0.0511865	0	0	0.577539	0.0150386	0.106788	0.133416	0.0475993	0.00193157	0.0282837	0.0347682	0.00248344	223.749	0.000894715	9.03806e-05
55	84	NA	1	UP	336773	768985	4.81905e+06	0.0179372	0.101644	0.00205531	0	0.0155082	0.445628	0.0855755	0.00093423	0	0	0	0.259903	0.0168161	203.657	0.00226875	0.000429843
56	85	NA	1	UP	464513	648019	6.51381e+06	0	0.0201379	0.000827586	0	0.294897	0.0915862	0.0369655	0.000827586	0.0495172	0.0110345	0	0.447862	0.0394483	212.082	0.00048533	0.000424174
57	87	NA	1	UP	308528	729574	6.51381e+06	0.30663	0.070442	0	0	0.23232	0.0475138	0.141575	0.00455801	0.0106354	0.0457182	0.0936464	0.0110497	0.00980663	192.827	0.000668399	0.000122522
58	91	NA	1	LP	542162	418509	6.51381e+06	0	0.036449	0	0	0.246169	0.14124	0.0208477	0.0694464	0.296838	0	0.0560541	0.0977496	0.0122877	192.534	0.00153935	0
59	92	NA	1	LP	539089	412087	6.51381e+06	0.135849	0.025843	0	0	0.252488	0.0353787	0.0554174	0.00373134	0.000414594	0	0	0.382946	0.0836097	205.754	0.00100461	0.000194291
60	93	NA	1	LP	521527	483044	6.51381e+06	0.20331	0.0411034	0	0	0.170207	0.0154483	0.0194483	0.0136552	0.0622069	0.107724	0.182345	0.139724	0.0186207	191.026	0.00116182	0.000212874
61	94	NA	1	LP	562905	473282	6.51381e+06	0	0.0372311	0	0	0.634584	0.0372311	0.0362659	0.0104799	0.124242	0	0.0249586	0.0922504	0.00234418	216.231	0.000668815	0.00102438
62	95	NA	1	LP	542290	447434	6.51381e+06	0	0.0350635	0	0	0.159028	0.0906957	0.0129763	0.0360298	0.148123	0.129072	0.301215	0.0521811	0.00400331	184.938	0.00175979	0.000117995
63	96	NA	1	LP	632124	347055	6.51381e+06	0.0176552	0.103172	0.00606897	0	0.283034	0.116276	0.0227586	0.00868966	0.00772414	0	0.00441379	0.327448	0.00689655	202.257	0.00192801	1.31685e-05
64	97	NA	1	LP	539089	412087	6.51381e+06	0.135849	0.025843	0	0	0.252488	0.0353787	0.0554174	0.00373134	0.000414594	0	0	0.382946	0.0836097	205.754	0.00100461	0.000194291
65	100	NA	1	LP	614069	383625	6.51381e+06	0.00331309	0.036444	0	0	0.103258	0.0652954	0.00565986	0.0234677	0.0691607	0.315019	0.202098	0.109332	0.00607399	194.054	0.00200766	8.6825e-05
66	101	NA	1	LP	519906	450648	6.51381e+06	0.260815	0.0767104	0	0	0.405667	0.00373186	0.00428473	0.00345543	0.0226676	0.0016586	0.0222529	0.160885	0.0251555	187.774	0.00106351	0.000453042
67	102	NA	1	LP	551817	468387	6.51381e+06	0.0284099	0.0393049	0	0	0.529306	0.11295	0.0468901	0.0306165	0.0943318	0.011033	0.0591643	0.0397187	0.00482692	200.333	0.00110681	0.00074856
68	103	NA	1	LP	577294	473406	6.51381e+06	0.010362	0.0497375	0	0.0013816	0.681818	0.00234872	0.0127107	0.00704615	0.0556784	0	0.00110528	0.160956	0.0161647	210.726	0.000906304	0.000532485
69	104	NA	1	LP	562909	471672	6.51381e+06	0.0132432	0.0776659	0	0.00179335	0.531935	0.0195889	0.0362809	0.00896675	0.175059	0	0.0584908	0.0674576	0.00206925	208.425	0.00114011	0.00154648
70	105	NA	1	LP	483063	441537	6.51381e+06	0	0.0499793	0	0	0.719177	0.032169	0.00994063	0.0179484	0.0977496	0.00717935	0.0543973	0	0	220.18	0.00167937	0
71	106	NA	1	LP	484784	454359	6.51381e+06	0.0789728	0.0666851	0.00096645	0	0.54135	0.047218	0.0135303	0.0528786	0.0891896	0.00469419	0.0619909	0	0	217.876	0.00190675	2.50149e-05
72	107	NA	1	LP	575910	423347	6.51381e+06	0.000138122	0.0230663	0	0	0.278867	0.0422652	0.0604972	0.0157459	0.0914365	0	0.0118785	0.399309	0.0756906	214.402	0.000477566	1.44357e-05
73	108	NA	1	LP	558458	413875	6.51381e+06	0	0.0691798	0	0	0.244684	0.122066	0.0673847	0.121513	0.071113	0.0473626	0.0704225	0.133112	0.0190555	201.806	0.00190623	8.32161e-05
74	109	NA	1	UP	180124	667685	6.51381e+06	0	0.0551029	0	0	0.428256	0.0542743	0.0926668	0	0.0219583	0	0.0530313	0.245546	0.0146389	196.901	0.00178837	0.000232206
75	110	NA	1	LP	553455	461923	6.51381e+06	0.0431297	0.0400885	0	0.000691181	0.24689	0.225048	0.134227	0.0197678	0.0156207	0	0	0.252143	0.0215648	211.795	0.00101088	0.000437413
76	111	NA	1	LP	559954	439517	6.51381e+06	0.000138007	0.0692796	0	0	0.425476	0.174027	0.0164229	0.133729	0.095639	0	0	0.0797681	0.00372619	206.593	0.00101683	0.000266498
77	112	NA	1	LP	636311	529474	6.51381e+06	0	0.0405741	0	0	0.149324	0.0438863	0.0205631	0.0133867	0.125311	0.0473365	0.0995032	0.411537	0.0318797	198.675	0.000647836	0.00011575
78	113	NA	1	LP	502307	437843	6.51381e+06	0	0.0346446	0	0	0.117598	0.247205	0.0449965	0.0904072	0.310283	0	0.00220842	0.100069	0.00565908	188.206	0.00172271	4.59432e-05
79	114	NA	1	LP	505421	426410	6.51381e+06	0	0.0342163	0	0.00110375	0.214404	0.0692605	0.00703642	0.0520143	0.206954	0	0.0911976	0.252621	0.0543598	197.684	0.0014184	0
80	115	NA	1	LP	559769	476483	6.51381e+06	0	0.0299807	0	0	0.484802	0.0743299	0.0183752	0.030257	0.190937	0.0116054	0.137469	0.000690799	0	200.453	0.00111242	6.49278e-05
81	119	NA	1	UP	517660	617394	6.51381e+06	0.0780171	0.0254073	0	0.00110467	0.281828	0.0321734	0.0133941	0.001657	0.008285	0	0	0.471555	0.0508147	212.18	0.000367373	0
82	122	NA	1	LP	584365	405745	6.51381e+06	0	0.0414365	0	0	0.48605	0.0417127	0.0359116	0.0711326	0.112293	0	0.0151934	0.160083	0.0361878	209.621	0.00146102	0
83	123	NA	1	LP	516726	484722	6.51381e+06	0	0.0565829	0	0	0.121998	0.0674855	0.00828043	0.0208391	0.221226	0.0608612	0.367237	0.039332	0	198.014	0.00172106	0
84	124	NA	1	LP	558205	470053	6.51381e+06	0	0.0310559	0	0	0.742167	0.0357488	0.0256729	0.0153209	0.0688751	0	0.0276052	0.0193237	0	213.641	0.00130964	0.000277746
85	126	NA	1	LP	507142	450729	6.51381e+06	0.0255067	0.0215083	0	0	0.852613	0.0257824	0.00620433	0.0104784	0.038329	0	0.0169585	0.00179236	0.000827244	220.346	0.00122364	0.000185896
86	128	NA	1	LP	574036	474974	6.51381e+06	0.0011036	0.0389019	0	0	0.730997	0.0729756	0.0120017	0.0162781	0.071734	0	0.0357291	0.0035867	0.00482825	204.591	0.00137368	0.000118921
87	129	NA	1	LP	548665	458686	6.51381e+06	0.013256	0.094449	0	0	0.259321	0.296189	0.129108	0.04971	0.0220933	0	0	0.118476	0.00151892	209.865	0.00100529	0.000696302
88	130	NA	1	LP	516724	486342	6.51381e+06	0	0.0539046	0	0	0.39461	0.0170007	0.0153421	0.0207326	0.145819	0.0120249	0.330339	0	0	211.235	0.00112995	0.000186828
89	131	NA	1	LP	556552	473267	6.51381e+06	0.0260654	0.0263412	0	0.0011033	0.199145	0.138602	0.0275824	0.0199972	0.177217	0.00206868	0.0188939	0.305613	0.0209626	195.253	0.00114749	0.000209772
90	133	NA	1	LP	537474	344349	6.51381e+06	0	0.071251	0	0.00179508	0.802403	0.0138083	0.00690417	0.0173985	0.044739	0	0.0168462	0.00400442	0.00151892	214.771	0.0022414	0
91	134	NA	1	LP	566213	425063	6.51381e+06	0	0.0124361	0	0	0.32472	0.248445	0.133757	0.0612132	0.0569297	0	0	0.135277	0.0272212	207.111	0.000428056	0
92	135	NA	1	LP	510297	442562	6.51381e+06	0	0.0342494	0	0	0.276757	0.059246	0.0120149	0.0194724	0.116558	0	0.0258252	0.40464	0.0324541	207.059	0.000914888	0
93	136	NA	1	LP	505367	420018	6.51381e+06	0	0.0178005	0	0	0.833586	0.0245619	0.00455361	0.0837588	0.0357389	0	0	0	0	220.148	0.000465362	0
94	137	NA	1	LP	619323	420614	6.51381e+06	0.00110574	0.0389772	0	0	0.163925	0.0733932	0.0497581	0.0121631	0.0340014	0	0	0.569316	0.0366275	208.146	0.000633123	0.000534017
95	138	NA	1	LP	553455	461923	6.51381e+06	0.0431297	0.0400885	0	0.000691181	0.24689	0.225048	0.134227	0.0197678	0.0156207	0	0	0.252143	0.0215648	211.795	0.00101088	0.000437413
96	139	NA	1	LP	685972	498262	6.51381e+06	0	0.031768	0	0	0.010221	0.0153315	0.00718232	0	0.0216851	0.320166	0.126519	0.413398	0.0225138	202.494	0.00123105	0
97	140	NA	1	LP	540600	416905	6.51381e+06	0.0754039	0.0412926	0	0.00110482	0.307002	0.111034	0.0338351	0.0316255	0.153018	0.00441928	0.0813424	0.124154	0.0262395	202.306	0.00160042	0
98	141	NA	1	LP	471757	336513	6.51381e+06	0	0.0201741	0.00124361	0	0.0737875	0.0315048	0.00400719	0.00469808	0.0485008	0.0692276	0.654968	0.0237668	0.00165815	193.273	0.00178151	0
99	146	NA	1	LP	540688	449021	6.51381e+06	0	0.0362809	0	0	0.243482	0.139468	0.0188992	0.07739	0.26983	0.00648365	0.0998758	0.0684232	0.00427645	190.498	0.00140926	0.000121147
100	147	NA	1	LP	568092	413883	6.51381e+06	0.000828729	0.053453	0	0	0.0915746	0.0107735	0.00856354	0.00455801	0.0207182	0.174309	0.254972	0.221547	0.153453	201.149	0.00146802	0
101	148	NA	1	LP	561398	474882	6.51381e+06	0	0.0421678	0	0	0.609291	0.0286188	0.0398175	0.0188027	0.0942901	0.00483893	0.0714779	0.0797733	0.00179732	208.938	0.00124368	0.000224114
102	149	NA	1	LP	553945	474979	6.51381e+06	0.341389	0.0266538	0	0.000690512	0.131612	0.0915619	0.0534457	0.00331446	0.00138102	0	0	0.326889	0.0216821	177.844	0.000570034	4.67194e-05
103	150	NA	1	LP	547085	437783	6.51381e+06	0.03672	0.0561844	0	0	0.270983	0.264909	0.154473	0.0208448	0.0238818	0	0	0.13915	0.00676422	208.104	0.00149472	0.000218407
104	151	NA	1	LP	557094	312257	6.51381e+06	0.0245416	0.0408107	0	0.0063422	0.228044	0.00303323	0.00206811	0	0.0154419	0.221977	0.37419	0.0456363	0.00565283	189.409	0.00155924	5.09355e-05
105	152	NA	1	UP	522287	638267	6.51381e+06	0.135008	0.0345113	0	0.00165654	0.527609	0.0110436	0.000828272	0	0.0114578	0.0132523	0	0.23164	0.0106295	191.348	0.00117239	0
106	153	NA	1	LP	518321	342485	6.51381e+06	0	0.0250035	0	0	0.82097	0.0288714	0.00676889	0.00690703	0.0303909	0.00207211	0.00773588	0.0683796	0.00290095	218.151	0.000811478	0.000561043
107	154	NA	1	LP	590931	314046	6.51381e+06	0.00870526	0.0491917	0	0.00359265	0.169545	0.0103634	0.000829073	0.00317811	0.0261158	0.182534	0.313113	0.22537	0.00151997	199.13	0.00139932	0
108	158	NA	1	LP	499104	353768	6.51381e+06	0	0.0396683	0	0.00138217	0.208846	0.182999	0.0179682	0.0765722	0.189357	0.0102281	0.0823773	0.138493	0.0223912	196.318	0.00137982	0.000621167
109	160	NA	1	LP	588920	523124	6.51381e+06	0	0.0639061	0	0	0.438095	0.0057971	0.00151829	0.000966184	0.0502415	0.0202899	0.0189096	0.333471	0.0394755	204.704	0.001265	0
110	161	NA	1	UP	649938	609589	6.51381e+06	0.01727	0.0197568	0	0.00469743	0.156535	0.042415	0.0180989	0.00469743	0.072672	0.0740536	0	0.514921	0.042415	201.982	0.000935357	0
111	162	NA	1	UP	519270	615789	6.51381e+06	0	0.00841728	0	0.00952118	0.29833	0.0499517	0.0179385	0.0046916	0.104319	0	0	0.445564	0.0322892	205.488	0.000723064	0
112	163	NA	1	UP	664440	608328	5.61623e+06	0.792507	0.00512328	0	0.0342619	0.00848543	0.122318	0.0132885	0	0.00128082	0	0	0	0.00208133	56.319	0.000344047	0.000257982
113	164	NA	1	UP	669331	606812	6.51381e+06	0.571389	0.0211268	0	0.0809169	0.0041425	0.182132	0.0150511	0.0008285	0.0139464	0	0	0.0237503	0.0334162	111.924	0.00110021	4.87479e-05
114	165	NA	1	UP	179930	664466	5.94201e+06	0.000757576	0.253485	0.0340909	0	0.111061	0.00227273	0.0351515	0.00454545	0.00106061	0	0.0113636	0.0137879	0.00106061	161.053	0.0108702	7.41534e-05
115	166	NA	1	LP	660468	520898	6.51381e+06	0.0656712	0.0564081	0	0.000414766	0.305959	0.130513	0.058482	0.0396792	0.0600028	0	0	0.261302	0.0207383	197.013	0.000729234	4.43738e-05
116	167	NA	1	LP	529908	502860	6.51381e+06	0.0204703	0.0319502	0	0	0.289488	0.00733057	0.0237898	0.0230982	0.0413555	0.145505	0.295712	0.111065	0.00373444	210.84	0.000896411	0
117	168	NA	1	LP	624834	462676	6.51381e+06	0	0.0679277	0	0.00179484	0.00593677	0.428552	0.0474941	0.0929173	0.0474941	0	0	0.2354	0.0372774	183.056	0.000968849	0.00113698
118	169	NA	1	LP	614169	444990	6.51381e+06	0	0.0530313	0	0	0.461815	0.165032	0.0495788	0.0574506	0.0643558	0.00787184	0.0259633	0.0872808	0.00510979	204.526	0.00122997	0.000327046
119	170	NA	1	LP	570949	304244	6.51381e+06	0.0874189	0.0571744	0	0.00649082	0.0871427	0.0382544	0.00662892	0.00662892	0.0359066	0.187543	0.290153	0.146389	0.00939097	183.618	0.00166846	0.000177274
120	173	NA	1	LP	632023	491508	6.51381e+06	0.00220964	0.0338351	0	0.11794	0.487778	0.0961193	0.02693	0.0545505	0.119597	0.000276205	0.0338351	0.00649082	0.00138102	189.182	0.000991834	0.000127962
121	174	NA	1	LP	646141	498307	6.51381e+06	0.0240265	0.0655896	0.001657	0	0.750069	0.0354874	0.0230599	0.00856117	0.0367302	0.00193317	0.000138083	0.0200221	0.00124275	202.673	0.00147175	0.000651942
122	175	NA	1	UP	457784	594805	6.17637e+06	0.00174647	0.0107699	0.000873235	0.00596711	0.0253238	0.083394	0.0291078	0	0.0331829	0	0	0.530636	0.247562	196.278	0.000668514	0
123	176	NA	1	LP	609588	532806	6.51381e+06	0	0.046916	0	0	0.671864	0.0139368	0.00607148	0.0104871	0.125983	0.00275976	0.0753415	0.00910722	0	205.87	0.00146421	0
124	179	NA	1	LP	627495	496159	6.51381e+06	0	0.0566142	0	0.00524717	0.323806	0.0107705	0.0057995	0.0274786	0.0886495	0.123447	0.299779	0.0323115	0.00386634	196.932	0.0013607	2.88125e-05
125	182	NA	1	LP	673928	502414	6.51381e+06	0	0.0426796	0	0	0.114365	0.0827348	0.0237569	0.0135359	0.0349448	0.150414	0.220994	0.28826	0.00552486	191.661	0.00109892	6.23328e-06
126	183	NA	1	UP	178785	672565	6.51381e+06	0	0.0407853	0	0	0.398037	0.00152081	0.0853035	0.00138255	0.0305544	0	0.317434	0.0871008	0.0377437	206.027	0.00142984	9.69272e-05
127	184	NA	1	LP	572452	473343	6.51381e+06	0.0222192	0.0532708	0	0	0.49448	0.0934309	0.0139387	0.0204251	0.205631	0	0.0114546	0.0422302	0.0402981	195.321	0.00111954	0.000198491
128	185	NA	1	LP	572452	473343	6.51381e+06	0.0222192	0.0532708	0	0	0.49448	0.0934309	0.0139387	0.0204251	0.205631	0	0.0114546	0.0422302	0.0402981	195.321	0.00111954	0.000198491
129	187	NA	1	LP	547003	434589	6.51381e+06	0	0.1118	0	0	0.117315	0.304384	0.133995	0.0810587	0.10284	0.00454921	0.0274331	0.0510063	0	196.486	0.0039289	3.06693e-05
130	188	NA	1	LP	567628	471682	6.51381e+06	0	0.0834368	0	0	0.124948	0.140394	0.0274445	0.0919873	0.49138	0	0.00537857	0	0	181.116	0.0020199	8.98667e-05
131	189	NA	1	LP	516724	483104	6.51381e+06	0	0.0418162	0	0	0.132487	0.0916368	0.0143527	0.0242893	0.170301	0.0839084	0.232818	0.164367	0.0131107	201.58	0.00120355	7.8897e-05
132	190	NA	1	LP	521604	491458	6.51381e+06	0.109716	0.0531328	0.00483025	0	0.224952	0.0307756	0.0178029	0.0229092	0.101849	0.0357439	0.246895	0.0552029	0.00979851	202.51	0.00222158	0.000254839
133	191	NA	1	LP	571683	305815	6.51381e+06	0.00427999	0.0498412	0	0.00165677	0.120392	0.00938837	0.00469419	0	0.0110451	0.238299	0.408118	0.133784	0.00276129	183.904	0.00120236	0
134	192	NA	1	UP	610373	652074	5.60901e+06	0.1773	0.0761462	0.006252	0.00432831	0.151491	0.192049	0.0392754	0.00961847	0.0192369	0.00833601	0.0203591	0.166079	0.044245	159.578	0.00217987	0.000840287
135	193	NA	1	LP	585812	500631	6.51381e+06	0	0.0231884	0	0.00207039	0.310835	0.0434783	0.00662526	0.00593513	0.00372671	0.00800552	0.567978	0	0	186.982	0.00123988	7.22188e-05
136	194	NA	1	LP	585812	500631	6.51381e+06	0	0.0231884	0	0.00207039	0.310835	0.0434783	0.00662526	0.00593513	0.00372671	0.00800552	0.567978	0	0	186.982	0.00123988	7.22188e-05
137	195	NA	1	LP	648937	454941	6.51381e+06	0	0.047343	0	0.00207039	0.297723	0.32381	0.104348	0.0191856	0.0692892	0.00621118	0.00510697	0.0782609	0.00552105	202.786	0.00105319	0.000564222
138	196	NA	1	LP	527984	471753	5.08478e+06	0.15439	0.088147	0.0167815	0.0224342	0.186363	0.00653595	0.0201378	0.0219043	0.057587	0	0.0243773	0.140258	0.0123653	190.685	0.00302151	0.000665629
139	198	NA	1	UP	474561	600513	6.51381e+06	0.619994	0.0335543	0	0.00510909	0.091135	0.0491577	0.0465341	0.00220933	0.003314	0.001657	0	0.090997	0.00925159	101.894	0.00071221	0.000600023
140	199	NA	1	UP	536740	646362	6.51381e+06	0.00441928	0.01892	0.000828615	0	0.0211297	0.0056622	0.000828615	0	0.000690512	0.0466786	0.00345256	0.765778	0.101229	202.366	0.000828914	5.45511e-05
141	200	NA	1	UP	425348	603350	6.51381e+06	0	0.0656733	0	0.00814018	0.216474	0.0475993	0.0360099	0.0216611	0.013383	0.148593	0.0629139	0.347544	0.0136589	193.173	0.00130574	4.47682e-05
142	201	NA	1	UP	413947	598623	6.51381e+06	0	0.04484	0	0	0.195088	0.0100717	0.0629139	0.00248344	0.00717439	0.0215232	0.0146247	0.634106	0.00717439	210.6	0.000745157	2.28768e-05
143	202	NA	1	UP	374182	538177	6.51381e+06	0	0.0464281	0.000690894	0.00373083	0.139837	0.0451845	0.0373083	0.0109161	0.00621805	0.421998	0.0241813	0.211828	0.000829073	194.826	0.00148882	0.000167732
144	203	NA	1	UP	413947	598623	6.51381e+06	0	0.04484	0	0	0.195088	0.0100717	0.0629139	0.00248344	0.00717439	0.0215232	0.0146247	0.634106	0.00717439	210.6	0.000745157	2.28768e-05
145	205	NA	1	UP	347829	662756	6.51381e+06	0.0491102	0.0761484	0	0	0.320458	0.0624914	0.221824	0.0132432	0.0117258	0	0	0.229273	0.002759	201.609	0.00169001	0.000814476
146	206	NA	1	UP	339918	667717	6.51381e+06	0.301546	0.0335357	0	0	0.2618	0.038504	0.141457	0.00441623	0.038228	0	0	0.143665	0.0096605	191.818	0.000840439	0.000542316
147	207	NA	1	UP	425348	603350	6.51381e+06	0	0.0656733	0	0.00814018	0.216474	0.0475993	0.0360099	0.0216611	0.013383	0.148593	0.0629139	0.347544	0.0136589	193.173	0.00130574	4.47682e-05
148	208	NA	1	UP	374182	538177	6.51381e+06	0	0.0464281	0.000690894	0.00373083	0.139837	0.0451845	0.0373083	0.0109161	0.00621805	0.421998	0.0241813	0.211828	0.000829073	194.826	0.00148882	0.000167732
149	210	NA	1	LP	569103	487816	6.51381e+06	0	0.206925	0	0	0.464754	0.0161402	0.0157263	0.0044144	0.0915988	0	0.0613878	0.103187	0.0041385	206.579	0.0015422	0.000466092
150	211	NA	1	LP	548620	466739	6.51381e+06	0	0.0487233	0	0	0.294134	0.30559	0.020842	0.0361629	0.258523	0	0.0150449	0	0.00138026	197.129	0.00148279	5.69939e-05
151	212	NA	1	UP	667658	608359	6.42897e+06	0.342773	0.0165428	0	0.0588813	0.0480864	0.278004	0.0499089	0.00560774	0.0368709	0	0	0.0904248	0.0287397	169.412	0.0010196	9.66674e-05
152	213	NA	1	LP	542396	410516	6.51381e+06	0.680254	0.0274976	0.00179632	0	0.015476	0.00221086	0.0113307	0.000967252	0.00386901	0.00290175	0	0.155313	0.0414536	111.463	0.00111653	0.000438408
153	214	NA	1	UP	331869	701529	6.51381e+06	0.000966851	0.0225138	0	0	0.365884	0.192818	0.25511	0	0.00524862	0	0.0161602	0.136326	0.00179558	224.352	0.000646824	1.24373e-05
154	215	NA	1	UP	346405	770377	5.08137e+06	0.0622561	0.0741398	0	0.00798155	0.0099326	0.487584	0.0901029	0	0	0	0	0.244768	0.0232352	200.294	0.00115349	0.000540425
155	216	NA	1	LP	575583	478217	6.51381e+06	0	0.0401324	0	0	0.686112	0.08785	0.00744725	0.0420632	0.11626	0	0.00165494	0.000137912	0	200.56	0.00121502	0.000896811
156	221	NA	1	UP	340795	640400	6.51381e+06	0.195778	0.0298013	0	0	0.503173	0.00372517	0.0274558	0.00165563	0.15011	0	0	0.0807119	0.0075883	202.729	0	0.00148214
157	222	NA	1	UP	413947	598623	6.51381e+06	0	0.04484	0	0	0.195088	0.0100717	0.0629139	0.00248344	0.00717439	0.0215232	0.0146247	0.634106	0.00717439	210.6	0.000745157	2.28768e-05
158	223	NA	1	LP	580377	484686	6.51381e+06	0	0.0419484	0	0	0.695874	0.0518835	0.0204222	0.011591	0.162274	0	0.00689941	0.000689941	0	211.773	0.00125756	0
159	226	NA	1	LP	603113	539228	6.51381e+06	0.00635271	0.0464024	0	0	0.28021	0.251623	0.166275	0.0371496	0.0937716	0	0.0266538	0.0494407	0.00151913	197.965	0.00153023	2.37607e-05
160	227	NA	1	UP	364035	667174	6.51381e+06	0.000966584	0.0325877	0	0	0.477216	0.156587	0.223143	0.00220933	0.0207125	0	0	0.0798122	0	209.952	0.000556312	0.000184986
161	228	NA	1	LP	585722	521531	6.51381e+06	0	0.0218112	0	0	0.645776	0.00828272	0.0255384	0.0114578	0.0372722	0	0.00248482	0.185671	0.0448647	211.24	0.000924442	0
162	229	NA	1	UP	417271	603459	6.51381e+06	0	0.0546282	0	0.0041385	0.154918	0.0169679	0.0531108	0.0560077	0.030487	0.324596	0	0.255759	0.0128294	195.309	0.00144733	0.000131573
163	230	NA	1	LP	604561	472082	6.51381e+06	0	0.0502415	0	0	0.429262	0.0884748	0.0176674	0.0231884	0.299241	0	0.0721877	0	0	197.688	0.00139799	0
164	232	NA	1	UP	581613	643545	6.51381e+06	0	0.0457751	0	0	0.233854	0.312128	0.0228184	0.0915503	0.201079	0.00912737	0	0.0687318	0.00387222	199.387	0.000466916	0.000335674
165	233	NA	1	LP	546581	397124	6.51381e+06	0.00110574	0.0387008	0	0	0.33255	0.0327574	0.0425708	0.0512785	0.0735314	0.0331721	0.137388	0.229164	0.0277816	201.301	0.00116113	0
166	234	NA	1	LP	572984	410651	6.51381e+06	0.00510979	0.0792708	0.00151913	0.00359066	0.0874189	0.0360447	0.00925287	0.00635271	0.0542743	0.375777	0.263776	0.0162961	0.0146389	188.971	0.00218181	2.11637e-05
167	236	NA	1	LP	492716	444482	6.51381e+06	0	0.0240398	0	0	0.400249	0.127383	0.00801326	0.0175463	0.0841393	0.0292899	0.176844	0.0954684	0.00773694	206.021	0.00134781	0.000217021
168	237	NA	1	LP	656176	511115	6.51381e+06	0.160315	0.0448771	0	0	0.399475	0.0379729	0.0619994	0.0190555	0.0405965	0	0	0.212234	0.0226457	187.727	0.000302508	0.00043756
169	238	NA	1	UP	523912	638266	6.51381e+06	0.0151808	0.0300856	0	0	0.721502	0.00317417	0.000828043	0	0.0171129	0.00607232	0.00110406	0.194314	0.00855644	214.917	0.000890947	0
170	239	NA	1	LP	529580	321778	6.51381e+06	0.20884	0.0603591	0.00124309	0	0.296547	0.222928	0.0689227	0.00635359	0.0414365	0.00856354	0.011326	0.033011	0.00953039	189.288	0.00155333	0.000909769
171	240	NA	1	LP	534144	377967	6.51381e+06	0.00469419	0.0285793	0	0	0.32956	0.133094	0.0345161	0.0374154	0.0893276	0.0139445	0.113489	0.17548	0.0196051	202.525	0.00126203	0
172	242	NA	1	LP	607904	426833	6.51381e+06	0	0.0125639	0	0	0.148143	0.102444	0.0506696	0.0102168	0.0161535	0	0	0.624189	0.0353445	206.576	0.000334132	5.44236e-05
173	243	NA	1	UP	566884	672411	6.51381e+06	0.00455738	0.0220964	0	0	0.0562077	0.227179	0.0367353	0.00400497	0.0378401	0	0	0.534595	0.0720895	193.535	0.000627444	0
174	244	NA	1	UP	523893	639888	6.51381e+06	0.000276625	0.0348548	0	0.0120332	0.737206	0.00359613	0.000968188	0.0117566	0.0604426	0.046473	0.00940526	0.0549101	0.00387275	209.252	0.000946281	0
175	245	NA	1	UP	449961	627221	6.51381e+06	0.0998758	0.02221	0	0	0.559663	0.052559	0.110498	0.0208305	0.0049662	0	0	0.126638	0.002759	210.301	0	0.000850232
176	246	NA	1	UP	359111	770018	3.8882e+06	0.221223	0.0925029	0	0.00668973	0.00784314	0.547636	0.0731257	0	0	0	0	0.0299885	0.0175317	190.817	0.00118537	0.00153188
177	248	NA	1	UP	346405	770377	5.08137e+06	0.0622561	0.0741398	0	0.00798155	0.0099326	0.487584	0.0901029	0	0	0	0	0.244768	0.0232352	200.294	0.00115349	0.000540425
178	249	NA	1	UP	303142	710447	6.51381e+06	0.364579	0.0326282	0	0	0.503387	0.00373289	0.0476981	0.00594497	0.00262685	0.0206	0.00235034	0.012996	0.00165906	189.937	0.00115111	9.60285e-05
179	250	NA	1	UP	280956	626191	6.51381e+06	0.114673	0.0433821	0	0.000690799	0.707378	0.00690799	0.0297043	0	0.00469743	0	0	0.0877314	0.00193424	208.662	0.000364939	0.000288146
180	251	NA	1	UP	305104	721657	6.51381e+06	0	0.0627505	0	0	0.395577	0.0355218	0.102004	0.00870767	0.0102281	0.188252	0.138355	0.0411887	0.00469938	206.669	0.00150074	0
181	252	NA	1	UP	189519	663938	6.51381e+06	0	0.0423237	0	0.000691563	0.367635	0.0103734	0.0305671	0.0215768	0.015491	0	0.256708	0.190456	0.064177	196.693	0.00117165	4.19515e-05
182	253	NA	1	UP	305024	720057	6.51381e+06	0.000828958	0.0465598	0	0	0.555955	0.0299807	0.0668693	0.0113291	0.0237635	0.119646	0.100442	0.0350926	0.00663167	211.433	0.00125221	0
183	254	NA	1	UP	202299	663250	6.51381e+06	0	0.0887353	0	0	0.263994	0.159502	0.224188	0.0168625	0.00580511	0	0.0715964	0.138493	0.027367	199.2	0.00178464	0.000152799
184	255	NA	1	LP	667570	502250	6.51381e+06	0.00234904	0.0580351	0.000967252	0	0.0739257	0.0164433	0.00746166	0.00898162	0.0449081	0.0143706	0.0259776	0.661324	0.0375846	205.332	0.000741287	3.71211e-05
185	256	NA	1	UP	374182	538177	6.51381e+06	0	0.0464281	0.000690894	0.00373083	0.139837	0.0451845	0.0373083	0.0109161	0.00621805	0.421998	0.0241813	0.211828	0.000829073	194.826	0.00148882	0.000167732
186	257	NA	1	UP	341780	677187	6.51381e+06	0.0631564	0.0302653	0	0	0.39497	0.0644002	0.18325	0	0	0	0	0.262852	0	212.223	0	0.000629234
187	258	NA	1	UP	382791	562154	6.51381e+06	0	0.0394919	0	0.0008285	0.127727	0.03314	0.0240265	0.00704225	0.0129798	0.248412	0.0269263	0.471279	0.00179508	194.843	0.00111579	4.8244e-05
188	259	NA	1	UP	414015	601898	6.51381e+06	0.000551724	0.0273103	0	0	0.146759	0.0113103	0.0133793	0.0121379	0.0122759	0.0481379	0	0.714483	0.00965517	213.02	0.000686452	2.21466e-05
189	261	NA	1	UP	377824	557531	6.51381e+06	0	0.0614132	0	0	0.132763	0.0949489	0.0525807	0.0077284	0.0209771	0.0874965	0.0546508	0.435551	0	195.366	0.00200405	9.8378e-05
190	263	NA	1	UP	439902	599901	6.51381e+06	0	0.0464828	0	0	0.216276	0.143448	0.209379	0.00731034	0.00248276	0	0	0.370759	0.00386207	195.499	0	0.000964416
191	264	NA	1	UP	405857	595569	6.51381e+06	0.0476322	0.0654425	0	0	0.323485	0.0513599	0.0847715	0.00994063	0.0785586	0.0305122	0	0.259147	0.0147729	195.698	0.00136932	0.000229526
192	265	NA	1	UP	415957	616328	6.51381e+06	0	0.0266244	0	0	0.364878	0.0267623	0.0457994	0.00510415	0.00179335	0.0125535	0.00455235	0.510277	0.0016554	209.672	0.000615379	0.000106844
193	266	NA	1	UP	341526	667683	6.51381e+06	0.22809	0.0367708	0	0	0.396876	0.0235001	0.145701	0	0.00967653	0	0	0.126486	0.00428532	197.755	0.000894936	0.000575449
194	267	NA	1	UP	416779	585768	6.0841e+06	0.0605119	0.229028	0.000887705	0.0165705	0.159787	0.205948	0.0230803	0.0400947	0.0983873	0.0105045	0	0.066282	0.00207131	181.222	0.00246303	6.66864e-05
195	268	NA	1	LP	558186	428357	6.51381e+06	0	0.023214	0	0.00276358	0.0986597	0.229653	0.013127	0.0410391	0.31187	0.0071853	0.250656	0.00442172	0	168.87	0.00104088	0
196	269	NA	1	LP	608175	417228	6.51381e+06	0.234207	0.0736552	0.0144828	0	0.15531	0.0491034	0.0416552	0.000689655	0.010069	0	0.00331034	0.157241	0.0375172	148.167	0.0049371	0.0004898
197	270	NA	1	LP	693353	503167	6.51381e+06	0.00317723	0.0462771	0.00345352	0	0.0111894	0.12557	0.0348114	0.00138141	0.016715	0	0.00345352	0.706313	0.0192015	209.978	0.000365067	0.000203301
198	271	NA	1	UP	522271	639886	6.51381e+06	0	0.0459564	0	0.00165609	0.832321	0	0	0.000828043	0.0220811	0.0077284	0.0019321	0.0594811	0.00676235	212.87	0.00118825	0
199	272	NA	1	LP	521510	481477	6.51381e+06	0.258211	0.0342258	0	0	0.139801	0.00469224	0.00662434	0.0126967	0.0821143	0.0993652	0.244135	0.0651394	0.0157328	183.848	0.00110205	0.000355062
200	273	NA	1	UP	397425	573168	6.51381e+06	0	0.053337	0.00303993	0.00165815	0.111096	0.173553	0.10695	0.00428354	0.0167196	0.206439	0.0725439	0.138732	0.00483626	189.227	0.00226253	0.000105561
201	274	NA	1	UP	410220	577798	6.51381e+06	0.00593267	0.0288355	0.00303532	0.0172461	0.21468	0.0389073	0.0909216	0.0241446	0.0108996	0.00593267	0.00220751	0.488135	0.00910596	200.647	0.00114767	9.08579e-06
202	275	NA	1	UP	410126	572980	6.51381e+06	0.00124155	0.0533867	0	0.00289695	0.184163	0.0269003	0.127466	0.00179335	0.0099324	0	0.171886	0.39909	0.00758725	201.349	0.00109229	6.51478e-05
203	277	NA	1	UP	341526	667683	6.51381e+06	0.22809	0.0367708	0	0	0.396876	0.0235001	0.145701	0	0.00967653	0	0	0.126486	0.00428532	197.755	0.000894936	0.000575449
204	278	NA	1	UP	417178	596962	6.51381e+06	0.00414536	0.0291557	0	0.000690894	0.312975	0.0454608	0.0978306	0.0255631	0.0248722	0.0125743	0.020865	0.379024	0.0106398	211.82	0.000940407	5.01194e-05
205	282	NA	1	LP	657851	248210	6.51381e+06	0	0.0594251	0	0	0.145384	0	0	0	0.00525152	0.259397	0.260088	0.268242	0	188.987	0.000901795	0.000173997
206	283	NA	1	UP	298324	617547	6.51381e+06	0.0080188	0.0851652	0	0	0.560072	0.00456242	0.039541	0.0131342	0.120835	0.0080188	0.0358081	0.101618	0.0147933	202.162	0.00176793	0.000118517
207	285	NA	1	UP	336765	667795	6.51381e+06	0.00635447	0.0301147	0	0	0.401989	0.05498	0.243956	0	0.00248653	0	0	0.222406	0.00207211	207.674	0.00142352	6.79213e-05
208	286	NA	1	UP	311076	705373	3.50201e+06	0.00616175	0.0690629	0.00308087	0.0154044	0.176123	0.231836	0.211297	0.00308087	0.00179718	0.0590501	0.0654685	0.0700899	0.00410783	211.064	0.00284455	0
209	287	NA	1	UP	311076	705373	3.50201e+06	0.00616175	0.0690629	0.00308087	0.0154044	0.176123	0.231836	0.211297	0.00308087	0.00179718	0.0590501	0.0654685	0.0700899	0.00410783	211.064	0.00284455	0
210	288	NA	1	UP	224684	663850	6.51381e+06	0.301201	0.0172628	0	0.000690512	0.501588	0.0132578	0.0827234	0	0	0	0	0.0528932	0.0136721	186.667	0.00043891	8.46094e-05
211	289	NA	1	UP	199168	665026	6.51381e+06	0	0.0938883	0	0	0.392008	0.0443861	0.118363	0.0172843	0.00871128	0	0.0112002	0.223313	0.0175608	189.959	0.00343242	4.74755e-05
212	290	NA	1	UP	282088	706349	6.51381e+06	0.0776136	0.0280348	0.00138102	0.000690512	0.545919	0.0312112	0.103024	0.00441928	0.00510979	0.00428118	0	0.147217	0.0259633	208.395	0.00124496	0.00037142
213	293	NA	1	UP	362301	662447	6.51381e+06	0.00206954	0.0411148	0.00386313	0	0.297047	0.232064	0.212472	0.00303532	0.0343543	0	0	0.12362	0.0137969	196.942	0.00140752	0.000185019
214	294	NA	1	UP	341526	667683	6.51381e+06	0.22809	0.0367708	0	0	0.396876	0.0235001	0.145701	0	0.00967653	0	0	0.126486	0.00428532	197.755	0.000894936	0.000575449
215	295	NA	1	UP	284226	724036	6.51381e+06	0	0.0262612	0	0	0.564202	0.0373186	0.129371	0.00207326	0	0.0836213	0.0237733	0.125639	0.00138217	216.456	0.00117496	4.65505e-05
216	296	NA	1	UP	189519	663938	6.51381e+06	0	0.0423237	0	0.000691563	0.367635	0.0103734	0.0305671	0.0215768	0.015491	0	0.256708	0.190456	0.064177	196.693	0.00117165	4.19515e-05
217	297	NA	1	UP	304962	716807	6.51381e+06	0	0.0273141	0	0	0.599531	0.058077	0.0823562	0.0011036	0.013933	0.0849772	0.0656642	0.0575252	0.0088288	215.384	0.000813747	0
218	298	NA	1	UP	300887	646426	6.51381e+06	0.21249	0.0212766	0	0	0.371926	0.0765405	0.0810998	0.0410334	0.0128489	0	0	0.170351	0.0113291	201.093	0	0.000893423
219	299	NA	1	UP	304645	614131	6.51381e+06	0.233969	0.140547	0.000829187	0.00110558	0.382808	0.00538972	0.0221117	0	0.0122996	0.00704809	0.0386954	0.144279	0.00511332	198.724	0.000554058	0.000114304
220	300	NA	1	UP	538369	643198	6.51381e+06	0	0.348895	0.0262431	0.0031768	0.0480663	0.0610497	0.00497238	0.00138122	0.079558	0.0892265	0	0.0566298	0	163.44	0.00311391	0.000324267
221	301	NA	1	UP	522271	639886	6.51381e+06	0	0.0459564	0	0.00165609	0.832321	0	0	0.000828043	0.0220811	0.0077284	0.0019321	0.0594811	0.00676235	212.87	0.00118825	0
222	303	NA	1	LP	545548	449048	6.51381e+06	0.00552334	0.0534383	0	0	0.240679	0.14554	0.044739	0.0796741	0.196769	0.0175366	0.0905827	0.0933444	0.0106324	197.737	0.00100749	0.000275349
223	305	NA	1	UP	305889	651113	6.51381e+06	0.0730865	0.0411716	0	0	0.07958	0.106107	0.066593	0.00317767	0.0157502	0	0.00234872	0.605416	0.00455927	197.627	0.000406311	0.000633157
224	306	NA	1	UP	313151	628353	6.51381e+06	0.017425	0.0394136	0	0.00594662	0.194441	0.0941778	0.160282	0.0222652	0.0135528	0.0980501	0.0891993	0.227769	0.020744	197.952	0.000996436	0
225	307	NA	1	UP	271198	623355	6.51381e+06	0.0192122	0.0250173	0	0	0.718314	0.0301313	0.101589	0.000967519	0.0373186	0	0	0.0635798	0.00387008	215.89	0	0.000364046
226	308	NA	1	UP	389413	657011	6.51381e+06	0	0.030935	0.00386687	0	0.548543	0.0747134	0.290015	0.00234774	0.0125673	0	0	0.00994338	0	213.232	0.00109725	0.000268747
227	309	NA	1	UP	301848	718470	6.51381e+06	0	0.0041425	0	0	0.916321	0.0191936	0.0251312	0.00842309	0.00303783	0.00483292	0.0158796	0.00303783	0	223.37	0.000189561	8.67537e-05
228	310	NA	1	LP	526640	507791	5.44528e+06	0.00297521	0.0561983	0	0.0107438	0.405124	0.0414876	0.0157025	0.0322314	0.0502479	0.115207	0.222479	0.0386777	0.00595041	202.347	0.00115846	0.000544803
229	311	NA	1	UP	303224	713713	6.51381e+06	0.0100871	0.0234904	0	0	0.7557	0.00884344	0.0310902	0	0	0.0860854	0.0310902	0.0413155	0.0122979	214.667	0.000616503	4.36117e-05
230	312	NA	1	UP	299812	707337	6.51381e+06	0.00345018	0.0488545	0	0.00110406	0.291333	0.0731438	0.142147	0.00303616	0.0230472	0.310792	0.0451283	0.0292575	0.0150428	207.046	0.00173005	0
231	314	NA	1	LP	495949	460616	6.51381e+06	0.180525	0.0127072	0	0	0.178177	0.00856354	0.0334254	0.00870166	0.0135359	0	0.00262431	0.391022	0.157459	186.981	0.000429798	0
232	315	NA	1	LP	480922	303980	6.51381e+06	0	0.196601	0.030257	0	0.295524	0.0131252	0.0189279	0.0140923	0.0511191	0.00386847	0	0.146035	0.00290135	204.069	0.00322526	0.00068228
233	316	NA	1	UP	522303	636652	6.51381e+06	0.137198	0.031608	0.000690131	0.000828157	0.210628	0.0195997	0.00455487	0.000690131	0.00386473	0.00193237	0	0.547688	0.00993789	182.123	0.00126855	3.13619e-05
234	317	NA	1	UP	449961	627221	6.51381e+06	0.0998758	0.02221	0	0	0.559663	0.052559	0.110498	0.0208305	0.0049662	0	0	0.126638	0.002759	210.301	0	0.000850232
235	318	NA	1	LP	609626	527956	6.51381e+06	0	0.071399	0	0	0.460019	0.049855	0.0151913	0.0421213	0.13534	0.00303825	0.0128435	0.138241	0.0109101	200.657	0.00205664	4.3088e-05
236	319	NA	1	LP	569116	486207	6.51381e+06	0.00151766	0.128173	0	0	0.399283	0.0550497	0.01766	0.0281457	0.250552	0	0.0735375	0.0040011	0.00110375	197.784	0.0010027	0.000362339
237	320	NA	1	LP	620756	523198	6.51381e+06	0	0.0125656	0	0	0.470036	0.108257	0.0759459	0.0202983	0.0472245	0	0	0.252555	0.0131179	212.417	0.000340162	0.000324522
238	322	NA	1	LP	585716	531123	6.51381e+06	0	0.0226457	0	0.0024855	0.432477	0.0593759	0.0211268	0.0121513	0.0747031	0	0.152306	0.17937	0.0194698	200.113	0.000969876	0
239	323	NA	1	LP	556956	502466	6.51381e+06	0.0395862	0.0702069	0.00468966	0.000137931	0.489793	0.017931	0.0246897	0.00510345	0.0344828	0.058069	0.076	0.0242759	0.00441379	210.357	0.00298485	0.000394215
240	325	NA	1	LP	539191	408866	6.51381e+06	0.122843	0.0411318	0	0	0.14962	0.0356108	0.0289855	0.0089717	0.0281573	0	0.0113182	0.472878	0.0858523	201.114	0.00131743	0.000152887
241	326	NA	1	LP	540541	376392	6.51381e+06	0	0.0416897	0	0	0.1455	0.139564	0.0280232	0.0200166	0.0995306	0.123965	0.210933	0.129901	0.0240199	188.088	0.00191128	5.15465e-05
242	327	NA	1	UP	381682	668343	6.51381e+06	0.0611203	0.0416667	0	0.00165563	0.540563	0.026628	0.277042	0.00551876	0.0184879	0	0	0.0211093	0.000689845	209.948	0.00117228	0.000742309
243	328	NA	1	UP	388802	629672	6.51381e+06	0.00276205	0.0179533	0	0	0.0158818	0.0952907	0.037702	0.000690512	0.0180914	0	0	0.483635	0.327993	198.247	0.000459498	0.000183674
244	329	NA	1	UP	341780	677187	6.51381e+06	0.0631564	0.0302653	0	0	0.39497	0.0644002	0.18325	0	0	0	0	0.262852	0	212.223	0	0.000629234
245	330	NA	1	UP	343393	677179	6.51381e+06	0.0418393	0.0521955	0	0	0.212096	0.135598	0.210577	0.00151892	0.031483	0	0	0.286523	0.0241646	210.706	0.000443393	0.00073849
246	331	NA	1	UP	398916	661657	1.36311e+06	0.0165673	0.212724	0	0.0702452	0	0.186879	0.104042	0	0	0	0	0.0596421	0	135.059	0.00537706	6.41364e-05
247	332	NA	1	UP	391618	610302	6.51381e+06	0	0.0235001	0	0.0219795	0.139204	0.0543268	0.10188	0.00539121	0.0178325	0.0623445	0	0.562759	0.00718828	197.18	0.000761813	0.000100502
248	333	NA	1	UP	378915	685975	5.83812e+06	0.112722	0.0606014	0	0.00570547	0.323516	0.151735	0.244102	0	0.015266	0	0	0.0821897	0.00123362	213.291	0.00089601	0.000147635
249	334	NA	1	UP	390967	653760	6.51381e+06	0.00593267	0.058223	0.00124172	0.0240066	0.298427	0.227235	0.206816	0.00689845	0.113962	0	0	0.0139349	0	199.936	0.00152962	0.00072709
250	335	NA	1	UP	341780	677187	6.51381e+06	0.0631564	0.0302653	0	0	0.39497	0.0644002	0.18325	0	0	0	0	0.262852	0	212.223	0	0.000629234
251	339	NA	1	UP	341780	677187	6.51381e+06	0.0631564	0.0302653	0	0	0.39497	0.0644002	0.18325	0	0	0	0	0.262852	0	212.223	0	0.000629234
252	349	NA	1	UP	341526	667683	6.51381e+06	0.22809	0.0367708	0	0	0.396876	0.0235001	0.145701	0	0.00967653	0	0	0.126486	0.00428532	197.755	0.000894936	0.000575449
253	362	NA	1	LP	644578	379058	6.51381e+06	0.0691989	0.0574586	0	0	0.122099	0.106215	0.102624	0.0676796	0.180801	0	0.00428177	0.211602	0.0708564	193.323	0.00146526	1.2954e-05
254	363	NA	1	UP	343085	666051	6.51381e+06	0.557735	0.0219613	0	0.00138122	0.16989	0.00773481	0.0506906	0.00110497	0.00607735	0	0	0.170994	0.00441989	168.686	0.000446753	0.000476855
255	364	NA	1	UP	400410	656830	6.51381e+06	0.00745342	0.0619738	0.000690131	0.00220842	0.215873	0.0993789	0.107937	0.00455487	0.0774327	0.130159	0	0.228019	0.00483092	201.505	0.00167373	0.00024278
256	382	NA	1	UP	352584	659469	6.51381e+06	0.0309221	0.0340972	0	0.00993926	0.197957	0.0563225	0.0934567	0.00952512	0.0263666	0	0	0.521259	0.00648813	202.512	0.000829961	0
257	384	NA	1	UP	388965	637737	6.51381e+06	0.00732044	0.0904696	0.0223757	0	0.059116	0.312293	0.176381	0.00718232	0.0450276	0.00207182	0	0.113122	0.00345304	183.499	0.00474935	0.000444197
258	385	NA	1	LP	537253	384361	6.51381e+06	0	0.0659113	0	0.0103634	0.162636	0.15628	0.0497444	0.0619041	0.347382	0.00469808	0.0607987	0.0498825	0.0145088	185.874	0.00110694	0
259	386	NA	1	UP	520620	652705	6.51381e+06	0	0.0140903	0	0	0.894461	0.0297002	0.0276281	0.0261086	0.00649261	0	0	0.00151955	0	215.154	0	0
260	387	NA	1	LP	521322	384254	6.51381e+06	0	0.0190529	0	0	0.308022	0.0397625	0.0296838	0.0121497	0.110866	0.0081458	0.0691702	0.308436	0.0869805	205.474	0.000531004	0
261	391	NA	1	UP	309146	695752	6.43294e+06	0.00195886	0.118511	0.010354	0	0.462991	0.0519099	0.100462	0.0229467	0.00195886	0.0212677	0.00853505	0.00125927	0.00363789	202.443	0.00326632	0.000182518
262	392	NA	1	UP	311129	706988	4.16193e+06	0.000865614	0.0566977	0	0.00411166	0.288249	0.158624	0.258602	0.0106038	0.00411166	0.0153646	0.091755	0.0549665	0.00129842	214.079	0.00224887	0.000154005
263	393	NA	1	UP	389413	657011	6.51381e+06	0	0.030935	0.00386687	0	0.548543	0.0747134	0.290015	0.00234774	0.0125673	0	0	0.00994338	0	213.232	0.00109725	0.000268747
264	394	NA	1	LP	599846	473670	6.51381e+06	0	0.0303825	0	0	0.859826	0.00842425	0.00718133	0.0219583	0.0704323	0	0	0	0	205.105	0	0.00147622
265	396	NA	1	LP	542289	450634	6.51381e+06	0	0.0623706	0	0	0.29971	0.0746516	0.0781013	0.0568511	0.203946	0.0311853	0.12074	0.058507	0.00206982	200.497	0.00144523	0.000154117
266	398	NA	1	LP	510297	442562	6.51381e+06	0	0.0342494	0	0	0.276757	0.059246	0.0120149	0.0194724	0.116558	0	0.0258252	0.40464	0.0324541	207.059	0.000914888	0
267	399	NA	1	LP	490860	409307	6.51381e+06	0	0.0327077	0	0	0.338256	0.155534	0.03878	0.0480265	0.0547888	0.00165609	0.0122826	0.271736	0.0260834	214.593	0.00128194	0.000113782
268	400	NA	1	LP	542396	410516	6.51381e+06	0.680254	0.0274976	0.00179632	0	0.015476	0.00221086	0.0113307	0.000967252	0.00386901	0.00290175	0	0.155313	0.0414536	111.463	0.00111653	0.000438408
269	401	NA	1	LP	529514	407152	6.51381e+06	0.00648902	0.0350683	0.000828386	0.00248516	0.48074	0.234847	0.0473561	0.0142206	0.0637857	0	0.0157393	0.0717935	0.0109071	211.08	0.00111215	0.000363806
270	402	NA	1	LP	503850	429703	6.51381e+06	0.02	0.0297931	0	0	0.125103	0.0377931	0.0184828	0.0205517	0.0288276	0.00275862	0.0164138	0.611448	0.0837241	211.37	0.00080738	0
271	404	NA	1	LP	534437	402380	6.51381e+06	0.0376968	0.0350732	0	0	0.13187	0.574565	0.0353494	0.0234742	0.00359017	0	0	0.146506	0.0118752	202.615	0.00103666	0.00111101
272	405	NA	1	LP	532747	337865	6.51381e+06	0.00704031	0.0169796	0	0	0.777195	0.0251242	0.00483158	0.00773054	0.0356157	0	0	0.0919382	0.033545	211.623	0.00107028	0.000495942
273	406	NA	1	LP	556852	413864	6.51381e+06	0	0.0622326	0	0	0.399614	0.0478819	0.0320132	0.103767	0.0398786	0.0389127	0.0601628	0.201739	0.00648544	204.114	0.000944763	0.000224956
274	407	NA	1	LP	524350	398750	6.51381e+06	0	0.0345018	0	0	0.487855	0.139525	0.12255	0.0335357	0.0546508	0.00979851	0.0165609	0.0919128	0.00372619	210.745	0.000971909	0.000422714
275	408	NA	1	LP	555265	412256	6.51381e+06	0	0.0654335	0	0.00676422	0.56847	0.0433462	0.0155991	0.0505246	0.110298	0.00455549	0.0677802	0.027471	0.00289895	204.824	0.00145412	6.42926e-05
276	409	NA	1	LP	553027	476479	6.51381e+06	0.108735	0.0551953	0.00303574	0.000689941	0.34773	0.102525	0.0910722	0.00124189	0.0186284	0.0244239	0.023044	0.180213	0.0129709	207.921	0.00162965	0.000171561
277	410	NA	1	LP	567418	374905	6.51381e+06	0.000966717	0.0359066	0	0.00428118	0.0798232	0.0341113	0.0116006	0.00897666	0.0686369	0.206878	0.420384	0.0887999	0.0232012	193.807	0.00104383	0.000215178
278	411	NA	1	LP	548632	423437	6.51381e+06	0	0.0513741	0.000690512	0.0131197	0.520232	0.0896285	0.0412926	0.0923906	0.128297	0	0.0143627	0.00055241	0	199.205	0.00179041	1.29393e-05
279	413	NA	1	LP	526357	333015	6.51381e+06	0.00331492	0.0428177	0	0	0.510359	0.170166	0.0138122	0.0164365	0.0785912	0.00994475	0.0208564	0.103315	0.0203039	205.012	0.00151468	0
280	416	NA	1	LP	523096	455479	6.51381e+06	0.00193157	0.0435982	0.00248344	0	0.200469	0.124172	0.00827815	0.0275938	0.180464	0.0429084	0.0727097	0.201711	0.0340784	190.367	0.00117774	0.000648565
281	417	NA	1	LP	568092	413883	6.51381e+06	0.000828729	0.053453	0	0	0.0915746	0.0107735	0.00856354	0.00455801	0.0207182	0.174309	0.254972	0.221547	0.153453	201.149	0.00146802	0
282	420	NA	1	LP	485963	407848	6.51381e+06	0	0.0369859	0	0	0.149048	0.481783	0.179271	0.0655534	0.0648634	0	0.00938449	0.00110406	0	208.941	0.00139652	0
283	422	NA	1	LP	542316	413742	6.51381e+06	0.0642088	0.0327258	0.00428059	0.001657	0.329605	0.0114609	0.0433582	0.0527479	0.0904446	0	0.019884	0.232671	0.0361779	195.693	0.00213412	9.64262e-05
284	423	NA	1	UP	309466	705430	6.51381e+06	0	0.0578889	0.00165792	0.00331583	0.186239	0.188864	0.201713	0.00594087	0.0110528	0.121581	0.111771	0.0943631	0.00221056	209.365	0.00122832	0.000191081
285	424	NA	1	LP	510297	442562	6.51381e+06	0	0.0342494	0	0	0.276757	0.059246	0.0120149	0.0194724	0.116558	0	0.0258252	0.40464	0.0324541	207.059	0.000914888	0
286	425	NA	1	LP	510297	442562	6.51381e+06	0	0.0342494	0	0	0.276757	0.059246	0.0120149	0.0194724	0.116558	0	0.0258252	0.40464	0.0324541	207.059	0.000914888	0
287	426	NA	1	LP	505395	424795	6.51381e+06	0	0.0563069	0	0	0.317417	0.0943969	0.0150428	0.0414022	0.217637	0.0113166	0.184102	0.0414022	0.00276014	186.713	0.00186246	1.78292e-05
288	427	NA	1	LP	507155	447377	6.51381e+06	0	0.0454106	0	0	0.400138	0.130435	0.0126984	0.031332	0.187854	0.00358868	0.0455487	0.12795	0.00510697	202.063	0.00155578	0.000133524
289	428	NA	1	LP	497553	444327	6.51381e+06	0	0.0351967	0	0	0.567564	0.0726018	0.0284334	0.063354	0.177226	0.00455487	0.00427881	0.0271912	0	215.786	0.0015114	0
290	429	NA	1	LP	507072	432868	6.51381e+06	0	0.0478753	0	0	0.219095	0.0629139	0.0187638	0.0212472	0.23303	0.00303532	0.0422185	0.336093	0.0093819	195.817	0.00122085	9.76952e-05
291	430	NA	1	LP	511893	457218	6.51381e+06	0	0.0250104	0.000690894	0	0.415504	0.0207268	0.00234904	0.0147851	0.185574	0.112201	0.180185	0	0	190.909	0.00151553	0.000479564
292	431	NA	1	LP	505497	436108	6.51381e+06	0	0.0669797	0.000690512	0	0.163513	0.109377	0.0125673	0.094324	0.208259	0.0118768	0.0886618	0.140588	0.0244441	192.088	0.00274441	0.000223699
293	432	NA	1	LP	505395	424795	6.51381e+06	0	0.0563069	0	0	0.317417	0.0943969	0.0150428	0.0414022	0.217637	0.0113166	0.184102	0.0414022	0.00276014	186.713	0.00186246	1.78292e-05
294	433	NA	1	LP	484588	436774	6.51381e+06	0	0.038658	0	0.0038658	0.48502	0.0121497	0.0392103	0.00994063	0.0433522	0.147177	0.117217	0.0757973	0.0135303	217.284	0.00112117	1.96589e-05
295	434	NA	1	LP	497553	444327	6.51381e+06	0	0.0351967	0	0	0.567564	0.0726018	0.0284334	0.063354	0.177226	0.00455487	0.00427881	0.0271912	0	215.786	0.0015114	0
296	436	NA	1	LP	507155	447377	6.51381e+06	0	0.0454106	0	0	0.400138	0.130435	0.0126984	0.031332	0.187854	0.00358868	0.0455487	0.12795	0.00510697	202.063	0.00155578	0.000133524
297	437	NA	1	LP	505497	436108	6.51381e+06	0	0.0669797	0.000690512	0	0.163513	0.109377	0.0125673	0.094324	0.208259	0.0118768	0.0886618	0.140588	0.0244441	192.088	0.00274441	0.000223699
298	438	NA	1	LP	503906	440989	6.51381e+06	0	0.10895	0.0011033	0	0.11295	0.173217	0.0333747	0.0264791	0.328231	0	0.0482692	0.0650945	0.014067	181.459	0.00381865	6.90136e-05
299	439	NA	1	LP	511906	453952	6.51381e+06	0	0.0448709	0	0	0.376363	0.133508	0.0230567	0.0231948	0.181969	0.00483225	0.104653	0.066547	0.00566064	195.627	0.00148057	0.000123809
300	440	NA	1	LP	511906	453952	6.51381e+06	0	0.0448709	0	0	0.376363	0.133508	0.0230567	0.0231948	0.181969	0.00483225	0.104653	0.066547	0.00566064	195.627	0.00148057	0.000123809
301	441	NA	1	LP	497553	444327	6.51381e+06	0	0.0351967	0	0	0.567564	0.0726018	0.0284334	0.063354	0.177226	0.00455487	0.00427881	0.0271912	0	215.786	0.0015114	0
302	442	NA	1	LP	505395	424795	6.51381e+06	0	0.0563069	0	0	0.317417	0.0943969	0.0150428	0.0414022	0.217637	0.0113166	0.184102	0.0414022	0.00276014	186.713	0.00186246	1.78292e-05
303	443	NA	1	LP	492653	433336	6.51381e+06	0	0.029424	0	0.00386794	0.506147	0.167979	0.0226551	0.0399226	0.0949026	0	0.019616	0.0961459	0.0139522	215.983	0.00106711	0
304	444	NA	1	LP	497546	462198	6.51381e+06	0	0.0398951	0	0	0.673109	0.0432082	0.0506626	0.0165654	0.0755108	0	0.0205687	0.0607399	0.00358918	214.509	0.00112256	0
305	445	NA	1	LP	505497	436108	6.51381e+06	0	0.0669797	0.000690512	0	0.163513	0.109377	0.0125673	0.094324	0.208259	0.0118768	0.0886618	0.140588	0.0244441	192.088	0.00274441	0.000223699
306	446	NA	1	LP	511897	437669	6.51381e+06	0	0.0378505	0	0.0044205	0.318829	0.163006	0.0139522	0.0319105	0.320072	0.00621633	0.069761	0.0100843	0	192.787	0.00140975	0
307	447	NA	1	LP	507072	432868	6.51381e+06	0	0.0478753	0	0	0.219095	0.0629139	0.0187638	0.0212472	0.23303	0.00303532	0.0422185	0.336093	0.0093819	195.817	0.00122085	9.76952e-05
308	448	NA	1	LP	507072	432868	6.51381e+06	0	0.0478753	0	0	0.219095	0.0629139	0.0187638	0.0212472	0.23303	0.00303532	0.0422185	0.336093	0.0093819	195.817	0.00122085	9.76952e-05
309	449	NA	1	LP	497553	444327	6.51381e+06	0	0.0351967	0	0	0.567564	0.0726018	0.0284334	0.063354	0.177226	0.00455487	0.00427881	0.0271912	0	215.786	0.0015114	0
310	450	NA	1	LP	489510	444582	6.51381e+06	0	0.0475862	0	0	0.450069	0.0233103	0.0154483	0.0155862	0.097931	0.0284138	0.159586	0.146207	0.000827586	212.521	0.00118018	0
311	451	NA	1	LP	604741	425173	6.51381e+06	0.182472	0.0344208	0.000967653	0	0.104921	0.0117501	0.0178325	0.00248825	0.0113354	0.00373237	0.00580592	0.540365	0.0171413	182.674	0.00130427	0.000240417
312	452	NA	1	UP	384028	631382	6.51381e+06	0.0407121	0.0132487	0	0	0.212255	0.190174	0.193762	0.00096605	0.00124206	0	0	0.34695	0	208.606	0.000796608	0.000229535
313	453	NA	1	UP	389770	671457	5.52414e+06	0.0257455	0.024279	0	0.00993971	0.207593	0.209386	0.292488	0.000977676	0.0347075	0	0	0.145674	0.00619195	198.372	0.000761793	0.000437152
314	455	NA	1	UP	389770	671457	5.52414e+06	0.0257455	0.024279	0	0.00993971	0.207593	0.209386	0.292488	0.000977676	0.0347075	0	0	0.145674	0.00619195	198.372	0.000761793	0.000437152
315	456	NA	1	UP	389770	671457	5.52414e+06	0.0257455	0.024279	0	0.00993971	0.207593	0.209386	0.292488	0.000977676	0.0347075	0	0	0.145674	0.00619195	198.372	0.000761793	0.000437152
316	457	NA	1	UP	422956	658158	6.51381e+06	0.000689941	0.0306334	0	0	0.35394	0.2332	0.133159	0.0249759	0.023044	0.0023458	0	0.186284	0.00910722	215.223	0.00070939	0
317	459	NA	1	UP	651541	609652	6.51381e+06	0.0227775	0.00786858	0	0	0.0908338	0.0448647	0.0149089	0.000966317	0.00897294	0	0	0.6582	0.137079	203.755	0.000484652	0
318	461	NA	1	UP	631661	633174	6.51381e+06	0	0.0425297	0	0	0.11958	0.03314	0.00676609	0.001657	0.0139464	0.0388014	0.0178128	0.662248	0.0539906	207.379	0.00130494	0.000140482
319	462	NA	1	LP	660565	494040	6.51381e+06	0	0.026363	0	0	0.370738	0.0463768	0.0347826	0.00979986	0.0858523	0.0429262	0.0701173	0.251898	0.026225	197.41	0.000766054	0.000139664
320	463	NA	1	UP	374654	559156	6.51381e+06	0	0.0556938	0	0	0.124516	0.0304035	0.0373134	0.0113322	0.0121614	0.319237	0.0373134	0.366224	0	193.407	0.00140623	2.10074e-05
321	464	NA	1	UP	434351	582192	6.51381e+06	0.00870166	0.0154696	0	0.000966851	0.0893646	0.121685	0.171409	0.0214088	0.0466851	0.00165746	0	0.501796	0.0178177	204.566	0.000546911	0
322	465	NA	1	UP	401228	555448	2.69275e+06	0	0.0587646	0	0.0103506	0	0	0	0	0	0	0.00734558	0.861102	0.00166945	202.908	0.00130443	0.000150499
323	466	NA	1	LP	591883	545701	6.51381e+06	0	0.0403538	0	0	0.753179	0.0176893	0.0221117	0.00566611	0.0845771	0	0.0555556	0.0121614	0.000690989	210.211	0.00133945	0
324	468	NA	1	UP	279007	661622	6.51381e+06	0.000829187	0.0189331	0	0.00262576	0.214483	0.323245	0.286484	0.0301271	0.00566611	0	0.0773908	0.0210061	0.00276396	202.265	0.000812845	3.15885e-05
325	469	NA	1	UP	303224	713713	6.51381e+06	0.0100871	0.0234904	0	0	0.7557	0.00884344	0.0310902	0	0	0.0860854	0.0310902	0.0413155	0.0122979	214.667	0.000616503	4.36117e-05
326	470	NA	1	UP	308050	667081	6.51381e+06	0.0776243	0.025	0	0	0.0559392	0.0752762	0.0683702	0.0401934	0.0109116	0	0	0.568646	0.064779	194.94	0.000534619	0.000132932
327	471	NA	1	LP	629114	483448	6.51381e+06	0.23622	0.0679652	0	0.00290095	0.440392	0.06092	0.0484874	0.00580191	0.0190634	0	0	0.0466915	0.016715	193.825	0.00166172	0.000723172
328	472	NA	1	LP	654501	434201	6.51381e+06	0.0102266	0.0561083	0	0	0.34895	0.080984	0.0375898	0.0216971	0.0841625	0.0538972	0.0468491	0.220149	0.0161692	204.41	0.00135374	0.000265324
329	477	NA	1	LP	486285	443095	6.51381e+06	0	0.0376812	0	0	0.350449	0.0129745	0.0194617	0.0146308	0.0810214	0.0743961	0.306004	0.0563147	0.0281573	207.123	0.00130051	0
330	479	NA	1	UP	344825	588469	6.51381e+06	0.106259	0.0299848	0.000138179	0	0.449081	0.00207268	0.152135	0.00829073	0.00759983	0.0230759	0	0.192345	0.00690894	197.201	0.00101185	6.08119e-05
331	480	NA	1	UP	335122	666234	6.51381e+06	0.0209771	0.0487165	0	0	0.552443	0.0209771	0.193348	0.00179409	0.0133867	0.00400221	0	0.11427	0.0138007	204.346	0.00118156	6.55986e-06
332	481	NA	1	UP	392244	557209	6.51381e+06	0.000828157	0.0415459	0	0	0.33913	0.105314	0.084334	0.000828157	0.0230504	0.00179434	0.00414079	0.38882	0.0084196	207.109	0.000747201	5.50987e-05
333	483	NA	1	UP	293461	616094	6.51381e+06	0	0.0538748	0	0	0.391214	0.0355021	0.0433762	0.00386794	0.046139	0.0222406	0.337754	0.0634065	0.00179583	206.325	0.00154209	5.14899e-05
334	485	NA	1	UP	250026	656295	6.51381e+06	0	0.0298178	0	0	0.21397	0.140668	0.39757	0.0465213	0.0168415	0	0.00234677	0.136113	0.00924903	206.209	0.000686712	3.28642e-05
335	486	NA	1	UP	316236	674829	6.51381e+06	0.00331309	0.0190502	0	0	0.495997	0.018222	0.0872446	0	0.0679183	0	0	0.29735	0.0109056	207.541	0	0
336	489	NA	1	UP	346401	586814	6.51381e+06	0.214532	0.045172	0.00538748	0	0.412764	0.0168532	0.113137	0.0165769	0.0197541	0	0	0.112861	0	178.074	0.000860381	0.00025518
337	490	NA	1	UP	191039	662237	6.51381e+06	0	0.0188079	0	0.000691467	0.355552	0.0493708	0.109528	0.0105103	0.0125847	0	0.0170101	0.385147	0.0407966	198.415	0.000564134	0
338	491	NA	1	LP	645720	398072	6.51381e+06	0	0.0191962	0	0	0.319431	0.0345256	0.0204392	0.090319	0.0922525	0.00939097	0	0.249965	0.153294	202.853	0.000488076	0
339	498	NA	1	UP	573219	675731	4.64789e+06	0.00309478	0.0386847	0.00232108	0.0191489	0.05706	0.10793	0.0481625	0.00444874	0.0253385	0	0	0.593424	0.0460348	200.589	0.00134875	0.000394682
340	503	NA	1	LP	574340	421834	6.51381e+06	0	0.0371701	0	0	0.379715	0.0472572	0.0500207	0.0258394	0.22689	0.0218323	0.115656	0.0624568	0.00552715	203.609	0.00147538	0
341	504	NA	1	LP	527856	352269	6.51381e+06	0	0.0211093	0	0	0.43681	0.221716	0.0309051	0.0543598	0.0965784	0.035872	0.0706402	0.0252483	0.00469095	203.764	0.000582938	0.00114947
342	505	NA	1	UP	311076	705373	3.50201e+06	0.00616175	0.0690629	0.00308087	0.0154044	0.176123	0.231836	0.211297	0.00308087	0.00179718	0.0590501	0.0654685	0.0700899	0.00410783	211.064	0.00284455	0
343	506	NA	1	UP	303780	731383	6.51381e+06	0.00441745	0.0494202	0.107675	0.042794	0.245306	0.0988404	0.112783	0.00262286	0.00676422	0.00441745	0	0.0657096	0.00648813	185.019	0.00449475	0.000751831
344	507	NA	1	UP	458422	581906	6.51381e+06	0	0.0144748	0	0.017094	0.233526	0.0288117	0.0272953	0.0042735	0.192308	0.360077	0.0625862	0.0144748	0	187.99	0.0011024	0
345	508	NA	1	LP	659393	506800	6.51381e+06	0.120166	0.098895	0	0.000828729	0.112569	0.238812	0.175967	0.0223757	0.0412983	0	0	0.118923	0.0164365	191.189	0.0018541	0.000579062
346	510	NA	1	LP	663289	456957	6.51381e+06	0.0305038	0.0825397	0	0	0.0151829	0.538026	0.0407177	0.0230504	0.026225	0	0	0.212146	0.00151829	184.482	0.00136549	0.000690529
347	511	NA	1	UP	465983	606038	6.51381e+06	0	0.0428177	0	0.0133978	0.517541	0.194475	0.0201657	0.00110497	0.0339779	0.116436	0.0357735	0	0	199.444	0.000702126	8.76899e-05
348	512	NA	1	UP	414748	645359	6.51381e+06	0	0.0239049	0	0	0.268481	0.0464281	0.158491	0.00207268	0.015476	0.0308139	0.00773801	0.428354	0.00469808	212.847	0.000816339	0.00016747
349	513	NA	1	UP	383152	660318	6.51381e+06	0.070728	0.0193397	0	0	0.504213	0.0250035	0.144771	0.000690703	0.0145048	0.0193397	0	0.162177	0	207.058	0.00103477	0.000242117
350	514	NA	1	UP	410122	661556	3.10376e+06	0.00696056	0.0519142	0	0.050464	0.0342227	0.263631	0.0516241	0	0.00638051	0	0	0.50058	0.000580046	183.239	0.00202103	3.36541e-05
351	516	NA	1	UP	331867	664732	6.51381e+06	0.158425	0.0523481	0	0	0.350829	0.00290055	0.0523481	0.0051105	0.0019337	0	0	0.355525	0.015884	195.954	0.00132152	0.000339148
352	517	NA	1	UP	464366	606045	6.51381e+06	0.00124189	0.0608528	0	0.00510556	0.290603	0.389127	0.0404305	0.0158686	0.0223541	0.0147647	0.0171105	0.0778253	0.0329792	194.142	0.000542729	0.000314883
353	518	NA	1	UP	293526	665945	6.51381e+06	0.00179558	0.0229282	0	0	0.180249	0.171685	0.285497	0.00248619	0.00414365	0.00220994	0.0208564	0.279144	0.010221	202.357	0.000847516	5.42181e-05
354	520	NA	1	LP	570895	453977	6.51381e+06	0	0.0491713	0	0.0031768	0.202901	0.0558011	0.0248619	0.00662983	0.23453	0.00179558	0.109945	0.248343	0.0552486	187.504	0.000902174	0.00049191
355	521	NA	1	UP	187913	664023	6.51381e+06	0	0.0705589	0	0	0.0683453	0.0154953	0.0201992	0.000968456	0.0148035	0	0.36746	0.307139	0.103625	194.102	0.0023266	4.14529e-05
356	523	NA	1	UP	301478	708889	6.51381e+06	0.0049662	0.0342116	0	0	0.445027	0.0583529	0.280728	0.00151745	0.0104842	0.0932542	0.0177956	0.044144	0.00565595	210.028	0.000949933	2.37071e-05
357	525	NA	1	UP	333489	701492	6.51381e+06	0.0168508	0.0338398	0	0	0.187845	0.267403	0.279834	0.00207182	0.000138122	0	0.00276243	0.209254	0	222.52	0.000815922	5.95478e-05
358	526	NA	1	LP	661141	429570	6.51381e+06	0.20138	0.084196	0	0	0.210214	0.0338164	0.0347826	0.0135266	0.0403037	0.0451346	0.0866805	0.187854	0.0176674	193.194	0.00236858	0.000387553
359	527	NA	1	LP	594651	489716	6.51381e+06	0.0453665	0.102213	0	0	0.430014	0.0312586	0.020332	0.166667	0.173859	0	0.00940526	0.00636238	0.00373444	195.01	0.00043827	0.00115464
360	528	NA	1	LP	635934	462755	6.51381e+06	0.00179608	0.0460072	0	0	0.193976	0.427052	0.103482	0.0208621	0.0385466	0	0	0.125449	0.00773694	193.834	0.00118864	0.000120735
361	529	NA	1	LP	636889	566058	5.07256e+06	0.00531632	0.00708843	0	0	0.284069	0.0150629	0.0333156	0.00443027	0.0184299	0	0	0.573631	0.0292398	212.424	0.000655015	0.000663868
362	530	NA	1	LP	658333	461645	6.51381e+06	0	0.0542443	0	0	0.410628	0.130711	0.089717	0.026087	0.124224	0.0320221	0.102001	0.0267771	0.000690131	190.946	0.000960389	0
363	532	NA	1	UP	580315	625892	6.51381e+06	0	0.0386847	0	0.000690799	0.603758	0.0505665	0.0356452	0.00193424	0.105554	0.0558165	0	0.0783366	0.0169936	205.221	0.00133946	0
364	534	NA	1	UP	179056	677365	6.51381e+06	0.000552563	0.0338445	0	0.000690703	0.487222	0.0212737	0.103744	0	0.0266611	0	0	0.289957	0.0337063	212.266	0.00067157	8.78612e-05
365	535	NA	1	UP	331867	664732	6.51381e+06	0.158425	0.0523481	0	0	0.350829	0.00290055	0.0523481	0.0051105	0.0019337	0	0	0.355525	0.015884	195.954	0.00132152	0.000339148
366	536	NA	1	UP	614145	624806	6.51381e+06	0	0.0440973	0	0.0217031	0.0782416	0.067321	0.0490738	0.0185236	0.0555709	0.240393	0.214681	0.183025	0.017556	197.692	0.0010412	0
367	539	NA	1	UP	305889	651113	6.51381e+06	0.0730865	0.0411716	0	0	0.07958	0.106107	0.066593	0.00317767	0.0157502	0	0.00234872	0.605416	0.00455927	197.627	0.000406311	0.000633157
368	540	NA	1	UP	432805	587063	6.51381e+06	0	0.025992	0	0.00871008	0.0427209	0.0738283	0.0830914	0.0106457	0.104659	0	0	0.623808	0.00635974	200.968	0.000812348	9.02478e-06
369	541	NA	1	UP	391037	658582	6.51381e+06	0.00525442	0.0294524	0.00774336	0	0.553927	0.0301438	0.252765	0.0190819	0.015625	0	0	0.0222622	0	212.933	0.00175259	0
370	542	NA	1	LP	689969	475640	6.51381e+06	0.319983	0.0375639	0	0	0.446761	0.00952907	0.0410164	0.00483359	0.00400497	0.00359066	0	0.11062	0.00372877	177.261	0.000552451	0.000470923
371	544	NA	1	LP	599395	568206	6.51381e+06	0	0.031768	0	0	0.224171	0.00331492	0.00883978	0.00787293	0.115746	0.0226519	0.0396409	0.536188	0.00455801	207.416	0.000830492	0
372	545	NA	1	UP	337229	627701	6.51381e+06	0.0539608	0.0245653	0	0.00248413	0.39056	0.0162848	0.205217	0.0372619	0.0371239	0	0	0.224952	0.00759039	210.655	0.000363201	3.05063e-05
373	546	NA	1	UP	270761	692480	6.51381e+06	0.00124378	0.0385572	0	0.00165837	0.321725	0.0587341	0.139856	0.00787728	0.0107794	0.131012	0.273494	0.00925926	0.000138198	204.252	0.00110026	0
374	548	NA	1	UP	388713	540914	6.51381e+06	0	0.0448957	0	0	0.149883	0.0414422	0.0683796	0.0512502	0.0437906	0.0100843	0.010775	0.571764	0.00552563	215.557	0.000488817	0.000117784
375	549	NA	1	LP	622742	569672	2.19393e+06	0.00246204	0.00656545	0	0.150185	0.0188757	0.00492409	0.0160033	0.0020517	0	0	0	0.633156	0.141568	165.063	0	0.00194114
376	550	NA	1	LP	578720	492744	6.51381e+06	0	0.0363611	0	0	0.679663	0.0355316	0.0364994	0.0258537	0.0286188	0	0.125812	0.0196322	0	210.668	0.00124687	0.000366001
377	552	NA	1	LP	667724	470019	6.51381e+06	0.102543	0.0569375	0	0	0.236871	0.150774	0.133776	0.0319237	0.00690989	0.0197623	0	0.227474	0.0257048	200.843	0.000287655	0.000596314
378	553	NA	1	UP	171214	679421	6.51381e+06	0	0.0337389	0	0	0.832412	0.032771	0.0797843	0.00179757	0.00152102	0	0	0.0179757	0	213.384	0.000535594	0
379	554	NA	1	UP	374157	536564	6.51381e+06	0.000690703	0.0410278	0.000690703	0	0.147534	0.0810885	0.0596768	0.0165769	0.0106368	0.246028	0.0730764	0.275038	0	201.657	0.00141723	0.00025405
380	555	NA	1	UP	320404	751749	6.51381e+06	0	0.0828043	0.00855644	0	0.391802	0.102125	0.166575	0.00427822	0.00621032	0	0	0.125725	0.0140767	210.686	0.00289983	0.00018031
381	556	NA	1	LP	558599	527926	6.51381e+06	0.334759	0.185241	0.0496552	0.00482759	0.0434483	0.00565517	0.00565517	0	0.0062069	0	0.013931	0.0613793	0.00482759	147.017	0.0027318	0.000247675
382	557	NA	1	LP	572287	494250	6.51381e+06	0	0.0360248	0	0	0.718979	0.0164251	0.00855763	0.0140787	0.099931	0.00220842	0.0200138	0.0688751	0.00717736	208.804	0.000897222	7.55497e-05
383	558	NA	1	UP	280593	616559	6.51381e+06	0.109913	0.0349786	0	0	0.690861	0.0125812	0.0215678	0	0.00871008	0	0	0.115858	0.00553021	208.915	0.000743293	0.00018674
384	560	NA	1	UP	246486	706088	6.51381e+06	0.0655602	0.111203	0.0128631	0.0100968	0.221024	0.0437068	0.118257	0.00733057	0.00304288	0.0994467	0.0258645	0.11397	0.030982	192.513	0.00253269	0.000182745
385	561	NA	1	UP	357518	583381	6.51381e+06	0.0127002	0.048868	0	0	0.442021	0.0516289	0.113473	0.00897294	0.0197405	0.115682	0.0966317	0.0530094	0.000690226	194.39	0.00138788	0.000222396
386	562	NA	1	UP	417573	616317	6.51381e+06	0.000690226	0.0448647	0	0	0.459139	0.00938708	0.0223633	0.00317504	0.00524572	0.00234677	0	0.45127	0.000828272	205.631	0.000821444	0
387	565	NA	1	UP	301527	710499	6.51381e+06	0	0.0455612	0	0	0.542317	0.0367251	0.178931	0.00952644	0.0212619	0.0818722	0.0456993	0.0313406	0.00414193	208.641	0.00139304	6.47314e-05
388	566	NA	1	UP	389442	573310	6.51381e+06	0.00151766	0.0622241	0.000827815	0.00206954	0.0504967	0.0961645	0.0466336	0.0118653	0.0700883	0.149283	0.0333885	0.407975	0	178.662	0.00179115	9.41031e-05
389	567	NA	1	LP	622052	444990	6.51381e+06	0	0.0437302	0	0	0.0049662	0.582425	0.0147607	0.0132432	0.0208305	0	0	0.258794	0.0351773	188.395	0.000900193	0.000715138
390	568	NA	1	UP	347994	770324	6.06566e+06	0.0170573	0.05221	0	0.00222486	0.0372293	0.476268	0.23628	0.00237318	0	0	0	0.149807	0.02655	209.024	0.000949272	9.67216e-05
391	569	NA	1	LP	644229	451606	6.51381e+06	0.000828386	0.053569	0	0	0.377192	0.110866	0.0798012	0.0945741	0.161811	0.00358967	0.00331354	0.0655806	0.0316167	198.576	0.00103879	0
392	571	NA	1	UP	573260	682189	5.53191e+06	0.00309396	0.0496662	0	0.0127015	0.0138414	0.201922	0.0195408	0.00179124	0.0972154	0	0	0.471096	0.110243	195.705	0.000852744	0.000298446
393	572	NA	1	LP	535782	415255	6.51381e+06	0	0.057695	0	0	0.302277	0.304762	0.0236025	0.0875086	0.172395	0	0.0129745	0.0295376	0	200.212	0.00146911	0.000232063
394	574	NA	1	UP	443682	653052	6.51381e+06	0	0.00565829	0	0	0.870273	0.00855644	0.0810102	0.00289815	0.00427822	0	0	0.0269114	0.000138007	227.463	8.71674e-05	0.000307697
395	575	NA	1	UP	568552	661117	6.51381e+06	0	0.0248687	0	0.00386847	0.808511	0.0518099	0.0276319	0	0.0375794	0	0.00497375	0.035507	0	217.512	0.000467713	0.000360832
396	576	NA	1	LP	578773	483086	6.51381e+06	0	0.0503179	0	0	0.545203	0.0103677	0.000967653	0.0257119	0.31034	0	0.0457562	0	0	194.994	0.0012953	0.000127973
397	577	NA	1	UP	426867	596822	5.67347e+06	0.0371075	0.0986362	0.00428164	0.00222011	0.0464637	0.083254	0.0323501	0.0753251	0.083254	0.0840469	0.003013	0.324136	0.0436093	177.593	0.00193178	0.000247429
398	578	NA	1	UP	303624	728202	6.51381e+06	0.0092567	0.0102238	0	0	0.498895	0.0203095	0.0798563	0.00746062	0.0114673	0.193976	0.0212766	0.106936	0.0216911	214.37	0.000740498	0
399	579	NA	1	UP	322046	753308	6.51381e+06	0.000828958	0.0670075	0.00621719	0.00317767	0.361426	0.0558165	0.251313	0.00165792	0.00469743	0	0	0.1231	0.0131252	213.136	0.00267122	0.000385831
400	580	NA	1	UP	431280	593533	6.51381e+06	0.000828272	0.0318885	0	0	0.100635	0.021259	0.0607399	0.027471	0.060878	0.12852	0	0.51339	0.0204307	200.96	0.00119636	2.68218e-06
401	581	NA	1	UP	285465	617981	6.51381e+06	0.277855	0.0301355	0	0	0.466962	0.0280619	0.0377385	0	0.000829417	0	0	0.153442	0.0049765	202.521	0.00059959	0.00046224
402	583	NA	1	LP	636201	540612	6.51381e+06	0	0.0559856	0	0	0.248687	0.0669063	0.0237766	0.0324855	0.192563	0.032209	0.0688416	0.22726	0.00552944	202.67	0.00147366	0
403	584	NA	1	LP	648638	533042	6.51381e+06	0	0.0454797	0	0.00235001	0.121095	0.0587503	0.0205972	0.0349737	0.211225	0.0724357	0.16381	0.24454	0.0124412	182.377	0.00138044	5.29329e-05
404	585	NA	1	LP	640816	542113	6.51381e+06	0	0.033407	0	0.00165654	0.326477	0.107123	0.0360298	0.0415516	0.107399	0.0196024	0.0073164	0.298454	0.00483158	207.217	0.00108389	3.24644e-05
405	586	NA	1	UP	305419	732923	6.51381e+06	0.117582	0.114684	0.126829	0.00565829	0.107646	0.0304996	0.0565829	0.00593431	0.0144908	0.00110406	0	0.0180789	0.00993652	170.412	0.00847739	0.000431194
406	587	NA	1	LP	604118	571382	6.51381e+06	0.00483693	0.0331675	0	0	0.302239	0.0208679	0.0145108	0.0547264	0.128109	0	0.00248756	0.225815	0.209646	207.194	0.00106497	0
407	588	NA	1	UP	322010	751707	6.51381e+06	0	0.071695	0.0051112	0	0.622047	0.0302528	0.120459	0.00594005	0.00649261	0.00331538	0	0.0867523	0.00828844	213.772	0.00208188	0.000202123
408	592	NA	1	UP	318592	743821	6.51381e+06	0	0.03424	0	0.00345161	0.414745	0.01712	0.0843573	0.0125639	0.00552257	0.0314787	0.129642	0.229325	0.0214	217.886	0.00112148	0
409	593	NA	1	UP	161569	678357	1.58747e+06	0.0340136	0.0895692	0	0	0.620181	0.031746	0.155329	0	0.0102041	0	0	0.0419501	0.0102041	178.297	0.00160931	0.000211128
410	595	NA	1	UP	283764	709541	6.51381e+06	0.250622	0.0167266	0	0	0.626486	0.00870887	0.0178325	0.00165883	0.00262649	0	0	0.0429914	0.00705004	208.709	0.000956701	0.000312806
411	596	NA	1	UP	300353	729954	6.51381e+06	0	0.0331767	0.0193531	0.0287531	0.264584	0.0821122	0.116671	0.00248825	0.0211501	0.0226707	0.00331767	0.24371	0.0711916	203.585	0.00234895	8.87411e-05
412	597	NA	1	UP	303142	710447	6.51381e+06	0.364579	0.0326282	0	0	0.503387	0.00373289	0.0476981	0.00594497	0.00262685	0.0206	0.00235034	0.012996	0.00165906	189.937	0.00115111	9.60285e-05
413	598	NA	1	UP	288945	720604	6.51381e+06	0.00276434	0.0222529	0.00359364	0	0.677678	0.0222529	0.0369039	0.0975812	0.0711818	0.00414651	0.00525225	0.0288874	0	218.088	0.000973499	0.00027938
414	600	NA	1	LP	539344	316988	6.51381e+06	0.000276167	0.0723557	0	0	0.582712	0.0883734	0.0622756	0.00621375	0.0527479	0.0057995	0.00787075	0.0356255	0.000966584	202.595	0.00277405	0.000254379
415	601	NA	1	UP	470812	604438	6.51381e+06	0.162848	0.0564449	0	0	0.473779	0.100055	0.00938449	0.00289815	0.019321	0.00165609	0	0.135799	0.0211151	191.317	0.000732823	0.00103669
416	602	NA	1	LP	471762	310880	6.51381e+06	0	0.0322803	0	0	0.455649	0.0775279	0.0434543	0.0238654	0.219065	0.0155884	0.00289695	0.0983584	0.0030349	214.612	0.00138295	3.33062e-05
417	604	NA	1	UP	573260	682189	5.53191e+06	0.00309396	0.0496662	0	0.0127015	0.0138414	0.201922	0.0195408	0.00179124	0.0972154	0	0	0.471096	0.110243	195.705	0.000852744	0.000298446
418	606	NA	1	UP	233316	676249	6.51381e+06	0	0.0427268	0	0	0.261062	0.0313883	0.13219	0.0772954	0.0167312	0.143805	0.125	0.107024	0.0537887	200.101	0.00105598	3.27075e-05
419	607	NA	1	UP	573260	682189	5.53191e+06	0.00309396	0.0496662	0	0.0127015	0.0138414	0.201922	0.0195408	0.00179124	0.0972154	0	0	0.471096	0.110243	195.705	0.000852744	0.000298446
420	608	NA	1	UP	573260	682189	5.53191e+06	0.00309396	0.0496662	0	0.0127015	0.0138414	0.201922	0.0195408	0.00179124	0.0972154	0	0	0.471096	0.110243	195.705	0.000852744	0.000298446
421	609	NA	1	UP	573260	682189	5.53191e+06	0.00309396	0.0496662	0	0.0127015	0.0138414	0.201922	0.0195408	0.00179124	0.0972154	0	0	0.471096	0.110243	195.705	0.000852744	0.000298446
422	610	NA	1	UP	251395	707514	6.51381e+06	0	0.0402045	0	0	0.576817	0.0120199	0.0652114	0.0384084	0.0620337	0.178364	0.00953302	0.00967118	0.00165792	215.779	0.0011918	8.82446e-06
423	611	NA	1	UP	283764	709541	6.51381e+06	0.250622	0.0167266	0	0	0.626486	0.00870887	0.0178325	0.00165883	0.00262649	0	0	0.0429914	0.00705004	208.709	0.000956701	0.000312806
424	612	NA	1	UP	282020	704714	6.51381e+06	0.104399	0.0215143	0	0.00068956	0.469039	0.123569	0.155565	0.00124121	0.0057923	0	0	0.111985	0.00537857	212.383	0.000665789	0.000338634
425	613	NA	1	UP	282153	708022	6.51381e+06	0.185149	0.0338772	0.00138274	0	0.477738	0.0114768	0.0818584	0.00276549	0.00096792	0.0164546	0	0.12818	0.0154867	203.669	0.00147615	0.000340947
426	614	NA	1	UP	604709	613422	6.51381e+06	0.00331583	0.0393755	0	0.0020724	0.121028	0.233214	0.0730865	0.0284609	0.0194805	0.00179608	0	0.427604	0.0291517	200.176	0.00105632	0.000381704
427	615	NA	1	LP	585109	492698	6.51381e+06	0	0.0444444	0	0	0.526708	0.0171153	0.00455487	0.0207039	0.0201518	0.015597	0.340235	0.00248447	0.00110421	202.165	0.00129055	3.97972e-05
428	617	NA	1	UP	573197	677338	5.01212e+06	0.0021544	0.0147217	0	0.0109515	0.0486535	0.130162	0.0454219	0.016158	0.0879713	0	0	0.588151	0.0294434	205.393	0.000828764	0
429	618	NA	1	LP	530878	387520	6.51381e+06	0.0035872	0.0190397	0	0	0.825607	0.026766	0.0338024	0.0110375	0.0488411	0	0	0.0259382	0.0040011	209.656	0.000542414	0.000306214
430	619	NA	1	UP	298787	728328	6.51381e+06	0	0.0224859	0.0198648	0.0227618	0.598565	0.0340737	0.0797351	0.00979445	0.0180715	0	0.0342116	0.0644227	0.00731135	210.442	0.00235688	0.000131591
431	620	NA	1	UP	504613	631738	6.51381e+06	0.0114578	0.0223633	0	0	0.303285	0.119685	0.0233297	0.000966317	0.0309221	0.073164	0.000276091	0.305908	0.0752347	202.344	0.000771148	0.000762647
432	621	NA	1	UP	228726	703743	4.39225e+06	0.0367179	0.00984615	0.00266667	0.0133333	0.789949	0.00164103	0.0806154	0.00492308	0.00164103	0	0	0.00328205	0	200.718	0.00112269	4.5728e-05
433	622	NA	1	UP	573197	677338	5.01212e+06	0.0021544	0.0147217	0	0.0109515	0.0486535	0.130162	0.0454219	0.016158	0.0879713	0	0	0.588151	0.0294434	205.393	0.000828764	0
434	623	NA	1	LP	501366	139222	6.51381e+06	0.201684	0.0753727	0	0.00124241	0.0857261	0.0015185	0.00276091	0	0.00524572	0.0597736	0.304114	0.155301	0.0247101	172.166	0.00185366	0.000290864
435	624	NA	1	UP	295161	619270	6.51381e+06	0.00565908	0.0793651	0.036715	0.0241546	0.361629	0.0117322	0.0470669	0.0249827	0.0556246	0	0.010352	0.0792271	0.00772947	179.991	0.00525646	0.000212464
436	625	NA	1	LP	601749	508586	6.51381e+06	0	0.0469224	0	0.00441623	0.601987	0.0222192	0.00786641	0.00220811	0.095363	0.00690036	0.207977	0.000690036	0.00124206	201.434	0.0012403	0
437	626	NA	1	UP	244884	706157	5.25562e+06	0.00941297	0.0559644	0.00256717	0.020024	0.406983	0.0458668	0.147356	0.00821496	0.00975526	0.0876262	0.0126647	0.101489	0.0205374	189.977	0.00206707	0.000215317
438	627	NA	1	UP	228726	703743	4.39225e+06	0.0367179	0.00984615	0.00266667	0.0133333	0.789949	0.00164103	0.0806154	0.00492308	0.00164103	0	0	0.00328205	0	200.718	0.00112269	4.5728e-05
439	628	NA	1	UP	312958	714990	5.28592e+06	0.0032291	0.0212441	0	0.00220938	0.258498	0.101801	0.229776	0.00101971	0	0.125935	0.0113868	0.207342	0.00798776	209.569	0.00136598	0
440	629	NA	1	UP	228726	703743	4.39225e+06	0.0367179	0.00984615	0.00266667	0.0133333	0.789949	0.00164103	0.0806154	0.00492308	0.00164103	0	0	0.00328205	0	200.718	0.00112269	4.5728e-05
441	630	NA	1	LP	607456	489747	6.51381e+06	0.0218443	0.305268	0	0	0.365132	0.0475598	0.0452095	0.0215678	0.0623531	0	0.00221208	0.0749343	0.021153	204.668	0.00230426	0.00158576
442	631	NA	1	UP	574849	685472	3.62581e+06	0.00347481	0.0918342	0	0.00694962	0.0719782	0.345247	0.0595681	0	0.239514	0	0	0.149417	0.0240755	188.449	0.00080842	0
443	632	NA	1	LP	537253	384361	6.51381e+06	0	0.0659113	0	0.0103634	0.162636	0.15628	0.0497444	0.0619041	0.347382	0.00469808	0.0607987	0.0498825	0.0145088	185.874	0.00110694	0
444	636	NA	1	UP	171214	679421	6.51381e+06	0	0.0337389	0	0	0.832412	0.032771	0.0797843	0.00179757	0.00152102	0	0	0.0179757	0	213.384	0.000535594	0
445	637	NA	1	UP	347994	770324	6.06566e+06	0.0170573	0.05221	0	0.00222486	0.0372293	0.476268	0.23628	0.00237318	0	0	0	0.149807	0.02655	209.024	0.000949272	9.67216e-05
446	638	NA	1	UP	328066	737114	6.51381e+06	0.195721	0.00772947	0	0.00483092	0.00772947	0.0870945	0.0360248	0.152933	0.00400276	0	0	0.404417	0.0832298	183.69	0.000496035	0.000295425
447	639	NA	1	LP	577513	431361	6.51381e+06	0	0.0189253	0	0	0.24741	0.0620251	0.0182346	0.0151955	0.0809504	0	0.0733527	0.397292	0.0812267	209.579	0.000598348	0
448	640	NA	1	UP	530220	657563	6.51381e+06	0.0435802	0.0576472	0	0	0.530685	0.220383	0.0382016	0.00275824	0.0186181	0	0	0.0743346	0.00537857	204.999	0.00134914	0
449	641	NA	1	UP	530220	657563	6.51381e+06	0.0435802	0.0576472	0	0	0.530685	0.220383	0.0382016	0.00275824	0.0186181	0	0	0.0743346	0.00537857	204.999	0.00134914	0
450	642	NA	1	UP	530173	660791	6.51381e+06	0.00883978	0.0229282	0	0	0.23384	0.0776243	0.00759669	0.0335635	0.0116022	0	0	0.559807	0.0280387	204.509	0.000642491	0
451	643	NA	1	UP	282153	708022	6.51381e+06	0.185149	0.0338772	0.00138274	0	0.477738	0.0114768	0.0818584	0.00276549	0.00096792	0.0164546	0	0.12818	0.0154867	203.669	0.00147615	0.000340947
452	644	NA	1	UP	171214	679421	6.51381e+06	0	0.0337389	0	0	0.832412	0.032771	0.0797843	0.00179757	0.00152102	0	0	0.0179757	0	213.384	0.000535594	0
453	646	NA	1	UP	305889	651113	6.51381e+06	0.0730865	0.0411716	0	0	0.07958	0.106107	0.066593	0.00317767	0.0157502	0	0.00234872	0.605416	0.00455927	197.627	0.000406311	0.000633157
454	647	NA	1	UP	228726	703743	4.39225e+06	0.0367179	0.00984615	0.00266667	0.0133333	0.789949	0.00164103	0.0806154	0.00492308	0.00164103	0	0	0.00328205	0	200.718	0.00112269	4.5728e-05
455	648	NA	1	UP	357512	770072	4.3098e+06	0.0996664	0.104254	0.00333611	0	0.0867389	0.443286	0.125313	0	0.00792327	0	0	0.0675563	0.0114679	202.241	0.00287019	0.00045831
456	649	NA	1	UP	301527	710499	6.51381e+06	0	0.0455612	0	0	0.542317	0.0367251	0.178931	0.00952644	0.0212619	0.0818722	0.0456993	0.0313406	0.00414193	208.641	0.00139304	6.47314e-05
457	650	NA	1	UP	303142	710447	6.51381e+06	0.364579	0.0326282	0	0	0.503387	0.00373289	0.0476981	0.00594497	0.00262685	0.0206	0.00235034	0.012996	0.00165906	189.937	0.00115111	9.60285e-05
458	652	NA	1	UP	303780	731383	6.51381e+06	0.00441745	0.0494202	0.107675	0.042794	0.245306	0.0988404	0.112783	0.00262286	0.00676422	0.00441745	0	0.0657096	0.00648813	185.019	0.00449475	0.000751831
459	653	NA	1	LP	651160	487233	6.51381e+06	0	0.0572456	0	0	0.345962	0.121681	0.0457688	0.0217091	0.0923673	0.00359513	0.0103706	0.272124	0.0139657	209.884	0.000653666	5.88838e-05
460	654	NA	1	UP	233174	637737	6.51381e+06	0.328267	0.0349544	0	0	0.364327	0.0179608	0.0545731	0.00718431	0.00110528	0	0	0.188726	0.00290135	193.386	0.000632619	0.000266809
461	656	NA	1	UP	347994	770324	6.06566e+06	0.0170573	0.05221	0	0.00222486	0.0372293	0.476268	0.23628	0.00237318	0	0	0	0.149807	0.02655	209.024	0.000949272	9.67216e-05
462	657	NA	1	UP	417178	596962	6.51381e+06	0.00414536	0.0291557	0	0.000690894	0.312975	0.0454608	0.0978306	0.0255631	0.0248722	0.0125743	0.020865	0.379024	0.0106398	211.82	0.000940407	5.01194e-05
463	658	NA	1	UP	515821	654284	6.51381e+06	0.00690703	0.0345352	0	0	0.546484	0.166459	0.0342589	0.0661694	0.0949026	0	0	0.0267993	0.0234839	205.331	0.000698677	0.000169494
464	659	NA	1	LP	535669	384364	6.51381e+06	0.00179608	0.0534678	0	0.010362	0.204753	0.162614	0.0245924	0.0486322	0.310307	0.00013816	0.020724	0.110251	0.0335728	187.668	0.0011084	0.000213397
465	660	NA	1	LP	535669	384364	6.51381e+06	0.00179608	0.0534678	0	0.010362	0.204753	0.162614	0.0245924	0.0486322	0.310307	0.00013816	0.020724	0.110251	0.0335728	187.668	0.0011084	0.000213397
466	662	NA	1	UP	314418	616998	6.51381e+06	0.000967787	0.0537813	0	0.000829531	0.396378	0.0302779	0.0651182	0.012996	0.0167289	0.123324	0.0518457	0.242776	0.0027651	202.563	0.00135214	5.83122e-06
467	664	NA	1	UP	317891	719650	4.66456e+06	0.00289352	0.0343364	0	0.00192901	0.150463	0.0908565	0.164738	0.0900849	0.0727238	0.00347222	0.0246914	0.353009	0.00597994	215.199	0.00118136	0
468	665	NA	1	UP	291858	616142	6.51381e+06	0.0908714	0.0317636	0	0	0.446485	0.0277586	0.0468167	0.000828615	0.0207154	0.00193343	0.180224	0.145146	0.0058003	205.056	0.00111581	0
469	666	NA	1	UP	359111	770018	3.8882e+06	0.221223	0.0925029	0	0.00668973	0.00784314	0.547636	0.0731257	0	0	0	0	0.0299885	0.0175317	190.817	0.00118537	0.00153188
470	667	NA	1	UP	192969	668559	6.51381e+06	0	0.0338725	0	0.00193557	0.700401	0.0139638	0.101203	0.00207383	0.066086	0	0.0196322	0.0539195	0.000829531	198.426	0.00107412	0.000192151
471	668	NA	1	UP	197883	671515	6.51381e+06	0	0.0176844	0	0	0.624067	0.0216911	0.130975	0.0316386	0.0221056	0	0	0.139541	0.00690799	198.017	0.000456644	0.000133512
472	669	NA	1	UP	390483	552575	6.51381e+06	0.00151871	0.0324451	0	0	0.428138	0.0393483	0.0719315	0.0346541	0.0207097	0	0	0.366009	0.00207097	216.315	0.000726765	0.000141321
473	670	NA	1	LP	533987	392355	6.51381e+06	0	0.0564527	0	0	0.398482	0.0985507	0.0296756	0.0456867	0.163837	0.00455487	0.166046	0.0296756	0.00386473	196.131	0.00156581	9.04879e-05
474	673	NA	1	LP	535669	384364	6.51381e+06	0.00179608	0.0534678	0	0.010362	0.204753	0.162614	0.0245924	0.0486322	0.310307	0.00013816	0.020724	0.110251	0.0335728	187.668	0.0011084	0.000213397
475	674	NA	1	UP	535179	641572	6.51381e+06	0.00400719	0.0168578	0	0	0.149233	0.0150615	0.00497444	0.00276358	0.0570678	0.0266685	0	0.613928	0.088849	199.569	0.000733952	0
476	675	NA	1	UP	285348	709434	6.51381e+06	0.199006	0.00856235	0	0	0.600746	0.0142246	0.0738848	0.00276205	0.000690512	0	0	0.0812043	0.00925287	208.359	0.000432756	0.000453648
477	676	NA	1	UP	297098	628863	6.51381e+06	0.00165815	0.0098107	0	0	0.141219	0.106121	0.0972779	0	0.00165815	0	0.00400719	0.5979	0.0403482	199.235	0.000376201	0
478	677	NA	1	UP	333961	626157	6.51381e+06	0.0920635	0.0605935	0	0	0.395169	0.0321601	0.230366	0.00414079	0.047343	0.00800552	0.00552105	0.117736	0.00386473	210.327	0.000726625	0.000610742
479	678	NA	1	UP	285765	626021	6.51381e+06	0	0.088674	0	0.0019337	0.410635	0.148895	0.146271	0	0.0320442	0	0.126243	0.0319061	0.00234807	209.363	0.00179915	0
480	679	NA	1	UP	331867	664732	6.51381e+06	0.158425	0.0523481	0	0	0.350829	0.00290055	0.0523481	0.0051105	0.0019337	0	0	0.355525	0.015884	195.954	0.00132152	0.000339148
481	680	NA	1	UP	530263	651140	6.51381e+06	0	0.0298137	0	0.000138026	0.329607	0.267633	0.0449965	0.00745342	0.104072	0	0	0.201656	0.0146308	201.897	0.000366945	0.000215015
482	681	NA	1	LP	591879	547294	6.51381e+06	0	0.0343923	0	0	0.700276	0.0156077	0.0151934	0.0149171	0.100691	0.00649171	0.0574586	0.0457182	0.0019337	206.866	0.00124931	0
483	682	NA	1	UP	535194	639971	6.51381e+06	0.0610835	0.0373134	0	0.000967385	0.236871	0.0406302	0.0172747	0.00276396	0.0974295	0.0483693	0.037037	0.337756	0.0268104	194.336	0.00143611	4.33086e-05
484	683	NA	1	UP	400220	555485	5.35736e+06	0.00302216	0.0366017	0	0.00537273	0.028039	0.0139355	0.0483546	0	0.00134318	0	0.00369375	0.817831	0.00083949	207.702	0.00110085	0.000195968
485	684	NA	1	UP	303142	710447	6.51381e+06	0.364579	0.0326282	0	0	0.503387	0.00373289	0.0476981	0.00594497	0.00262685	0.0206	0.00235034	0.012996	0.00165906	189.937	0.00115111	9.60285e-05
486	685	NA	1	UP	327104	762806	6.51381e+06	0	0.019183	0	0	0.179409	0.383936	0.303616	0.00151808	0.0180789	0.00317417	0	0.057687	0.00703837	219.266	0.000817882	4.67388e-05
487	686	NA	1	UP	331930	765884	6.16807e+06	0.0131349	0.0283129	0	0	0.214974	0.396964	0.258611	0.0160537	0	0	0	0.0566258	0.00350263	208.563	0.000920597	0.000119479
488	688	NA	1	UP	233240	639328	6.51381e+06	0.15676	0.0429914	0	0.00179707	0.34407	0.0348355	0.116671	0.0015206	0.00193531	0	0	0.287808	0.0116118	204.253	0.00100255	2.52853e-05
489	689	NA	1	UP	331867	664732	6.51381e+06	0.158425	0.0523481	0	0	0.350829	0.00290055	0.0523481	0.0051105	0.0019337	0	0	0.355525	0.015884	195.954	0.00132152	0.000339148
490	690	NA	1	UP	260254	671929	6.51381e+06	0	0.0628193	0	0	0.0934696	0.019329	0.102306	0.0104929	0.00497032	0.275576	0.3609	0.0251277	0.0444567	183.977	0.00153338	0
491	691	NA	1	UP	260254	671929	6.51381e+06	0	0.0628193	0	0	0.0934696	0.019329	0.102306	0.0104929	0.00497032	0.275576	0.3609	0.0251277	0.0444567	183.977	0.00153338	0
492	692	NA	1	LP	605753	568187	6.51381e+06	0	0.0758602	0	0	0.260191	0.00138179	0.0150615	0.00552715	0.0623186	0.0221086	0.0570678	0.431947	0.0182396	204.714	0.00258119	0
493	693	NA	1	UP	536740	646362	6.51381e+06	0.00441928	0.01892	0.000828615	0	0.0211297	0.0056622	0.000828615	0	0.000690512	0.0466786	0.00345256	0.765778	0.101229	202.366	0.000828914	5.45511e-05
494	694	NA	1	UP	343240	588495	6.51381e+06	0.206582	0.0434181	0.000829646	0.00373341	0.439989	0.00221239	0.0981748	0.0129978	0.00691372	0.021156	0.00276549	0.127765	0.00553097	178.204	0.00104357	3.64902e-05
495	695	NA	1	LP	601284	478499	6.51381e+06	0.0912227	0.0992272	0	0	0.538228	0.0484405	0.0300856	0.0129727	0.07618	0	0.00496826	0.0523047	0.018355	199.339	0.00149735	0.000564334
496	696	NA	1	UP	291970	619375	6.51381e+06	0.00179806	0.0814661	0.00470263	0.0100968	0.278838	0.0558783	0.0804979	0.00954357	0.0966805	0	0.122822	0.190041	0.0219917	199.603	0.00233889	6.74707e-05
497	698	NA	1	LP	495876	439549	6.51381e+06	0	0.0344065	0	0	0.505458	0.0728202	0.0281885	0.0179632	0.0840127	0.00442172	0.0773801	0.155313	0.00704712	212.216	0.00111878	0
498	699	NA	1	UP	271099	620149	5.85048e+06	0.141099	0.0203108	0	0	0.6024	0.0238498	0.0253885	0.00353901	0.0421603	0	0	0.135559	0.00569318	209.51	0	0.000535284
499	700	NA	1	UP	271099	620149	5.85048e+06	0.141099	0.0203108	0	0	0.6024	0.0238498	0.0253885	0.00353901	0.0421603	0	0	0.135559	0.00569318	209.51	0	0.000535284
500	701	NA	1	UP	271149	621765	6.51381e+06	0.0236613	0.0189567	0	0	0.687422	0.0365297	0.0633735	0.0013837	0.0704303	0	0	0.0949218	0.00332088	211.678	0	0.000142342
501	702	NA	1	UP	271149	621765	6.51381e+06	0.0236613	0.0189567	0	0	0.687422	0.0365297	0.0633735	0.0013837	0.0704303	0	0	0.0949218	0.00332088	211.678	0	0.000142342
502	703	NA	1	UP	272753	621703	6.51381e+06	0.214069	0.0449143	0	0.000552792	0.589276	0.0107794	0.0266722	0.00138198	0.0174129	0	0	0.0916252	0.00331675	206.115	0.000171429	0.000872436
503	704	NA	1	UP	272753	621703	6.51381e+06	0.214069	0.0449143	0	0.000552792	0.589276	0.0107794	0.0266722	0.00138198	0.0174129	0	0	0.0916252	0.00331675	206.115	0.000171429	0.000872436
504	705	NA	1	LP	482362	292514	6.51381e+06	0.116006	0.22635	0.0321779	0	0.0399116	0.00124292	0.00911476	0.00220964	0.0245822	0	0.00220964	0.0991576	0.0110482	177.666	0.00591413	0.00179671
505	706	NA	1	LP	500708	310403	6.51381e+06	0.0452726	0.0456867	0	0	0.379572	0.0165631	0.0227743	0.0136646	0.0564527	0.0480331	0.163147	0.182885	0.0224983	204.204	0.00115632	0.00022192
506	707	NA	1	LP	475964	290969	4.59279e+06	0.0861731	0.266941	0	0.0673717	0.146886	0.0405405	0.0432824	0.00607129	0.00352526	0	0	0.0113592	0.0125343	195.605	0.00459625	0.00035568
507	708	NA	1	LP	465318	317598	5.98334e+06	0.000300888	0.254701	0	0.0312923	0.28133	0.0619828	0.0649917	0.0552129	0.0428765	0.0311419	0.0922221	0.0270799	0	203.171	0.00159429	5.70927e-05
508	709	NA	1	UP	359111	770018	3.8882e+06	0.221223	0.0925029	0	0.00668973	0.00784314	0.547636	0.0731257	0	0	0	0	0.0299885	0.0175317	190.817	0.00118537	0.00153188
509	710	NA	1	UP	283764	709541	6.51381e+06	0.250622	0.0167266	0	0	0.626486	0.00870887	0.0178325	0.00165883	0.00262649	0	0	0.0429914	0.00705004	208.709	0.000956701	0.000312806
510	711	NA	1	UP	573260	682189	5.53191e+06	0.00309396	0.0496662	0	0.0127015	0.0138414	0.201922	0.0195408	0.00179124	0.0972154	0	0	0.471096	0.110243	195.705	0.000852744	0.000298446
511	712	NA	1	LP	620212	473870	6.51381e+06	0.0171247	0.122773	0	0	0.312802	0.211297	0.0748515	0.0194724	0.0925287	0	0	0.0715371	0.0131197	188.383	0.00154024	0.00154743
512	713	NA	1	LP	630241	375847	6.51381e+06	0	0.0397845	0	0	0.402127	0.032463	0.00594005	0.0138141	0.0808123	0.133306	0.108993	0.143252	0.00428236	198.217	0.00146447	6.93714e-05
513	715	NA	1	UP	344855	590114	6.51381e+06	0.00262214	0.03878	0.000828043	0	0.469224	0.0716257	0.158156	0.00427822	0.0118686	0.0678995	0.00897047	0.14891	0.00469224	199.918	0.00113011	5.95555e-05
514	716	NA	1	UP	311344	715046	6.51381e+06	0.00124378	0.0319237	0	0.0154782	0.36581	0.0415976	0.0711719	0.000829187	0.0147872	0.121061	0.0525152	0.260918	0.0186567	209.138	0.00108835	0
515	717	NA	1	UP	313708	740730	6.51381e+06	0	0.0318797	0	0.00745239	0.358129	0.00455424	0.0684516	0.00800442	0.00414022	0.0415402	0.325283	0.126967	0.00207011	215.082	0.00147298	0
516	718	NA	1	LP	588712	545641	6.51381e+06	0	0.0421387	0	0	0.74703	0.0107765	0.00428295	0.0142305	0.0913236	0	0.0686654	0	0	209.803	0.0017969	0
517	719	NA	1	UP	395749	570006	6.51381e+06	0	0.102154	0	0	0.282303	0.0632247	0.069989	0.00276091	0.0102154	0.0633628	0.0684705	0.293208	0	200.347	0.00117157	0.000201689
518	720	NA	1	UP	401866	556969	2.53104e+06	0	0.0810811	0	0.00817923	0.0238265	0.0124467	0.00497866	0	0.00533428	0	0.0152916	0.791252	0.00497866	210.304	0.00120602	0.000572993
519	721	NA	1	UP	304369	654352	6.51381e+06	0	0.00732348	0	0.0250104	0.290314	0.032472	0.0360647	0.000690894	0.0127124	0	0	0.560177	0.0352356	210.137	0	0
520	722	NA	1	UP	352773	771848	2.41612e+06	0.0174851	0.0576637	0	0.0137649	0.0364583	0.467634	0.242932	0	0	0	0	0.112351	0.0442708	196.875	0.00120104	0
521	723	NA	1	UP	255216	667289	6.51381e+06	0.00165746	0.0314917	0	0	0.151519	0.131492	0.176243	0.066989	0.0185083	0.0694751	0.293508	0.0383978	0.00303867	191.103	0.00117719	0
522	724	NA	1	UP	217339	643305	6.51381e+06	0.0628287	0.0146692	0	0.000138389	0.600055	0.00650429	0.112926	0	0.00678107	0	0	0.179768	0.0163299	200.584	2.52035e-05	4.74106e-06
523	725	NA	1	LP	596462	480037	6.51381e+06	0	0.045147	0	0	0.771918	0.0346541	0.0081458	0.0125639	0.120944	0	0	0.00662709	0	201.617	0.00100429	0.000750446
524	727	NA	1	LP	585486	547192	6.51381e+06	0	0.0745856	0.00138122	0.0356354	0.576934	0.0433702	0.0183702	0.00787293	0.161878	0.00165746	0.0262431	0	0	198.54	0.00207106	0.000124198
525	728	NA	1	LP	531279	488111	2.8085e+06	0	0.0810638	0	0.0102531	0.135854	0.00736943	0.00160205	0.0240308	0.0336431	0.0528677	0.511695	0.099968	0	202.139	0.00166217	0.000748258
526	729	NA	1	UP	301377	705673	6.51381e+06	0.00552715	0.0161669	0	0	0.408871	0.0543043	0.123946	0.00221086	0.0182396	0.149648	0.00290175	0.181843	0.0341302	209.627	0.000521435	0
527	730	NA	1	UP	297942	699352	6.51381e+06	0.00483292	0.0559238	0	0.00262358	0.215962	0.106738	0.118614	0.00400442	0.00704225	0.224524	0.144021	0.0806407	0.0169843	204.835	0.00114921	3.19423e-05
528	731	NA	1	LP	583501	494338	6.51381e+06	0	0.0454106	0	0.0190476	0.189234	0.0665286	0.00276052	0.0142167	0.00372671	0.00800552	0.616701	0	0	171.936	0.00117789	0
529	733	NA	1	LP	595411	502202	6.51381e+06	0.0516147	0.0401601	0	0	0.530086	0.0874965	0.0234612	0.00731438	0.151532	0.000552029	0.0746619	0.00207011	0.00496826	200.102	0.00156549	0.000132091
530	735	NA	1	UP	393972	561987	6.51381e+06	0	0.03147	0	0	0.184541	0.0133885	0.0302277	0.0111801	0.0132505	0.116632	0.00538302	0.582471	0.00455487	201.224	0.0006851	1.20429e-05
531	736	NA	1	LP	521301	385854	6.51381e+06	0	0.0391994	0	0	0.311387	0.0669427	0.0220842	0.0291235	0.125328	0.00331263	0.0583851	0.301449	0.0382333	203.88	0.000886475	0.000116895
532	737	NA	1	UP	424899	590353	3.30374e+06	0	0.101658	0	0.0467518	0.0807285	0.286491	0.0511008	0.337048	0.0483827	0	0	0.00516445	0.00434901	144.516	0.00172699	0.000140258
533	738	NA	1	UP	180357	661402	3.80965e+06	0	0.0527686	0	0	0.15168	0.056318	0.0522953	0	0.0362044	0	0.197113	0.38973	0.0638902	194.691	0.00183232	4.40769e-05
534	739	NA	1	UP	295061	710709	6.51381e+06	0.0016554	0.0230377	0	0	0.455235	0.0764243	0.162505	0.103049	0.0117258	0.0063457	0	0.152297	0.0060698	215.646	0.000120113	0.000663425
535	740	NA	1	LP	608918	566592	6.51381e+06	0	0.0361779	0	0	0.155206	0.0561999	0.0370064	0.0175366	0.128003	0.00193317	0.0643469	0.467412	0.00524717	204.649	0.0012704	0.000108952
536	741	NA	1	LP	537390	436066	6.51381e+06	0.0110421	0.0554865	0	0	0.38882	0.180814	0.0741201	0.099793	0.0195997	0	0	0.130711	0.0375431	215.171	0.00111852	0.000344943
537	742	NA	1	LP	492595	328079	6.51381e+06	0.00620604	0.0380637	0	0	0.622811	0.0601296	0.0346159	0.0198593	0.0284099	0	0.00330989	0.140808	0.0430285	214.971	0.00137062	0.000484951
538	743	NA	1	LP	522619	289220	6.51381e+06	0	0.12893	0.0546056	0.0420574	0.0823221	0.00220629	0.00151682	0	0.00137893	0.0854937	0.267099	0.0445394	0	181.845	0.00404431	0.000479353
539	744	NA	1	LP	522944	426369	6.51381e+06	0	0.0598538	0.000413736	0	0.435388	0.118191	0.0230313	0.0121363	0.218039	0.00289615	0.0884016	0.0296511	0.00068956	193.384	0.00166405	0.00017287
540	745	NA	1	LP	597827	491362	6.51381e+06	0.0396738	0.0678739	0	0	0.463367	0.106718	0.0447885	0.105474	0.148466	0	0	0.0132707	0.00677357	202.706	0.000974984	0.000999195
541	747	NA	1	LP	586792	486351	6.51381e+06	0.00193263	0.130039	0	0	0.523192	0.036582	0.00938708	0.123412	0.172695	0	0	0.00276091	0	208.718	0.00389347	1.68819e-05
542	748	NA	1	LP	523156	437647	6.51381e+06	0	0.0356501	0.00151997	0.000414536	0.0545806	0.155451	0.00663258	0.0306757	0.101009	0.0903689	0.492193	0.00303993	0	176.013	0.00146736	0.000241174
543	749	NA	1	LP	522944	426369	6.51381e+06	0	0.0598538	0.000413736	0	0.435388	0.118191	0.0230313	0.0121363	0.218039	0.00289615	0.0884016	0.0296511	0.00068956	193.384	0.00166405	0.00017287
544	750	NA	1	LP	514951	410306	6.51381e+06	0	0.0446897	0	0	0.613655	0.0597241	0.0303448	0.0204138	0.0616552	0.00758621	0.116828	0.0348966	0	206.587	0.00114495	0.000402265
545	751	NA	1	LP	524507	418360	6.51381e+06	0	0.0695328	0	0	0.392176	0.137268	0.019906	0.0293061	0.178325	0.0217031	0.0859829	0.0425767	0.00387061	192.767	0.00193724	0.0001177
546	752	NA	1	LP	519724	416747	6.51381e+06	0	0.0565127	0	0.0015162	0.283115	0.224259	0.0146106	0.0136458	0.182771	0.0555479	0.109304	0.0305996	0	188.084	0.00184058	1.66406e-05
547	753	NA	1	LP	530938	421611	6.51381e+06	0	0.0318797	0	0	0.690174	0.0892906	0.0176649	0.0216671	0.0948109	0	0.0358819	0.000138007	0	214.006	0.00140187	0.000517045
548	754	NA	1	LP	540513	379567	6.51381e+06	0	0.0516004	0.00110375	0.0017936	0.184741	0.0998896	0.0438742	0.026766	0.137279	0.0539459	0.109685	0.214404	0.0234547	188.27	0.00181297	8.96538e-05
549	755	NA	1	LP	706952	448928	6.51381e+06	0	0.0362028	0	0	0.126986	0.0186541	0.0105016	0.0134033	0.146193	0.0860854	0.190549	0.354567	0.00303993	195.225	0.00113102	4.5316e-05
550	757	NA	1	UP	376144	636428	6.51381e+06	0.0897931	0.0467586	0	0	0.350897	0.0153103	0.100828	0.154621	0.0235862	0	0	0.215034	0.00317241	211.504	0.000522573	0.000591508
551	758	NA	1	UP	395796	660078	6.51381e+06	0.000413622	0.152626	0.0176479	0	0.146974	0.17965	0.169447	0.00551496	0.0532194	0.00261961	0	0.0834138	0.00165449	191.852	0.00318531	0.00100507
552	760	NA	1	UP	393865	640852	6.51381e+06	0.0360647	0.115656	0	0	0.0219704	0.212795	0.0663258	0.167473	0.311455	0	0.000276358	0.0429736	0.000552715	173.384	0.00148325	8.02808e-05
553	761	NA	1	UP	378391	662006	6.51381e+06	0.0353298	0.0517527	0	0	0.430858	0.0299476	0.220535	0.00400221	0.0324317	0	0	0.07756	0.0418162	196.697	0.00214433	0.000177031
554	762	NA	1	UP	416533	659873	6.51381e+06	0.000690226	0.0316124	0	0	0.289757	0.155853	0.17159	0.073026	0.0386527	0	0	0.214246	0.0109056	217.67	0.000914141	0.0004862
555	763	NA	1	UP	352470	656254	6.51381e+06	0	0.0394592	0	0	0.149696	0.136175	0.156871	0.0703642	0.0339404	0	0	0.403698	0.00896799	210.273	0.00110601	4.64542e-06
556	765	NA	1	UP	349443	664303	6.51381e+06	0	0.0772947	0.000690131	0	0.365217	0.0552105	0.191304	0.0470669	0.0220842	0.0438923	0.0416839	0.110559	0.00151829	201.233	0.00269018	0.00013278
557	769	NA	1	UP	393297	613471	6.51381e+06	0	0.0257084	0.00317899	0.0200415	0.290256	0.00953697	0.0331721	0.0626123	0.0552868	0.34803	0.070076	0.0754665	0	194.792	0.000551134	9.63281e-05
558	770	NA	1	UP	410122	661556	3.10376e+06	0.00696056	0.0519142	0	0.050464	0.0342227	0.263631	0.0516241	0	0.00638051	0	0	0.50058	0.000580046	183.239	0.00202103	3.36541e-05
559	774	NA	1	UP	374150	689308	6.51381e+06	0.000552715	0.0360647	0	0	0.674036	0.0294321	0.0952052	0	0.0190687	0	0	0.130579	0	224.312	0.00102672	0.000253186
560	776	NA	1	UP	381647	666744	6.51381e+06	0.00496689	0.0303532	0.0194536	0.000965784	0.374724	0.053532	0.26628	0.0262141	0.0558775	0	0	0.0880243	0.00262141	201.969	0.00163822	8.55945e-05
561	778	NA	1	UP	343138	667649	6.51381e+06	0.0309392	0.026105	0	0.00138122	0.440884	0.0364641	0.209116	0.0019337	0.0266575	0	0	0.197238	0.0019337	201.687	0.000771005	0.000463147
562	779	NA	1	UP	359218	667310	6.51381e+06	0.00165654	0.0111817	0	0	0.308117	0.305356	0.194506	0.0111817	0.0165654	0	0	0.14619	0.00524572	210.941	0.000138323	0.000250131
563	780	NA	1	UP	435660	654130	2.93506e+06	0.0346201	0.130208	0	0.0520833	0.0101103	0.190257	0.0333946	0.051777	0.00643382	0	0	0.261336	0.0242034	152.503	0.00343974	0.000991277
564	781	NA	1	UP	379769	652407	6.51381e+06	0.0687845	0.0240331	0	0.0440608	0.124171	0.23605	0.26326	0.0484807	0.0512431	0	0	0.116713	0.0031768	181.845	0.00096019	0
565	783	NA	1	UP	378395	665221	6.51381e+06	0	0.0619652	0.0173889	0	0.183826	0.175545	0.262766	0.00427822	0.0476125	0	0	0.182169	0.00234612	194.47	0.00204164	0.000279536
566	784	NA	1	UP	359121	664103	6.51381e+06	0.0361978	0.0261122	0	0	0.219259	0.150318	0.190246	0.00221056	0.0168555	0	0	0.334761	0.0114673	201.137	0.00076774	6.66466e-05
567	785	NA	1	UP	363942	663979	6.51381e+06	0.0191936	0.0356255	0	0	0.359707	0.127175	0.215272	0.0008285	0.00179508	0	0	0.230875	0.000966584	202.626	0.000793011	0
568	792	NA	1	UP	410122	661556	3.10376e+06	0.00696056	0.0519142	0	0.050464	0.0342227	0.263631	0.0516241	0	0.00638051	0	0	0.50058	0.000580046	183.239	0.00202103	3.36541e-05
569	793	NA	1	UP	388075	668251	6.51381e+06	0.00552486	0.153039	0.088674	0.0117403	0.28826	0.0610497	0.186602	0.00248619	0.0107735	0.00497238	0	0.0125691	0	191.351	0.00332784	0.000280327
570	795	NA	1	UP	435660	654130	2.93506e+06	0.0346201	0.130208	0	0.0520833	0.0101103	0.190257	0.0333946	0.051777	0.00643382	0	0	0.261336	0.0242034	152.503	0.00343974	0.000991277
571	797	NA	1	UP	416349	645338	6.51381e+06	0	0.0482377	0	0	0.156323	0.0328956	0.0772633	0.0232205	0.0237733	0.150104	0.0421562	0.431375	0.00469938	201.744	0.0013311	0
572	798	NA	1	UP	422936	656548	6.51381e+06	0.000690036	0.0138007	0	0	0.465222	0.205217	0.0948109	0.0233232	0.0110406	0.0019321	0	0.182583	0.00138007	213.872	0.000457889	0
573	799	NA	1	UP	361976	649648	6.51381e+06	0.0197323	0.0830689	0	0	0.0372568	0.27984	0.0855526	0.250586	0.148751	0	0	0.0798951	0	175.804	0.00137596	7.64026e-05
574	800	NA	1	UP	361976	649648	6.51381e+06	0.0197323	0.0830689	0	0	0.0372568	0.27984	0.0855526	0.250586	0.148751	0	0	0.0798951	0	175.804	0.00137596	7.64026e-05
575	802	NA	1	UP	303815	732967	6.51381e+06	0.127004	0.0825041	0.141929	0.00511332	0.150221	0.0351023	0.039801	0.00152018	0	0	0	0.00552792	0.00483693	167.833	0.00970363	0.000145863
576	804	NA	1	LP	561972	307430	6.51381e+06	0	0.0534951	0	0.0068937	0.264304	0.0252309	0.0147525	0.00758307	0.0483938	0.0504619	0.355163	0.118847	0	188.619	0.00159734	0.000327145
577	805	NA	1	LP	600988	491419	6.51381e+06	0.0534974	0.192286	0.0015206	0	0.496544	0.0593033	0.0465856	0.0163119	0.0689798	0	0.00331767	0.0147913	0.00953829	203.516	0.00209015	0.000705617
578	806	NA	1	LP	565068	249288	6.51381e+06	0	0.0320575	0	0.00179632	0.120216	0	0.000690894	0.00248722	0	0.27995	0.477131	0.0672931	0.00207268	188.671	0.00110134	0
579	807	NA	1	LP	507103	366568	6.51381e+06	0.00220933	0.110467	0	0	0.507595	0.134079	0.129108	0.0074565	0.0100801	0.00234742	0.0057995	0.0684894	0.0128418	206.923	0.000607203	0.00032901
580	811	NA	1	UP	310367	737613	6.51381e+06	0.00276205	0.228283	0.0457119	0.00676702	0.313493	0.000690512	0.0509598	0.030935	0.0265157	0.0103577	0	0.135755	0.0227869	195.468	0.000868702	5.15149e-05
581	812	NA	1	LP	597739	576233	6.51381e+06	0.00442233	0.0888612	0	0.0192095	0.169569	0.0590105	0.0214207	0.00552792	0.0580431	0	0.00386954	0.459923	0.0299889	209.022	0.00192232	8.99283e-05
582	814	NA	1	UP	515821	654284	6.51381e+06	0.00690703	0.0345352	0	0	0.546484	0.166459	0.0342589	0.0661694	0.0949026	0	0	0.0267993	0.0234839	205.331	0.000698677	0.000169494
583	815	NA	1	LP	597234	404199	6.51381e+06	0.00276205	0.0541362	0	0	0.084933	0.277448	0.0483359	0.0352161	0.121392	0	0	0.309211	0.0261014	189.94	0.0018662	2.5272e-05
584	818	NA	1	UP	312927	621879	6.51381e+06	0.00110558	0.0150636	0	0	0.590381	0.0299889	0.141653	0.0145108	0.0212825	0.00552792	0.0375898	0.140685	0.00221117	205.666	0.000338992	2.87354e-05
585	819	NA	1	LP	492770	361884	6.51381e+06	0.000690799	0.0689417	0	0	0.473059	0.104172	0.0280464	0.0310859	0.038961	0.0013816	0.0679746	0.162061	0.0092567	211.653	0.00154607	0.000443425
586	820	NA	1	LP	563443	321887	6.51381e+06	0.0960663	0.0516218	0	0	0.177778	0.0184955	0.00496894	0.0132505	0.0923395	0.121049	0.364389	0.0293996	0.0089717	188.105	0.00184802	9.22458e-05
587	822	NA	1	LP	598537	415455	6.51381e+06	0	0.0918381	0	0	0.411545	0.0324541	0.0780279	0.010772	0.0870046	0.0428118	0.0785803	0.0544124	0.00635271	195.38	0.00367969	4.11913e-05
588	823	NA	1	UP	262161	639768	6.51381e+06	0.200332	0.0404808	0	0	0.412407	0.111219	0.1021	0	0.00110528	0	0	0.120199	0.0121581	207.53	0.000217404	0.000590597
589	824	NA	1	UP	307717	609199	6.28856e+06	0.0391596	0.0451622	0	0.00114335	0.565957	0.0100043	0.038445	0.00328712	0.0421609	0	0.21352	0.0411605	0	207.453	0.000999216	5.34232e-05
590	825	NA	1	UP	401866	556969	2.53104e+06	0	0.0810811	0	0.00817923	0.0238265	0.0124467	0.00497866	0	0.00533428	0	0.0152916	0.791252	0.00497866	210.304	0.00120602	0.000572993
591	826	NA	1	UP	400220	555485	5.35736e+06	0.00302216	0.0366017	0	0.00537273	0.028039	0.0139355	0.0483546	0	0.00134318	0	0.00369375	0.817831	0.00083949	207.702	0.00110085	0.000195968
592	827	NA	1	UP	395850	661692	4.23636e+06	0.010828	0.104459	0.0174098	0.00658174	0.164756	0.129299	0.182378	0.00360934	0.0254777	0	0	0.124204	0.00467091	178.777	0.00349702	0.000781678
593	829	NA	1	UP	417178	596962	6.51381e+06	0.00414536	0.0291557	0	0.000690894	0.312975	0.0454608	0.0978306	0.0255631	0.0248722	0.0125743	0.020865	0.379024	0.0106398	211.82	0.000940407	5.01194e-05
594	831	NA	1	LP	511890	436034	6.51381e+06	0	0.0609453	0	0.00538972	0.291183	0.111802	0.0103648	0.0135434	0.262714	0.0313709	0.189193	0.00193477	0.000829187	186.591	0.00163333	0
595	832	NA	1	LP	495974	454152	6.51381e+06	0	0.144259	0	0	0.367141	0.047119	0.00953434	0.0234904	0.215421	0	0.166505	0	0	205.477	0.00189313	0.000384863
596	833	NA	1	LP	495974	454152	6.51381e+06	0	0.144259	0	0	0.367141	0.047119	0.00953434	0.0234904	0.215421	0	0.166505	0	0	205.477	0.00189313	0.000384863
597	834	NA	1	LP	611180	531205	6.51381e+06	0	0.0415287	0	0	0.596854	0.0253863	0.0129691	0.0193157	0.0972682	0	0.0264901	0.165149	0.00745033	210.711	0.00073324	0.000108379
598	835	NA	1	UP	424397	646848	6.51381e+06	0	0.0510627	0	0	0.46122	0.0169749	0.0264974	0.0293955	0.0096605	0.056997	0.228678	0.113028	0	205.226	0.00144355	0.000116644
599	836	NA	1	UP	391654	611909	6.51381e+06	0.00234645	0.0138026	0	0.0229124	0.199034	0.0564527	0.0803313	0.0164251	0.0249827	0.121463	0.00234645	0.45521	0.000828157	195.944	0.000368302	8.44728e-05
600	837	NA	1	UP	424397	646848	6.51381e+06	0	0.0510627	0	0	0.46122	0.0169749	0.0264974	0.0293955	0.0096605	0.056997	0.228678	0.113028	0	205.226	0.00144355	0.000116644
601	838	NA	1	UP	335122	666234	6.51381e+06	0.0209771	0.0487165	0	0	0.552443	0.0209771	0.193348	0.00179409	0.0133867	0.00400221	0	0.11427	0.0138007	204.346	0.00118156	6.55986e-06
602	839	NA	1	LP	526640	507791	5.44528e+06	0.00297521	0.0561983	0	0.0107438	0.405124	0.0414876	0.0157025	0.0322314	0.0502479	0.115207	0.222479	0.0386777	0.00595041	202.347	0.00115846	0.000544803
603	840	NA	1	UP	413947	598623	6.51381e+06	0	0.04484	0	0	0.195088	0.0100717	0.0629139	0.00248344	0.00717439	0.0215232	0.0146247	0.634106	0.00717439	210.6	0.000745157	2.28768e-05
604	841	NA	1	UP	400220	555485	5.35736e+06	0.00302216	0.0366017	0	0.00537273	0.028039	0.0139355	0.0483546	0	0.00134318	0	0.00369375	0.817831	0.00083949	207.702	0.00110085	0.000195968
605	843	NA	1	LP	600208	413870	6.51381e+06	0	0.0738542	0	0	0.600221	0.0202927	0.0748205	0.0127002	0.102015	0.0169796	0.0461071	0.00924903	0	198.077	0.0020211	0.000850114
606	844	NA	1	LP	534150	376370	6.51381e+06	0	0.0358967	0.000690322	0	0.296562	0.123844	0.0345161	0.0360348	0.0907083	0.040729	0.23181	0.0767638	0.010769	199.228	0.00145309	3.16848e-05
607	845	NA	1	UP	336720	666192	6.51381e+06	0.117346	0.0623359	0	0	0.298549	0.0516932	0.214375	0.000552868	0.0129924	0	0	0.194886	0.00939876	204.267	0.00211412	9.48729e-05
608	846	NA	1	UP	336720	666192	6.51381e+06	0.117346	0.0623359	0	0	0.298549	0.0516932	0.214375	0.000552868	0.0129924	0	0	0.194886	0.00939876	204.267	0.00211412	9.48729e-05
609	848	NA	1	UP	362100	570449	6.18928e+06	0.0212178	0.0454876	0	0.00116262	0.168435	0.076733	0.068304	0	0.0902485	0.0581311	0.100857	0.340503	0.00668507	198.293	0.00134309	1.96349e-05
610	849	NA	1	UP	397098	644025	6.51381e+06	0.103229	0.020011	0	0.000138007	0.552167	0.0440243	0.157328	0	0.000828043	0	0	0.112476	0	211.1	0.000930689	0.000356619
611	852	NA	1	UP	312927	621879	6.51381e+06	0.00110558	0.0150636	0	0	0.590381	0.0299889	0.141653	0.0145108	0.0212825	0.00552792	0.0375898	0.140685	0.00221117	205.666	0.000338992	2.87354e-05
612	853	NA	1	UP	191039	662237	6.51381e+06	0	0.0188079	0	0.000691467	0.355552	0.0493708	0.109528	0.0105103	0.0125847	0	0.0170101	0.385147	0.0407966	198.415	0.000564134	0
613	856	NA	1	LP	553271	299289	6.51381e+06	0.0841044	0.214197	0	0.0103577	0.178981	0.00994338	0.00483359	0.00607651	0.0227869	0.0334208	0.221654	0.148184	0.00939097	188.531	0.00196405	0.000957239
614	857	NA	1	UP	255943	644843	6.51381e+06	0.120823	0.0582712	0	0.000690417	0.438277	0.0581331	0.149406	0	0.00207125	0	0	0.170395	0.00151892	203.923	0.000920965	0.000297554
615	859	NA	1	UP	362369	599638	6.51381e+06	0.00842541	0.0149171	0	0	0.601519	0.0541436	0.0911602	0.0019337	0.0051105	0	0	0.222099	0.000690608	216.427	0	0.00042906
616	861	NA	1	UP	384872	666683	6.51381e+06	0.00151724	0.0171034	0.0329655	0.00317241	0.529793	0.0244138	0.254759	0.00206897	0.0375172	0.000413793	0	0.0264828	0.00193103	203.473	0.00129641	0.000319055
617	863	NA	1	UP	399893	621422	6.51381e+06	0.00566377	0.000414422	0	0	0.187319	0.0447576	0.0640973	0.00911728	0.0136759	0	0	0.667634	0.00732145	199.639	0.000397151	0
618	864	NA	1	UP	373862	510675	2.8882e+06	0.00342253	0.144368	0.051649	0.00715619	0.0482265	0.0323584	0.0189795	0	0.0108899	0	0	0.197262	0.00373367	181.233	0.0070844	0.00117531
619	865	NA	1	UP	335122	666234	6.51381e+06	0.0209771	0.0487165	0	0	0.552443	0.0209771	0.193348	0.00179409	0.0133867	0.00400221	0	0.11427	0.0138007	204.346	0.00118156	6.55986e-06
620	867	NA	1	LP	536157	307313	6.51381e+06	0.0506766	0.0459818	0	0	0.1657	0.0100801	0.00787075	0.00193317	0.00276167	0.232532	0.220381	0.227009	0.0103563	191.133	0.00129864	6.6837e-05
621	868	NA	1	UP	391037	658582	6.51381e+06	0.00525442	0.0294524	0.00774336	0	0.553927	0.0301438	0.252765	0.0190819	0.015625	0	0	0.0222622	0	212.933	0.00175259	0
622	869	NA	1	UP	397238	653647	6.51381e+06	0	0.0353396	0	0	0.662065	0.00924903	0.181944	0.0015185	0.0438984	0.0114578	0	0.0527333	0	213.193	0.000872877	0.000483866
623	870	NA	1	LP	583874	423389	6.51381e+06	0.000690322	0.0269225	0	0.000414193	0.0996825	0.00855999	0.00635096	0.0271987	0.130057	0.00345161	0.11487	0.486539	0.0876709	207.877	0.000751725	0
624	873	NA	1	LP	521536	316839	6.51381e+06	0.0885481	0.0555325	0	0	0.492195	0.116038	0.0482111	0.0185108	0.026523	0	0.00276281	0.0950408	0.0174057	200.501	0.00146488	0.000779687
625	875	NA	1	UP	312927	621879	6.51381e+06	0.00110558	0.0150636	0	0	0.590381	0.0299889	0.141653	0.0145108	0.0212825	0.00552792	0.0375898	0.140685	0.00221117	205.666	0.000338992	2.87354e-05
626	876	NA	1	UP	386319	576687	6.51381e+06	0	0.0437906	0	0.0113275	0.130819	0.0326012	0.0634065	0.0104987	0.0355021	0.0483492	0.015748	0.593314	0.00621633	192.662	0.00104665	0
627	878	NA	1	UP	352657	662654	6.51381e+06	0.00207097	0.0271987	0.00303742	0.00248516	0.123844	0.126881	0.134199	0.101339	0.0361729	0	0	0.388789	0.00883612	198.124	0.00137153	0.000184744
628	879	NA	1	UP	371837	652629	6.51381e+06	0.226043	0.0550953	0.000690417	0.25504	0.0912731	0.0938967	0.13905	0	0.0113228	0	0	0.0759459	0.0227838	146.837	0.000554594	0.000459688
629	882	NA	1	UP	443329	611169	6.51381e+06	0.012978	0	0	0	0.547425	0.0121497	0.060058	0	0	0	0	0.366699	0.000690322	210.806	0	0
630	883	NA	1	UP	405887	597191	6.51381e+06	0.0416724	0.0742376	0	0	0.177729	0.0342211	0.0634745	0.00855526	0.023734	0.00538154	0.00607148	0.533462	0.0164206	195.686	0.000873784	0.00054085
631	884	NA	1	UP	405857	595569	6.51381e+06	0.0476322	0.0654425	0	0	0.323485	0.0513599	0.0847715	0.00994063	0.0785586	0.0305122	0	0.259147	0.0147729	195.698	0.00136932	0.000229526
632	885	NA	1	UP	327309	618324	6.51381e+06	0.00580592	0.0377385	0	0	0.116948	0.285734	0.190489	0.044512	0.0334531	0	0	0.273293	0.00373237	198.671	0.000777266	0.000105716
633	886	NA	1	LP	543963	413765	6.51381e+06	0.00676329	0.109593	0.00800552	0.0147688	0.211732	0.0912353	0.0168392	0.057971	0.182333	0	0.026225	0.145342	0.0459627	189.238	0.00201042	4.75336e-05
634	887	NA	1	UP	336720	666192	6.51381e+06	0.117346	0.0623359	0	0	0.298549	0.0516932	0.214375	0.000552868	0.0129924	0	0	0.194886	0.00939876	204.267	0.00211412	9.48729e-05
635	888	NA	1	UP	312510	755210	2.08208e+06	0.0296774	0.0606452	0.00602151	0.0653763	0.184516	0.254624	0.173333	0.00645161	0	0	0	0.211183	0.0055914	178.201	0.000788209	0.000309875
636	891	NA	1	LP	522469	297361	6.51381e+06	0.00373083	0.00773801	0	0	0.120216	0.0251485	0.00746166	0.00110543	0.0182396	0.0309521	0.685229	0.0321957	0.0019345	178.173	0.00169038	0.000341822
637	892	NA	1	LP	594595	574555	6.51381e+06	0	0.0276281	0	0	0.046139	0.00483492	0.00359166	0.0118801	0.0259704	0	0.00207211	0.828706	0.0491781	222.382	0.000610065	0.000173017
638	893	NA	1	LP	585162	572719	6.51381e+06	0.00871249	0.0323607	0	0	0.612917	0.0161803	0.0214355	0.0134145	0.104412	0	0.0224035	0.159176	0.00331904	220.903	0.00137545	0
639	894	NA	1	LP	543929	415346	6.51381e+06	0	0.050145	0.00248653	0	0.146705	0.18276	0.0309435	0.0598149	0.318829	0	0.0784639	0.0580191	0.0183727	184.911	0.00152881	2.82425e-05
640	897	NA	1	UP	336682	664603	6.51381e+06	0.0494202	0.0430701	0	0	0.454997	0.0187742	0.209553	0.00110436	0.0128382	0.00345113	0	0.188984	0.00386527	207.568	0.00143318	0
641	898	NA	1	LP	513331	403888	6.51381e+06	0	0.0484539	0	0	0.433738	0.173523	0.122584	0.131971	0.0749586	0	0.0073164	0.00676422	0	200.187	0.00129694	0.000469563
642	899	NA	1	LP	492664	430130	6.51381e+06	0	0.0325697	0	0.00276014	0.42934	0.0320177	0.019597	0.0264974	0.0843224	0.0372619	0.205907	0.100745	0.0118686	206.788	0.00103621	0
643	900	NA	1	LP	492664	430130	6.51381e+06	0	0.0325697	0	0.00276014	0.42934	0.0320177	0.019597	0.0264974	0.0843224	0.0372619	0.205907	0.100745	0.0118686	206.788	0.00103621	0
644	901	NA	1	LP	492522	422100	6.51381e+06	0	0.0453918	0	0	0.159216	0.172185	0.0136589	0.0578091	0.192605	0.0317329	0.142108	0.14473	0.0197296	193.194	0.00161514	0.000110005
645	902	NA	1	LP	486309	446286	6.51381e+06	0.219159	0.0490696	0	0	0.339904	0.0187457	0.0180565	0.0119917	0.0209511	0.0288077	0.157684	0.0645072	0.0549966	193.195	0.00119076	5.45114e-05
646	904	NA	1	UP	418459	588978	6.51381e+06	0	0.218004	0.0103548	0.00400387	0.325556	0.0227806	0.0603341	0.0588154	0.0234709	0.00248516	0	0.0328593	0	183.969	0.00517289	0.000359601
647	905	NA	1	LP	503870	434543	6.51381e+06	0	0.0280309	0	0	0.125794	0.153411	0.0230599	0.14195	0.0262358	0.00455675	0	0.431787	0.0651754	212.584	0.000754984	8.8364e-06
648	906	NA	1	LP	499162	444277	6.51381e+06	0	0.0283227	0	0.00690799	0.364603	0.16068	0.0205858	0.046698	0.295385	0.00179608	0.0116054	0.0319149	0.00373031	204.283	0.0012538	6.83328e-05
649	907	NA	1	LP	486093	422352	6.51381e+06	0	0.0373031	0	0.000967118	0.275629	0.0573363	0.0273556	0.0258359	0.121028	0.103343	0.282951	0.0116054	0.0013816	201.98	0.00164784	2.63926e-05
650	908	NA	1	LP	505543	444197	6.51381e+06	0	0.026225	0	0.000828157	0.36715	0.0908213	0.0191856	0.0448585	0.225949	0.00648723	0.0463768	0.142857	0.0084196	199.944	0.00111544	1.81797e-05
651	911	NA	1	UP	312927	621879	6.51381e+06	0.00110558	0.0150636	0	0	0.590381	0.0299889	0.141653	0.0145108	0.0212825	0.00552792	0.0375898	0.140685	0.00221117	205.666	0.000338992	2.87354e-05
652	912	NA	1	LP	532469	279343	6.51381e+06	0.0969613	0.320028	0.0245856	0.0279006	0.100552	0.00939227	0.0131215	0.00248619	0	0.0357735	0.00234807	0.107735	0.00538674	185.036	0.00391347	0.000515772
653	914	NA	1	UP	424397	646848	6.51381e+06	0	0.0510627	0	0	0.46122	0.0169749	0.0264974	0.0293955	0.0096605	0.056997	0.228678	0.113028	0	205.226	0.00144355	0.000116644
654	915	NA	1	UP	352657	662654	6.51381e+06	0.00207097	0.0271987	0.00303742	0.00248516	0.123844	0.126881	0.134199	0.101339	0.0361729	0	0	0.388789	0.00883612	198.124	0.00137153	0.000184744
655	917	NA	1	UP	401310	611706	6.51381e+06	0	0.0294036	0	0	0.100221	0.0737162	0.0524572	0.00897294	0.00952512	0.00704031	0.0581171	0.650607	0.00372722	202.76	0.00104769	0
656	918	NA	1	UP	397098	644025	6.51381e+06	0.103229	0.020011	0	0.000138007	0.552167	0.0440243	0.157328	0	0.000828043	0	0	0.112476	0	211.1	0.000930689	0.000356619
657	919	NA	1	LP	566011	458749	6.51381e+06	0	0.0494339	0.000966584	0	0.14844	0.0923778	0.00483292	0.0131179	0.35446	0.0774648	0.225766	0.0008285	0	174.983	0.00174763	0.000358711
658	920	NA	1	LP	554903	476503	6.51381e+06	0.0240132	0.0545128	0	0	0.212117	0.193486	0.218879	0.00483025	0.0872205	0	0.00220811	0.150014	0.0172509	209.169	0.00163688	5.20953e-06
659	921	NA	1	UP	246668	653230	6.51381e+06	0.000690894	0.0114688	0	0	0.958546	0	0.0158906	0.000829073	0.00248722	0	0	0.00856709	0.00151997	215.459	0.000649673	0
660	923	NA	1	LP	598609	413856	6.51381e+06	0	0.0663258	0	0	0.34752	0.0257013	0.0708857	0.0117452	0.116623	0.0316429	0.0754456	0.194694	0.0064944	195.629	0.00179774	0.000395804
661	926	NA	1	UP	307857	705485	6.51381e+06	0.000689655	0.0451034	0	0.00331034	0.159448	0.0587586	0.110207	0.00413793	0.0126897	0.132	0.0307586	0.390207	0.0445517	211.8	0.000913599	0.000125116
662	927	NA	1	UP	252552	640154	6.51381e+06	0.00759564	0.0672559	0	0.000966717	0.346913	0.111449	0.134236	0.00110482	0.00856235	0	0.00759564	0.287806	0.0182295	207.225	0.000828888	0
663	928	NA	1	LP	568069	415482	6.51381e+06	0	0.0510204	0	0	0.140789	0.0252344	0.00772201	0.0299228	0.088941	0.0481247	0.248207	0.274821	0.0752896	197.906	0.00146929	0
664	929	NA	1	LP	499167	454107	6.51381e+06	0	0.0434783	0	0	0.664596	0.0171153	0.00372671	0.015735	0.0968944	0.0184955	0.135128	0	0.000690131	216.669	0.00103129	0.000125935
665	930	NA	1	LP	492683	439678	6.51381e+06	0	0.0327484	0	0	0.494404	0.0732348	0.0147851	0.0164433	0.151306	0.0292939	0.160426	0	0.00151997	203.325	0.00148389	0
666	931	NA	1	LP	484778	452753	6.51381e+06	0	0.0441501	0.0017936	0	0.403008	0.0633278	0.00869205	0.0394592	0.186258	0.00800221	0.0971302	0.0722958	0.0131071	208.945	0.00171485	0.000142805
667	932	NA	1	LP	594164	315704	6.51381e+06	0.00234807	0.0574586	0	0	0.151105	0.0111878	0.0031768	0.00165746	0.0118785	0.060221	0.310497	0.339641	0.00179558	194.977	0.00194169	3.68172e-05
668	933	NA	1	UP	373862	510675	2.8882e+06	0.00342253	0.144368	0.051649	0.00715619	0.0482265	0.0323584	0.0189795	0	0.0108899	0	0	0.197262	0.00373367	181.233	0.0070844	0.00117531
669	934	NA	1	LP	662066	497296	6.51381e+06	0	0.0490874	0	0.00152102	0.269358	0.0311117	0.0315265	0.0676162	0.164546	0.052406	0.18667	0.102185	0.00207412	196.909	0.00113327	0.000132108
670	937	NA	1	LP	607949	537654	6.51381e+06	0	0.154961	0.0023458	0	0.227818	0.0542293	0.0761694	0.0527115	0.0905202	0.0057955	0.00524355	0.201187	0.0034497	182.387	0.00347323	0.000839945
671	940	NA	1	LP	492664	430130	6.51381e+06	0	0.0325697	0	0.00276014	0.42934	0.0320177	0.019597	0.0264974	0.0843224	0.0372619	0.205907	0.100745	0.0118686	206.788	0.00103621	0
672	941	NA	1	LP	503800	424827	6.51381e+06	0	0.058645	0	0	0.134124	0.069822	0.0183524	0.0321512	0.262591	0.00993515	0.222575	0.151235	0.0180764	182.327	0.00184951	1.78292e-05
673	942	NA	1	LP	510297	442562	6.51381e+06	0	0.0342494	0	0	0.276757	0.059246	0.0120149	0.0194724	0.116558	0	0.0258252	0.40464	0.0324541	207.059	0.000914888	0
674	943	NA	1	LP	510268	432820	6.51381e+06	0	0.0592705	0	0	0.309478	0.0663167	0.0092567	0.0118817	0.249516	0.0290135	0.226167	0.00773694	0.0020724	186.373	0.00183823	1.01516e-05
675	944	NA	1	LP	507072	432868	6.51381e+06	0	0.0478753	0	0	0.219095	0.0629139	0.0187638	0.0212472	0.23303	0.00303532	0.0422185	0.336093	0.0093819	195.817	0.00122085	9.76952e-05
676	945	NA	1	LP	499162	444277	6.51381e+06	0	0.0283227	0	0.00690799	0.364603	0.16068	0.0205858	0.046698	0.295385	0.00179608	0.0116054	0.0319149	0.00373031	204.283	0.0012538	6.83328e-05
677	946	NA	1	LP	505543	444197	6.51381e+06	0	0.026225	0	0.000828157	0.36715	0.0908213	0.0191856	0.0448585	0.225949	0.00648723	0.0463768	0.142857	0.0084196	199.944	0.00111544	1.81797e-05
678	947	NA	1	LP	505543	444197	6.51381e+06	0	0.026225	0	0.000828157	0.36715	0.0908213	0.0191856	0.0448585	0.225949	0.00648723	0.0463768	0.142857	0.0084196	199.944	0.00111544	1.81797e-05
679	948	NA	1	LP	505543	444197	6.51381e+06	0	0.026225	0	0.000828157	0.36715	0.0908213	0.0191856	0.0448585	0.225949	0.00648723	0.0463768	0.142857	0.0084196	199.944	0.00111544	1.81797e-05
680	949	NA	1	LP	510297	442562	6.51381e+06	0	0.0342494	0	0	0.276757	0.059246	0.0120149	0.0194724	0.116558	0	0.0258252	0.40464	0.0324541	207.059	0.000914888	0
681	950	NA	1	LP	505497	436108	6.51381e+06	0	0.0669797	0.000690512	0	0.163513	0.109377	0.0125673	0.094324	0.208259	0.0118768	0.0886618	0.140588	0.0244441	192.088	0.00274441	0.000223699
682	951	NA	1	LP	505497	436108	6.51381e+06	0	0.0669797	0.000690512	0	0.163513	0.109377	0.0125673	0.094324	0.208259	0.0118768	0.0886618	0.140588	0.0244441	192.088	0.00274441	0.000223699
683	952	NA	1	LP	508693	437673	6.51381e+06	0	0.0433762	0	0.00428236	0.173228	0.0636828	0.0095317	0.0110513	0.216328	0.103744	0.289543	0.0671363	0.00276281	183.149	0.00143819	9.98673e-05
684	953	NA	1	LP	495972	463799	6.51381e+06	0.00538823	0.0342636	0	0.000967118	0.380768	0.155153	0.0660403	0.013816	0.189002	0	0.033711	0.0780602	0.00538823	211.889	0.00144404	0.000148811
685	954	NA	1	LP	495972	463799	6.51381e+06	0.00538823	0.0342636	0	0.000967118	0.380768	0.155153	0.0660403	0.013816	0.189002	0	0.033711	0.0780602	0.00538823	211.889	0.00144404	0.000148811
686	955	NA	1	LP	495972	463799	6.51381e+06	0.00538823	0.0342636	0	0.000967118	0.380768	0.155153	0.0660403	0.013816	0.189002	0	0.033711	0.0780602	0.00538823	211.889	0.00144404	0.000148811
687	956	NA	1	LP	495972	463799	6.51381e+06	0.00538823	0.0342636	0	0.000967118	0.380768	0.155153	0.0660403	0.013816	0.189002	0	0.033711	0.0780602	0.00538823	211.889	0.00144404	0.000148811
688	957	NA	1	LP	497546	462198	6.51381e+06	0	0.0398951	0	0	0.673109	0.0432082	0.0506626	0.0165654	0.0755108	0	0.0205687	0.0607399	0.00358918	214.509	0.00112256	0
689	958	NA	1	LP	497546	462198	6.51381e+06	0	0.0398951	0	0	0.673109	0.0432082	0.0506626	0.0165654	0.0755108	0	0.0205687	0.0607399	0.00358918	214.509	0.00112256	0
690	959	NA	1	LP	499167	454107	6.51381e+06	0	0.0434783	0	0	0.664596	0.0171153	0.00372671	0.015735	0.0968944	0.0184955	0.135128	0	0.000690131	216.669	0.00103129	0.000125935
691	960	NA	1	LP	499167	454107	6.51381e+06	0	0.0434783	0	0	0.664596	0.0171153	0.00372671	0.015735	0.0968944	0.0184955	0.135128	0	0.000690131	216.669	0.00103129	0.000125935
692	961	NA	1	LP	511893	457218	6.51381e+06	0	0.0250104	0.000690894	0	0.415504	0.0207268	0.00234904	0.0147851	0.185574	0.112201	0.180185	0	0	190.909	0.00151553	0.000479564
693	962	NA	1	LP	495869	441139	6.51381e+06	0	0.0432559	0	0	0.506772	0.126451	0.0514096	0.0156164	0.0831951	0.0107794	0.00594251	0.141929	0.00829187	213.849	0.00125589	0
694	963	NA	1	LP	495743	420330	6.51381e+06	0	0.0400331	0	0	0.217835	0.0564605	0.0248482	0.018222	0.129763	0.0249862	0.102982	0.303424	0.0657096	195.908	0.00120391	0.000245606
695	964	NA	1	LP	492664	430130	6.51381e+06	0	0.0325697	0	0.00276014	0.42934	0.0320177	0.019597	0.0264974	0.0843224	0.0372619	0.205907	0.100745	0.0118686	206.788	0.00103621	0
696	965	NA	1	LP	494378	452566	6.51381e+06	0	0.180199	0.00303783	0	0.343966	0.0504004	0.014913	0.0225076	0.187932	0	0.11599	0.0450152	0.00041425	206.672	0.00181965	6.33336e-05
697	966	NA	1	LP	505497	436108	6.51381e+06	0	0.0669797	0.000690512	0	0.163513	0.109377	0.0125673	0.094324	0.208259	0.0118768	0.0886618	0.140588	0.0244441	192.088	0.00274441	0.000223699
698	968	NA	1	LP	622221	436931	6.51381e+06	0	0.0671178	0	0	0.308245	0.195553	0.0722276	0.12954	0.0480597	0.00262395	0	0.155641	0.0102196	200.944	0.000677241	0.000474762
699	975	NA	1	LP	567902	278444	6.51381e+06	0	0.0350829	0	0	0.0375691	0	0	0	0.00110497	0.0640884	0.803591	0.0512431	0	189.41	0.00100857	0
700	978	NA	1	UP	381611	665144	6.51381e+06	0.00731438	0.0485785	0.0407121	0	0.211565	0.144356	0.305134	0.0118686	0.0455424	0	0	0.0592051	0.000690036	190.346	0.00229236	0.000543744
701	979	NA	1	UP	383131	658693	6.51381e+06	0.274537	0.00732651	0	0	0.479541	0.0111971	0.102709	0.00428532	0.00221178	0	0	0.107962	0.000691181	191.808	0.000281854	1.64121e-05
702	980	NA	1	UP	354193	659429	6.51381e+06	0.0416782	0.0543748	0.00427822	0.000138007	0.0972951	0.0833563	0.109164	0.0276014	0.0276014	0	0	0.520701	0.0251173	198.767	0.000910409	6.88333e-06
703	981	NA	1	LP	599749	428341	6.51381e+06	0.0870046	0.0281729	0	0	0.119182	0.00994338	0.00870046	0.0132578	0.040464	0	0	0.651429	0.0164342	203.382	0.00115831	0
704	982	NA	1	UP	184829	665797	6.51381e+06	0.00387329	0.126989	0.00082999	0	0.509752	0.00387329	0.0199198	0.0170148	0.0165998	0	0.0413612	0.17582	0.0398395	195.646	0.00194471	0.000173941
705	983	NA	1	UP	318592	743821	6.51381e+06	0	0.03424	0	0.00345161	0.414745	0.01712	0.0843573	0.0125639	0.00552257	0.0314787	0.129642	0.229325	0.0214	217.886	0.00112148	0
706	984	NA	1	LP	542364	412144	6.51381e+06	0.392403	0.0248619	0	0	0.147928	0.00441989	0.0310773	0.00842541	0.00814917	0	0	0.278867	0.0470994	160.17	0.00152009	3.32587e-05
707	986	NA	1	LP	632703	401000	6.51381e+06	0.0449593	0.0820576	0.000827472	0	0.410702	0.0121363	0.0165494	0.051717	0.0351676	0.0499241	0.0132396	0.207282	0.0175148	199.906	0.00182733	0.000887569
708	989	NA	1	LP	556533	297705	6.51381e+06	0.00979175	0.059578	0.00151703	0	0.449179	0.0710247	0.0337884	0.0092401	0.0499241	0.0361329	0.0507516	0.190594	0.00399945	207.425	0.00137446	0.000395071
709	990	NA	1	LP	589058	201213	6.51381e+06	0.020149	0.0300856	0	0.0202871	0.134833	0	0.00151808	0.00151808	0.00414022	0.0934309	0.50897	0.166299	0.00524427	192.876	0.00116349	0
710	991	NA	1	LP	542207	266713	6.51381e+06	0.131677	0.239337	0.052588	0	0.142995	0.0102139	0.015735	0.00124224	0.00441684	0.00289855	0.00276052	0.142581	0.00234645	182.528	0.00296645	0.00123285
711	992	NA	1	LP	629198	266296	6.51381e+06	0.227712	0.0928788	0.000690036	0.00317417	0.366685	0.00317417	0.00165609	0.00483025	0.0249793	0.14891	0.0227712	0.0672095	0.0122826	192.213	0.000693085	0.00204163
712	996	NA	1	LP	601469	447985	6.51381e+06	0	0.129415	0.000965784	0	0.336231	0.116446	0.0947848	0.0655353	0.162942	0	0.0111755	0	0	192.557	0.00294647	0.000359526
713	997	NA	1	UP	197801	669902	6.51381e+06	0.0102196	0.0375639	0	0.00276205	0.573678	0.0299682	0.165309	0.00110482	0.0207154	0	0.0216821	0.128021	0.00649082	197.776	0.00112424	1.88146e-05
714	998	NA	1	UP	262161	639768	6.51381e+06	0.200332	0.0404808	0	0	0.412407	0.111219	0.1021	0	0.00110528	0	0	0.120199	0.0121581	207.53	0.000217404	0.000590597
715	999	NA	1	UP	667713	606780	6.51381e+06	0.17725	0.0317504	0.00110436	0.0611541	0.0306461	0.395086	0.0501104	0.00234677	0.0160133	0	0	0.0981502	0.0461071	185.859	0.00153139	0.000667681
716	1000	NA	1	UP	664523	605104	4.92956e+06	0.381204	0.0406934	0.0156934	0.146715	0.00255474	0.225547	0.0140511	0	0.0211679	0	0	0.00638686	0.0782847	95.9735	0.000878302	0.000294142
717	1001	NA	1	UP	675764	606923	6.51381e+06	0.000966717	0.0272062	0.00151913	0.0343875	0.360309	0.0885237	0.030935	0.00110482	0.00718133	0.00207154	0.0196106	0.376882	0.0157437	204.035	0.000978992	7.38929e-05
718	1003	NA	1	UP	612223	639231	6.51381e+06	0.0111971	0.0129942	0	0.0287531	0.249931	0.144042	0.0479679	0.0143766	0.0606857	0	0	0.371855	0.0308267	203.662	0.00079385	1.77909e-06
719	1004	NA	1	UP	548094	638450	6.51381e+06	0	0.013383	0	0	0.0293874	0	0.00206954	0	0.000827815	0	0.0035872	0.88521	0.044426	199.587	0.00067238	0
720	1005	NA	1	UP	578062	691973	2.58698e+06	0.0281641	0.0674548	0	0.0671071	0	0.416203	0.0205146	0	0.0375522	0	0	0.273296	0.0664117	158.53	0.000422486	6.30019e-05
721	1007	NA	1	UP	383520	679588	5.23409e+06	0.00859107	0.0522337	0	0	0.537801	0.045189	0.32457	0.000859107	0.00429553	0	0	0.0154639	0	219.831	0.000530408	0.000551504
722	1009	NA	1	LP	540825	407262	6.51381e+06	0	0.0719613	0	0	0.180663	0.0700276	0.0418508	0.0103591	0.0657459	0.00953039	0.253453	0.243232	0.0114641	195.01	0.00244232	0.000147791
723	1010	NA	1	LP	594046	194807	6.51381e+06	0	0.0446133	0	0	0.131215	0.000138122	0	0.00276243	0.00248619	0.0917127	0.443785	0.271133	0.00455801	191.683	0.00121298	0
724	1011	NA	1	LP	554993	434658	6.51381e+06	0	0.0157285	0	0.00676049	0.640315	0.0208333	0.0378035	0.0691225	0.0547737	0.00551876	0.026628	0.101959	0.0205574	214.67	0.000698144	0
725	1012	NA	1	LP	523161	313646	6.51381e+06	0	0.048868	0	0	0.413722	0.0876588	0.0324406	0.00690226	0.0430701	0.0133904	0.255384	0.0768912	0.00745445	199.153	0.00155997	0.000390218
726	1013	NA	1	LP	542142	284395	6.51381e+06	0.0302444	0.214059	0	0.0174009	0.326612	0.064632	0.0149151	0.00870046	0.0588317	0.0969479	0.076785	0.0386687	0.00276205	195.866	0.00178205	0.000636266
727	1014	NA	1	LP	540520	284367	6.51381e+06	0.000276281	0.270894	0.000828844	0.0161625	0.335682	0.0104987	0.00745959	0.00994613	0.0149192	0.0910347	0.0978036	0.0538748	0.00221025	198.988	0.00206041	0.000755116
728	1015	NA	1	LP	515730	208583	6.51381e+06	0.000829073	0.0313666	0	0	0.135001	0	0.00138179	0.00386901	0.00221086	0.132099	0.410391	0.260743	0	194.582	0.00127685	0
729	1016	NA	1	UP	292659	736610	6.51381e+06	0	0.02693	0.00110482	0.000690512	0.713714	0.0374258	0.0788565	0.00441928	0.0227869	0.043088	0.00345256	0.0589698	0.00110482	223.097	0.00157773	5.70142e-05
730	1017	NA	1	LP	543811	460284	6.51381e+06	0.0948835	0.094056	0	0.00220659	0.491932	0.0209626	0.0939181	0.115432	0.0340643	0.00179286	0.0128258	0.0142049	0.0222038	209.262	0.00101554	0.000738925
731	1018	NA	1	LP	537594	407245	6.51381e+06	0	0.040011	0	0	0.275524	0.0325607	0.0463576	0.0253863	0.0583609	0.0215232	0.103615	0.372241	0.00772627	205.998	0.00148319	0
732	1021	NA	1	UP	392872	668133	5.41343e+06	0.005479	0.146937	0.146439	0	0.0177652	0.0147767	0.0184294	0	0.000498091	0	0	0.00680724	0.00033206	150.293	0.0098668	0.00079714
733	1022	NA	1	UP	254442	648098	6.51381e+06	0.00234645	0.0556246	0	0.00345066	0.428986	0.197516	0.151277	0.00179434	0.0132505	0	0	0.128364	0.0114562	207.825	0.00112763	0.000289874
734	1023	NA	1	LP	601597	135147	6.51381e+06	0.00179409	0.0677615	0	0	0.170991	0.00110406	0	0.00483025	0.00690036	0.245791	0.398703	0.0910847	0.00207011	182.294	0.00132609	0
735	1024	NA	1	UP	658060	604954	6.19142e+06	0.00988372	0.0188953	0	0.0207849	0.281105	0.39157	0.044186	0.0132267	0.00741279	0	0.00348837	0.157267	0.0172965	208.877	0.000739135	0.00040482
736	1025	NA	1	UP	225162	673359	6.51381e+06	0.179682	0.0262612	0	0	0.436628	0.0514167	0.163511	0.0164478	0.000829302	0	0	0.111265	0.0129924	192.656	0.000474609	0
737	1028	NA	1	LP	491094	442923	6.51381e+06	0	0.0463896	0.00165677	0.0038658	0.271987	0.0277509	0.0081458	0.02568	0.129642	0.0546735	0.322656	0.0699986	0.00400387	200.376	0.00127924	6.10265e-05
738	1029	NA	1	UP	320543	700245	6.51381e+06	0	0.0262177	0	0	0.723472	0.00482958	0.0956258	0.107907	0.0092452	0.00193183	0.0244239	0.00400166	0	221.982	0.000852662	0
739	1030	NA	1	UP	333495	764183	6.51381e+06	0.00924648	0.0291195	0	0	0.387386	0.111786	0.251449	0.00538228	0.00248413	0.00676235	0.00662434	0.162434	0.00510627	222.107	0.00110795	6.83104e-05
740	1033	NA	1	UP	416119	625993	6.51381e+06	0.000414079	0.00358868	0	0	0.228433	0.0200138	0.026087	0.0124224	0.00469289	0	0.010766	0.680883	0.0126984	210.076	4.81682e-05	0.000166333
741	1034	NA	1	LP	589756	168943	6.51381e+06	0	0.0373948	0	0.00165586	0.113288	0.000689941	0	0	0.00275976	0.0767214	0.623982	0.126259	0	191.5	0.00144789	0
742	1035	NA	1	UP	357512	770072	4.3098e+06	0.0996664	0.104254	0.00333611	0	0.0867389	0.443286	0.125313	0	0.00792327	0	0	0.0675563	0.0114679	202.241	0.00287019	0.00045831
743	1036	NA	1	UP	661276	605006	5.80186e+06	0.149612	0.0224806	0	0.0750388	0.00418605	0.436124	0.00573643	0.00356589	0.0147287	0.00294574	0.00310078	0.136589	0.0657364	188.64	0.0014261	1.71445e-05
744	1038	NA	1	UP	303732	729832	6.51381e+06	0.00924138	0.0104828	0.0212414	0.0311724	0.297793	0.0517241	0.101241	0.00289655	0.00731034	0.144276	0.0161379	0.205931	0.0325517	204.238	0.00141233	0.000413546
745	1039	NA	1	UP	271976	695449	6.51381e+06	0.000828386	0.00994063	0	0	0.105757	0.290349	0.331216	0.176584	0.0292696	0	0	0.0292696	0.00676515	213.733	0.000628285	9.11243e-05
746	1042	NA	1	LP	560580	178161	6.51381e+06	0.00207182	0.0327348	0	0	0.1	0.00234807	0.00262431	0.00151934	0.00262431	0.216989	0.464503	0.166575	0.000828729	185.923	0.00104639	0
747	1047	NA	1	UP	349617	771872	2.2813e+06	0.0715132	0.0679573	0	0.00750691	0.023706	0.485974	0.181351	0.00513631	0	0	0	0.130383	0.0244962	192.905	0.00126031	0
748	1048	NA	1	UP	338154	757681	6.51381e+06	0.501796	0.0303951	0	0.00234872	0.310307	0.0020724	0.0472506	0.00303951	0.00469743	0	0	0.091738	0	184.917	0.000422024	0.000651498
749	1051	NA	1	UP	325700	671332	6.51381e+06	0	0.0470734	0	0	0.243788	0.0842076	0.166483	0.0889012	0.0211209	0	0	0.31571	0.00331309	196.921	0.000796464	0.000434906
750	1052	NA	1	UP	282153	708022	6.51381e+06	0.185149	0.0338772	0.00138274	0	0.477738	0.0114768	0.0818584	0.00276549	0.00096792	0.0164546	0	0.12818	0.0154867	203.669	0.00147615	0.000340947
751	1055	NA	1	UP	213987	699586	6.51381e+06	0.000829531	0	0	0.000691276	0.750449	0.0489423	0.115305	0	0	0	0	0.0741048	0.00967787	221.986	0	0
752	1056	NA	1	LP	515712	156842	6.51381e+06	0.000276052	0.0447205	0	0.00289855	0.354175	0.00400276	0.010352	0.00193237	0.0292616	0.10766	0.254934	0.175707	0.00179434	208.162	0.00150996	0
753	1057	NA	1	UP	226235	695824	6.51381e+06	0.000690036	0.0554789	0.0238752	0.0182169	0.388214	0.170577	0.170577	0.0107646	0.00676235	0	0	0.0111786	0	194.742	0.00288191	0.000126462
754	1058	NA	1	UP	181527	664375	6.51381e+06	0.000691659	0.225342	0.0211648	0	0.2454	0.00359662	0.0444045	0	0.0124499	0.00193664	0.0239314	0.0607276	0.0159081	174.787	0.00764916	0.00012053
755	1060	NA	1	LP	511726	419952	6.51381e+06	0.0144968	0.0238851	0	0	0.541488	0.206406	0.0539832	0.023609	0.00151871	0	0	0.110313	0.0242993	214.95	0.000817272	0.000155204
756	1061	NA	1	LP	498908	412168	6.51381e+06	0.0187664	0.0271837	0	0	0.332827	0.103077	0.0306334	0.0100731	0.00220781	0	0	0.347592	0.109149	208.148	0.00110568	0.00016799
757	1064	NA	1	LP	518190	408678	6.51381e+06	0	0.0313839	0	0	0.729573	0.0557169	0.0201853	0.00995438	0.0417531	0	0.00746578	0.092631	0.00152081	214.461	0.00102134	0.000163857
758	1065	NA	1	LP	521372	407113	6.51381e+06	0	0.0218112	0	0	0.660961	0.219354	0.0265047	0.0160133	0.0418277	0	0.00248482	0.003037	0	213.674	0.000515699	0.00117454
759	1066	NA	1	LP	518226	403880	6.51381e+06	0	0.0654968	0	0	0.493575	0.14716	0.115932	0.04173	0.0576206	0	0.00677076	0.0607987	0.00469808	203.462	0.00169815	0.000415455
760	1068	NA	1	UP	295061	710709	6.51381e+06	0.0016554	0.0230377	0	0	0.455235	0.0764243	0.162505	0.103049	0.0117258	0.0063457	0	0.152297	0.0060698	215.646	0.000120113	0.000663425
761	1071	NA	1	LP	476642	322013	6.51381e+06	0	0.0495583	0	0	0.423109	0.027333	0.0354776	0.0139426	0.0196024	0	0.00124241	0.297764	0.124655	222.356	0.000656145	0.000193101
762	1072	NA	1	UP	410220	577798	6.51381e+06	0.00593267	0.0288355	0.00303532	0.0172461	0.21468	0.0389073	0.0909216	0.0241446	0.0108996	0.00593267	0.00220751	0.488135	0.00910596	200.647	0.00114767	9.08579e-06
763	1073	NA	1	LP	572485	455611	6.51381e+06	0	0.0617062	0	0	0.190364	0.0409994	0.0190502	0.0169796	0.256488	0.063915	0.251795	0.0777195	0.00593595	178.511	0.00140746	0
764	1074	NA	1	LP	471809	399439	6.51381e+06	0	0.0365416	0	0	0.365279	0.065775	0.0601213	0.0199945	0.0675676	0	0.0170987	0.338527	0.0273028	223.68	0.00068615	6.67442e-05
765	1075	NA	1	LP	556874	260501	6.51381e+06	0.00428059	0.064623	0	0	0.164043	0.00193317	0.00234742	0.00317592	0.00524717	0.375035	0.30406	0.0640707	0	196.291	0.00128649	0.000147934
766	1076	NA	1	LP	535972	341061	6.51381e+06	0	0.0280425	0	0	0.825252	0.0299765	0.0104987	0.0339826	0.0158862	0.00386794	0	0.0410278	0.0114657	212.71	0.00101246	0.00032696
767	1077	NA	1	LP	535580	287672	6.51381e+06	0.00980798	0.138693	0.0328775	0.0302528	0.268269	0.0226551	0.00718331	0.00400608	0.0323249	0.118525	0.0389557	0.109407	0.00980798	187.068	0.00245503	0.000487284
768	1078	NA	1	UP	295061	710709	6.51381e+06	0.0016554	0.0230377	0	0	0.455235	0.0764243	0.162505	0.103049	0.0117258	0.0063457	0	0.152297	0.0060698	215.646	0.000120113	0.000663425
769	1079	NA	1	LP	641880	189276	6.51381e+06	0.00193263	0.0628106	0	0	0.129486	0	0.00317504	0	0.0186361	0.29873	0.088487	0.331033	0.0100773	183.505	0.00165311	7.1825e-05
770	1080	NA	1	LP	476649	373401	6.51381e+06	0	0.0187819	0	0	0.0368734	0.0317636	0.00469548	0.000690512	0.0676702	0.0556553	0.623671	0.0613175	0.0462643	183.099	0.0017396	3.79752e-05
771	1081	NA	1	LP	495940	358627	6.51381e+06	0.000689465	0.0581908	0	0	0.17802	0.401407	0.0674297	0.0624655	0.0332322	0	0.0391616	0.11652	0.0428847	209.454	0.00032195	0.00195695
772	1084	NA	1	LP	584696	230345	6.51381e+06	0.00317329	0.0451159	0	0	0.150938	0.000827815	0	0.000137969	0.00510486	0.237445	0.359272	0.18888	0	192.084	0.00145186	0
773	1086	NA	1	UP	395850	661692	4.23636e+06	0.010828	0.104459	0.0174098	0.00658174	0.164756	0.129299	0.182378	0.00360934	0.0254777	0	0	0.124204	0.00467091	178.777	0.00349702	0.000781678
774	1089	NA	1	UP	373746	509066	1.82216e+06	0.0088845	0.0740375	0.143139	0.00691017	0	0	0	0	0	0	0	0.00542942	0.00148075	139.381	0.0102482	0.000659058
775	1092	NA	1	UP	394263	658495	6.51381e+06	0	0.0392211	0.00276205	0	0.427703	0.136998	0.281867	0.00138102	0.0220964	0	0	0.0136721	0	205.282	0.00145125	0.00082458
776	1094	NA	1	UP	370321	694181	6.51381e+06	0.158658	0.0436344	0	0	0.523888	0.0106324	0.100387	0.00345209	0.0156034	0	0	0.128418	0	200.788	0.000757605	0.000484094
777	1098	NA	1	LP	559955	457039	6.51381e+06	0.00469808	0.060246	0	0.000552715	0.177974	0.110267	0.0251485	0.0942379	0.221224	0.00221086	0.0773801	0.180047	0.00538897	193.137	0.00175518	1.03065e-05
778	1099	NA	1	LP	621429	251664	6.51381e+06	0.00193343	0.125535	0.00400497	0.00138102	0.0747134	0.000276205	0.000966717	0.00262395	0.00400497	0.216959	0.316669	0.0593841	0.00124292	179.392	0.00523126	7.88408e-06
779	1100	NA	1	LP	537276	272950	6.51381e+06	0.0681222	0.160978	0	0.0156142	0.271798	0.00607987	0.00732348	0.0045599	0.0045599	0.141633	0.081111	0.157662	0	199.784	0.00189913	0.00104674
780	1101	NA	1	LP	617956	266065	6.51381e+06	0	0.0375224	0	0.0135191	0.066354	0	0.0013795	0	0	0.17023	0.630708	0.0449717	0	182.624	0.0018228	0
781	1102	NA	1	UP	363113	548146	6.51381e+06	0.00593677	0.0277509	0	0	0.331078	0.0469419	0.0838051	0.00276129	0.0470799	0.0618528	0.0488748	0.337291	0.00400387	201.574	0.000560457	0.000226106
782	1103	NA	1	UP	237935	633170	4.16058e+06	0.345954	0.0365643	0	0	0.198615	0.0900043	0.0523583	0.000432713	0.00194721	0	0	0.250757	0.0233665	178.04	0.000459127	0.000388095
783	1104	NA	1	LP	595180	343123	6.51381e+06	0	0.0168508	0	0.00151934	0.028453	0	0.00276243	0	0	0.288674	0.546961	0.0656077	0	183.537	0.00144771	0
784	1105	NA	1	UP	373746	509066	1.82216e+06	0.0088845	0.0740375	0.143139	0.00691017	0	0	0	0	0	0	0	0.00542942	0.00148075	139.381	0.0102482	0.000659058
785	1106	NA	1	LP	517684	294118	6.51381e+06	0.00124292	0.0103577	0	0.00607651	0.0528932	0	0	0.00179533	0.00138102	0.13755	0.668968	0.0599365	0	187.456	0.00156782	5.63388e-06
786	1107	NA	1	LP	510280	457244	6.51381e+06	0.00110497	0.0138122	0.000690608	0	0.384116	0.111464	0.0124309	0.0281768	0.315746	0	0.0596685	0.0205801	0	186.282	0.00155256	0.000350432
787	1108	NA	1	LP	565424	225098	6.51381e+06	0	0.0353494	0	0.00110467	0.31842	0.00800884	0.0100801	0.00566142	0	0.207539	0.3372	0.0574427	0	194.237	0.00122753	0.000190102
788	1109	NA	1	UP	372118	509150	6.00789e+06	0.00194582	0.307289	0.0528364	0.00194582	0.0196078	0.000299356	0	0	0	0	0.0034426	0.017213	0.00149678	155.955	0.00906311	0.000328729
789	1110	NA	1	UP	383642	523319	2.53683e+06	0.000709723	0.023066	0	0.00816182	0.033357	0.0958126	0.0354862	0	0.00425834	0.0134847	0	0.720014	0.0046132	217.319	0.00121779	0
790	1111	NA	1	UP	373746	509066	1.82216e+06	0.0088845	0.0740375	0.143139	0.00691017	0	0	0	0	0	0	0	0.00542942	0.00148075	139.381	0.0102482	0.000659058
791	1112	NA	1	UP	680397	613480	6.51381e+06	0.135165	0.0397625	0	0.0374154	0.0422477	0.349993	0.0894657	0.0276129	0.0207097	0.00220903	0.00524644	0.182521	0.0456993	172.496	0.000712437	0
792	1113	NA	1	UP	367931	547971	6.51381e+06	0	0.0467109	0	0	0.0780818	0.109453	0.0431177	0.00262576	0.0241846	0.20785	0	0.481481	0.00193477	202.346	0.00121341	2.60363e-05
793	1114	NA	1	UP	520665	639888	6.51381e+06	0.0453101	0.0367454	0	0	0.625639	0.00248653	0	0	0.0171294	0.0356403	0.00469678	0.209836	0.0193397	211.223	0.000693919	0
794	1115	NA	1	UP	308471	633325	6.51381e+06	0.000966184	0.0545204	0	0	0.252312	0.0883368	0.136094	0.0237405	0.0491373	0.106418	0.0467909	0.226363	0.0151829	201.222	0.00162554	8.71571e-05
795	1116	NA	1	UP	310125	634893	6.51381e+06	0.00510979	0.0655987	0.00110482	0	0.227455	0.0820329	0.143488	0.0132578	0.0298301	0.010772	0	0.366386	0.00165723	201.932	0.00234156	0.000166386
796	1117	NA	1	UP	310125	634893	6.51381e+06	0.00510979	0.0655987	0.00110482	0	0.227455	0.0820329	0.143488	0.0132578	0.0298301	0.010772	0	0.366386	0.00165723	201.932	0.00234156	0.000166386
797	1118	NA	1	UP	335243	586990	5.57473e+06	0.109264	0.252421	0.0259845	0	0.232085	0.0548741	0.104906	0.0200129	0.0661717	0.00242092	0	0.0309877	0	181.94	0.00168324	0.000196009
798	1121	NA	1	UP	301765	623864	6.51381e+06	0.122288	0.0426973	0	0	0.488324	0.0189305	0.0410391	0.00138179	0.044079	0.00165815	0.0768274	0.158215	0.00400719	201.148	0.00141011	8.70947e-05
799	1122	NA	1	UP	313190	629962	6.51381e+06	0.0603424	0.0969345	0.00552334	0.00359017	0.298536	0.0527479	0.112262	0.0214029	0.0129798	0.0523336	0.126208	0.111986	0.0140845	190.951	0.00195375	6.83478e-05
800	1123	NA	1	UP	309684	620378	6.51381e+06	0.0208448	0.0411375	0.00234677	0	0.398399	0.130453	0.0872446	0.003037	0.0967697	0.00220872	0.0817228	0.118719	0.0161513	205.057	0.000872449	1.30306e-05
801	1124	NA	1	UP	309825	625220	6.51381e+06	0.025439	0	0	0	0.474077	0.0786672	0.180008	0.025992	0.0464538	0	0	0.169363	0	207.151	0	0
802	1125	NA	1	UP	691811	607290	6.51381e+06	0.0118801	0.0037298	0	0.00925542	0.250725	0.20431	0.132615	0.0150573	0.0150573	0	0	0.329189	0.0281807	207.848	0	0
803	1126	NA	1	LP	563329	257361	6.51381e+06	0.144572	0.0673196	0	0	0.0902193	0	0.00234515	0	0.00400055	0.340185	0.193958	0.128845	0.0030349	180.657	0.00115597	0.000526521
804	1127	NA	1	UP	295268	622483	6.51381e+06	0.0112002	0.0778485	0	0	0.508711	0.0387168	0.0795077	0.00746681	0.0687223	0.00221239	0.0410675	0.129425	0.00608407	201.786	0.00213478	0.000226779
805	1128	NA	1	UP	181732	667587	6.51381e+06	0	0.0405088	0	0.0168671	0.527997	0.0547491	0.11489	0.0301396	0.0223973	0	0.0212913	0.119176	0.0203235	197.3	0.00137556	0.000334031
806	1129	NA	1	LP	635679	417716	6.51381e+06	0	0.0628453	0	0	0.487431	0.117541	0.0505525	0.023895	0.0933702	0.0120166	0.0153315	0.117265	0.00276243	202.071	0.00153397	0.000340476
807	1130	NA	1	LP	600264	412268	6.51381e+06	0	0.0625345	0	0	0.448233	0.0347874	0.0265047	0.0106295	0.107261	0.00704031	0.0161513	0.26132	0.0168415	197.082	0.000569245	0.00128526
808	1131	NA	1	LP	540714	342728	6.51381e+06	0	0.0687181	0	0	0.27501	0.0876225	0.0146267	0.0287015	0.0384987	0.175107	0.215537	0.0211122	0.0046916	194.845	0.00255154	1.62056e-05
809	1133	NA	1	LP	596853	513439	6.51381e+06	0	0.0230377	0	0	0.920127	0	0.00234515	0.00758725	0.0264864	0	0.0035867	0.0100704	0.00675955	206.958	0.00125769	1.606e-06
810	1134	NA	1	UP	634687	639751	6.51381e+06	0	0.0197459	0	0.0110467	0.273543	0.0774648	0.100939	0.00303783	0.108948	0.0403204	0.0247169	0.323391	0.00952775	216.015	0.000595813	5.31261e-05
811	1135	NA	1	UP	519068	639891	6.51381e+06	0	0.0525735	0	0	0.623844	0.0244239	0.00717538	0.00124189	0.0458121	0.0587829	0.00689941	0.162826	0.0081413	209.894	0.00117189	0
812	1136	NA	1	UP	440238	622484	6.51381e+06	0.111786	0.019873	0	0	0.340602	0.0470604	0.0888766	0.0229092	0.0245653	0	0	0.331079	0.0132487	196.196	0.000730214	0.000314873
813	1137	NA	1	UP	374182	538177	6.51381e+06	0	0.0464281	0.000690894	0.00373083	0.139837	0.0451845	0.0373083	0.0109161	0.00621805	0.421998	0.0241813	0.211828	0.000829073	194.826	0.00148882	0.000167732
814	1138	NA	1	LP	698593	456642	6.51381e+06	0	0.0394245	0	0	0.469913	0.100429	0.0658459	0.0168765	0.0632176	0.107207	0	0.128234	0.00221331	207.156	0.000957164	0
815	1139	NA	1	LP	588517	560060	6.51381e+06	0	0.0481579	0	0	0.300676	0.0136608	0.0109011	0.0165586	0.124051	0.0593349	0.327722	0.0807231	0.00648544	193.998	0.00141671	4.83045e-05
816	1140	NA	1	UP	310904	609064	6.51381e+06	0.068618	0.0371393	0	0	0.32238	0.0313406	0.120668	0.0445948	0.040729	0	0.0229187	0.304156	0.0062129	202.925	0.000558775	0.000427785
817	1141	NA	1	LP	550387	449052	6.51381e+06	0.0017936	0.0584989	0	0.00331126	0.257588	0.154111	0.0383554	0.0569812	0.204746	0.01766	0.137969	0.0295254	0.0104857	190.785	0.00162403	7.2585e-06
818	1142	NA	1	UP	666100	606751	6.01518e+06	0.0958863	0.0273747	0.00344054	0.0541511	0.0284218	0.495138	0.044727	0.00224383	0.0136126	0	0	0.0875093	0.0390426	188.645	0.00170571	0.000936721
819	1143	NA	1	UP	363113	548146	6.51381e+06	0.00593677	0.0277509	0	0	0.331078	0.0469419	0.0838051	0.00276129	0.0470799	0.0618528	0.0488748	0.337291	0.00400387	201.574	0.000560457	0.000226106
820	1144	NA	1	LP	638490	288675	6.51381e+06	0	0.0483693	0	0.00221117	0.0659204	0.000829187	0	0	0.00815368	0.0771144	0.743505	0.0316473	0	177.845	0.00147567	0
821	1149	NA	1	UP	301715	622262	6.51381e+06	0.100801	0.0441867	0	0.00303783	0.630213	0.00303783	0.0124275	0	0.0544049	0.00538525	0.086164	0.0566142	0.00372825	203.456	0.00126002	8.70947e-05
822	1151	NA	1	LP	515134	445766	6.51381e+06	0.0172604	0.0726319	0	0	0.615714	0.0283071	0.00179508	0.0520574	0.0648992	0	0.0146368	0.117095	0.0147749	214.451	0.0015879	0.000142479
823	1152	NA	1	UP	183243	665883	6.51381e+06	0.00165952	0.198036	0.00110635	0.0177016	0.323607	0.0171484	0.05186	0.0283502	0.0175633	0	0.0662426	0.182132	0.0253077	198.272	0.00307549	3.34191e-05
824	1155	NA	1	UP	623405	642601	6.51381e+06	0	0.0247067	0	0.00220842	0.119117	0.0361629	0.0389234	0.0026225	0.0320221	0.0295376	0.109179	0.557626	0.0465148	208.317	0.000730835	3.16677e-05
825	1156	NA	1	LP	568286	510140	6.51381e+06	0.000827929	0.0608528	0	0.00910722	0.0877605	0.0142128	0.0137988	0.0142128	0.133021	0.0137988	0.227818	0.179385	0.139644	191.99	0.00220455	0.000307455
826	1157	NA	1	LP	572689	548683	6.51381e+06	0.000276052	0.0401656	0	0.00193237	0.606211	0.00207039	0.005245	0.0122843	0.0292616	0.02098	0.152105	0.122567	0.00234645	219.283	0.00121266	1.48097e-05
827	1158	NA	1	UP	379648	566980	6.51381e+06	0.0122725	0.0435742	0	0.000827358	0.162852	0.0501931	0.0817705	0.00179261	0.0301986	0.133205	0.0336459	0.418919	0.00137893	190.766	0.001278	0.000140828
828	1161	NA	1	LP	556990	529516	4.0122e+06	0.0392377	0.220404	0.0529148	0.0995516	0.0446188	0.00493274	0.0109865	0.00605381	0.0302691	0	0	0.0123318	0	149.299	0.00721726	0.000219526
829	1162	NA	1	UP	310904	609064	6.51381e+06	0.068618	0.0371393	0	0	0.32238	0.0313406	0.120668	0.0445948	0.040729	0	0.0229187	0.304156	0.0062129	202.925	0.000558775	0.000427785
830	1163	NA	1	UP	308319	628495	6.51381e+06	0.00664176	0	0	0	0.779853	0.010101	0.104331	0.00069185	0.00387436	0	0	0.0945067	0	214.377	0	0
831	1164	NA	1	UP	310904	609064	6.51381e+06	0.068618	0.0371393	0	0	0.32238	0.0313406	0.120668	0.0445948	0.040729	0	0.0229187	0.304156	0.0062129	202.925	0.000558775	0.000427785
832	1165	NA	1	UP	406864	660020	4.66891e+06	0.160924	0.0288739	0	0.0281039	0.0307988	0.411165	0.0281039	0.111068	0.0240616	0	0	0.120308	0.00885467	160.205	0.00189364	0
833	1166	NA	1	UP	406864	660020	4.66891e+06	0.160924	0.0288739	0	0.0281039	0.0307988	0.411165	0.0281039	0.111068	0.0240616	0	0	0.120308	0.00885467	160.205	0.00189364	0
834	1167	NA	1	UP	376929	670045	6.51381e+06	0.266575	0.0425414	0	0	0.155525	0.14047	0.257873	0.000690608	0.0298343	0	0	0.0941989	0.00745856	187.162	0.000625555	0.00125063
835	1168	NA	1	UP	372042	663774	6.51381e+06	0.190463	0.0722875	0.0228058	0	0.187284	0.0686938	0.202488	0	0.00774015	0	0	0.0952315	0.00248791	184.529	0.00263003	0.000361701
836	1169	NA	1	UP	376929	670045	6.51381e+06	0.266575	0.0425414	0	0	0.155525	0.14047	0.257873	0.000690608	0.0298343	0	0	0.0941989	0.00745856	187.162	0.000625555	0.00125063
837	1170	NA	1	UP	378375	660421	6.51381e+06	0.0330247	0.0518171	0.00179632	0.252314	0.33232	0.0294321	0.141771	0.00704712	0.0172724	0	0	0.103772	0.00552715	182.848	0.00118212	0.00052116
838	1171	NA	1	UP	296768	619211	6.51381e+06	0.0519122	0.114041	0.0249896	0	0.341571	0.0136684	0.0283032	0.0149109	0.088085	0.0062129	0.0280271	0.0509457	0.00317548	183.713	0.00562952	0.000165191
839	1173	NA	1	LP	628220	242153	6.51381e+06	0.0202647	0.267301	0.0861594	0	0.0774745	0.00372208	0.00937414	0.00358423	0	0	0	0.16777	0	178.756	0.00581342	0.000184111
840	1174	NA	1	LP	556770	418686	6.51381e+06	0.106295	0.0567366	0	0	0.495583	0.0694368	0.0207068	0.0590834	0.0542518	0	0.0223633	0.0775814	0.0190502	202.588	0.000933552	0.000883698
841	1175	NA	1	UP	316622	730984	6.51381e+06	0.317943	0.0329002	0	0	0.207492	0.0678739	0.160769	0.114736	0.00276472	0	0	0.064971	0.00870887	191.06	0.00103879	0
842	1176	NA	1	UP	248071	648373	6.51381e+06	0.0642088	0.0274786	0	0	0.650373	0.0143607	0.0509528	0	0.0947252	0	0	0.0912731	0.006628	211.418	0.000595579	0.000178745
843	1177	NA	1	UP	381052	641131	6.51381e+06	0.0387008	0.043953	0	0	0.114858	0.209537	0.264547	0.0498963	0.0196268	0	0.00304077	0.232757	0.00152039	200.526	0.00105546	0.0002352
844	1178	NA	1	LP	526379	473383	6.51381e+06	0.0576126	0.0490467	0	0.00234872	0.4084	0.00759878	0.0157502	0.0244543	0.13816	0.0143686	0.14562	0.0929815	0.00732246	204.629	0.00118914	0.00043855
845	1179	NA	1	UP	309532	615568	6.51381e+06	0.0657459	0.0230663	0	0	0.591851	0.0765193	0.0501381	0	0.00483425	0	0.000276243	0.187569	0	217.345	0.000303311	0
846	1181	NA	1	UP	304369	654352	6.51381e+06	0	0.00732348	0	0.0250104	0.290314	0.032472	0.0360647	0.000690894	0.0127124	0	0	0.560177	0.0352356	210.137	0	0
847	1182	NA	1	LP	526284	465139	6.51381e+06	0	0.343832	0.0174057	0.0081503	0.0994613	0.0172676	0.00469678	0.00138141	0.019616	0.0280425	0.0813648	0.0292858	0.00151955	184.17	0.00474502	0.00132037
848	1183	NA	1	LP	582114	463712	6.51381e+06	0.0832989	0.0507516	0	0	0.531789	0.137912	0.0591643	0.0233071	0.065784	0	0.00165494	0.0190319	0.00151703	202.903	0.00139782	0.000336963
849	1184	NA	1	LP	548785	337953	6.51381e+06	0.00262286	0.0516289	0	0.00179459	0.34884	0.0260906	0.0140806	0.0302319	0.0880729	0.117477	0.106157	0.159304	0.042794	202.575	0.00159926	0
850	1185	NA	1	UP	388001	581404	6.51381e+06	0.00276167	0.0368683	0	0.00566142	0.250621	0.111571	0.124137	0.00441867	0.0205744	0.00441867	0.00289975	0.428887	0.00110467	196.128	0.000622145	5.15336e-05
851	1186	NA	1	LP	542239	350628	6.51381e+06	0.0100676	0.131982	0.0976417	0.0023445	0.0639912	0.0148945	0.00220659	0.0137912	0.0733692	0.0318577	0.0311681	0.0263412	0.0195835	160.577	0.00688686	0
852	1187	NA	1	LP	597011	413829	6.51381e+06	0	0.0452914	0	0	0.183789	0.00814692	0.0386634	0.0151892	0.0534383	0.00773267	0.00538525	0.579812	0.0260978	197.631	0.00141548	3.11456e-05
853	1188	NA	1	UP	634642	641366	6.51381e+06	0	0.0200359	0	0	0.167473	0.12671	0.109714	0.0064944	0.0447699	0.0179632	0.0761365	0.419096	0.0107779	215.58	0.00048488	0
854	1189	NA	1	UP	632970	644548	6.51381e+06	0	0.0389073	0	0	0.0793322	0.193019	0.0878863	0.00620861	0.0129691	0.102235	0.229029	0.215784	0.0246965	205.781	0.0011995	0
855	1190	NA	1	UP	633046	639691	6.51381e+06	0	0.0337436	0	0.000691467	0.2528	0.0203291	0.0255843	0.0042871	0.0684553	0.110496	0.0936247	0.361084	0.0141059	211.488	0.00110828	0
856	1191	NA	1	UP	667658	608359	6.42897e+06	0.342773	0.0165428	0	0.0588813	0.0480864	0.278004	0.0499089	0.00560774	0.0368709	0	0	0.0904248	0.0287397	169.412	0.0010196	9.66674e-05
857	1192	NA	1	UP	626613	641068	6.51381e+06	0.000690131	0.0409938	0	0.0202899	0.152933	0.116218	0.0485852	0.0258109	0.0973085	0.0167012	0.190752	0.244168	0.0220842	199.217	0.00118271	0
858	1193	NA	1	UP	318112	682741	6.51381e+06	0	0.0448833	0	0	0.751692	0.00138102	0.0548267	0.00980528	0.00883856	0	0.016158	0.103163	0.00165723	212.984	0.00105718	0
859	1194	NA	1	UP	180025	666073	6.51381e+06	0	0.177154	0.0141059	0	0.270502	0.038169	0.0445305	0.000553174	0.0186696	0	0.0272438	0.121007	0.0135528	185.327	0.00617309	9.74519e-05
860	1195	NA	1	UP	341715	591808	6.51381e+06	0.000827815	0.0485651	0.000275938	0.00124172	0.551462	0.0452539	0.140453	0.00165563	0.0500828	0	0.0237307	0.115894	0.00234547	205.445	0.00134452	0.000257363
861	1196	NA	1	UP	310184	731188	6.51381e+06	0.469596	0.0295744	0.0176893	0	0.278192	0.0134052	0.0624655	0.00276396	0.00829187	0	0	0.0678552	0.0183803	167.286	0.00100897	2.76642e-05
862	1197	NA	1	UP	415580	598571	6.51381e+06	0	0.0506556	0	0.000690131	0.159144	0.0100759	0.0298137	0.0126984	0.00386473	0.0605935	0.0220842	0.617391	0.0142167	210.71	0.00140921	8.74523e-05
863	1198	NA	1	UP	378375	660421	6.51381e+06	0.0330247	0.0518171	0.00179632	0.252314	0.33232	0.0294321	0.141771	0.00704712	0.0172724	0	0	0.103772	0.00552715	182.848	0.00118212	0.00052116
864	1199	NA	1	UP	629767	641176	6.51381e+06	0.0378872	0.00732854	0	0.00262721	0.241704	0.0269635	0.0454923	0.000691372	0.0356748	0.0127212	0.0488108	0.439298	0.100802	204.495	0.000163529	7.19577e-05
865	1200	NA	1	UP	366338	548012	6.51381e+06	0.0104871	0.0441562	0	0.00993515	0.136884	0.110253	0.0866565	0.00910722	0.046088	0.102663	0.0311853	0.391058	0.00331172	197.42	0.00130768	0.000280036
866	1201	NA	1	UP	365339	654354	6.51381e+06	0.00303742	0.0441806	0.00151871	0	0.156979	0.228911	0.230429	0.0103548	0.0162916	0	0	0.244374	0.0305122	198.537	0.00145483	0.00013671
867	1202	NA	1	UP	384118	636225	6.51381e+06	0.178857	0.0487165	0	0	0.211703	0.117306	0.218465	0.0096605	0.0158708	0	0	0.192244	0.00400221	200.111	0.001595	0.000411713
868	1203	NA	1	UP	365645	589766	6.51381e+06	0	0.0347922	0	0	0.241475	0.0829767	0.201712	0.00248516	0.00952644	0	0	0.409637	0	201.919	0.000458651	0.000950179
869	1204	NA	1	LP	567855	347488	6.51381e+06	0	0.0194456	0	0.0100676	0.58985	0.042339	0.00482692	0.0103434	0.0748862	0.0765412	0.115019	0.0353055	0.0045511	214.336	0.0010414	0
870	1207	NA	1	UP	692026	599296	2.41728e+06	0.126022	0.0260223	0	0.0929368	0.00446097	0.623048	0.00557621	0	0.00111524	0	0	0.0791822	0.0182156	195.076	0.000741478	0.000464003
871	1209	NA	1	LP	574393	339504	6.51381e+06	0.00814805	0.0186438	0	0	0.237812	0.0354923	0.00207154	0.00952907	0.0394973	0.144317	0.321226	0.15136	0.00787184	187.557	0.000958541	4.57345e-05
872	1211	NA	1	UP	501446	675179	6.51381e+06	0	0.0162961	0.000828615	0.000828615	0.534871	0.0788565	0.0274824	0	0.00524789	0	0	0.321917	0.00497169	222.244	0.000669692	1.80521e-05
873	1212	NA	1	UP	401310	611706	6.51381e+06	0	0.0294036	0	0	0.100221	0.0737162	0.0524572	0.00897294	0.00952512	0.00704031	0.0581171	0.650607	0.00372722	202.76	0.00104769	0
874	1214	NA	1	LP	534407	403983	6.51381e+06	0	0.0327077	0	0	0.352746	0.328043	0.0229092	0.0138007	0.0114546	0	0	0.228126	0.0102125	209.462	0.00115769	0.000408813
875	1215	NA	1	LP	544092	405674	6.51381e+06	0.000690894	0.0561006	0	0	0.175211	0.119801	0.0302612	0.0310902	0.0968633	0.0794528	0.2291	0.14564	0.0277739	200.863	0.00172992	0
876	1216	NA	1	LP	582146	468568	6.51381e+06	0.0475796	0.0457868	0	0	0.414977	0.0961247	0.0568197	0.0324093	0.0609571	0	0.00289615	0.213626	0.0171011	207.793	0.00110592	0.000392304
877	1218	NA	1	LP	502363	455653	6.51381e+06	0	0.0551333	0.000829073	0.00138179	0.395882	0.0830455	0.0274976	0.0204505	0.203537	0.0142324	0.0403482	0.0974161	0.00663258	195.472	0.00181529	0.00050285
878	1219	NA	1	LP	486384	457527	6.51381e+06	0.901022	0.00483158	0	0	0.0655715	0.00179459	0.00773054	0	0.003037	0	0	0	0	105.381	0.000376686	0.000129337
879	1226	NA	1	LP	484745	449549	6.51381e+06	0	0.0533223	0	0	0.223097	0.0580191	0.019616	0.0233458	0.0104987	0.0302528	0.410416	0.145738	0.00870286	199.893	0.00153042	7.66308e-05
880	1227	NA	1	LP	489492	442971	6.51381e+06	0	0.0517455	0.00165586	0.00386367	0.310059	0.0222161	0.0125569	0.0165586	0.102801	0.0631986	0.322754	0.0742376	0.00220781	209.465	0.00129038	5.90433e-05
881	1228	NA	1	LP	487870	441416	6.51381e+06	0	0.0490764	0.00124069	0	0.301351	0.0350152	0.0158533	0.024676	0.100221	0.0612076	0.394403	0.00441136	0	202.684	0.00146525	0
882	1229	NA	1	LP	491128	446143	6.51381e+06	0	0.033545	0	0.0015185	0.308117	0.0594975	0.0328548	0.0139426	0.106157	0.0467973	0.286444	0.066952	0.00745445	207.946	0.00138384	5.82403e-05
883	1230	NA	1	UP	690151	610486	5.52185e+06	0.296931	0.00244858	0	0.025302	0.113777	0.236206	0.0664381	0.0386876	0.00342801	0	0	0.198661	0.0181195	193.999	0	0
884	1231	NA	1	UP	295950	738116	6.51381e+06	0	0.0337017	0	0.0527624	0.392265	0.0243094	0.0675414	0.0280387	0.0754144	0.123619	0.071547	0.0714088	0.0414365	207.081	0.00126544	0
885	1232	NA	1	UP	389266	566895	6.51381e+06	0	0.0291477	0	0.00856472	0.136207	0.00897914	0.0458627	0.00745959	0.00497306	0.171571	0.087443	0.492609	0	194.507	0.000512407	6.44147e-06
886	1233	NA	1	LP	516083	294122	6.51381e+06	0	0.0091047	0	0.00289695	0.066216	0	0	0.00179335	0.00455235	0.152435	0.686991	0.0191751	0	190.994	0.00156557	0
887	1234	NA	1	LP	540556	465139	6.51381e+06	0	0.0667404	0	0	0.666575	0.0204505	0.105707	0.0269449	0.035512	0	0.036341	0.00704712	0	208.523	0.00175233	0.000491896
888	1235	NA	1	LP	494721	206759	6.51381e+06	0.00414422	0.0632684	0.000690703	0	0.292167	0.0114657	0.0197541	0.00801216	0.135378	0	0.157342	0.268131	0	202.562	0.00208391	0.000143867
889	1240	NA	1	LP	542548	321817	6.51381e+06	0	0.0693179	0	0.00151892	0.290389	0.0640707	0.0272024	0.0120133	0.0483292	0.0990058	0.183927	0.159762	0	190.402	0.00232112	3.75656e-05
890	1241	NA	1	UP	180124	667685	6.51381e+06	0	0.0551029	0	0	0.428256	0.0542743	0.0926668	0	0.0219583	0	0.0530313	0.245546	0.0146389	196.901	0.00178837	0.000232206
891	1242	NA	1	LP	524077	297378	6.51381e+06	0	0.0403371	0	0	0.269927	0.0270756	0.0135378	0.00303909	0.0197541	0.0523553	0.36704	0.147396	0.00414422	193.176	0.00173117	0.000351537
892	1243	NA	1	LP	520838	298966	6.51381e+06	0	0.0162871	0	0	0.173361	0.00759144	0.00358868	0.00289855	0.0354727	0.132505	0.555556	0.0223602	0	190.033	0.0017125	0
893	1245	NA	1	UP	180386	672463	6.51381e+06	0	0.0890089	0.000415282	0	0.291113	0.013289	0.126523	0	0.0202104	0	0.344131	0.0895626	0.0209025	205.708	0.00168309	9.69272e-05
894	1246	NA	1	UP	445334	654637	4.33292e+06	0.0257315	0.101888	0.00705541	0.0145258	0.374352	0.0398423	0.13343	0.0203362	0.0139033	0	0	0.172442	0.0159784	204.94	0.0021933	0.000477024
895	1247	NA	1	UP	278894	658402	6.51381e+06	0.00138141	0.0178201	0	0	0.558503	0.113828	0.121426	0.00718331	0.00524934	0	0	0.158171	0.011742	209.142	0.000821155	0
896	1248	NA	1	LP	525695	297380	6.51381e+06	0.000690036	0.0542368	0	0	0.478609	0.0488545	0.0178029	0.00607232	0.0252553	0.0478885	0.0745239	0.201076	0	204.584	0.00144146	0.000113952
897	1249	NA	1	LP	522390	302228	6.51381e+06	0.00289615	0.043856	0	0.0198593	0.344918	0.00634395	0.0164115	0.00620604	0.0479934	0.0379258	0.227141	0.212522	0.0057923	202.711	0.00150466	0.000153184
898	1250	NA	1	LP	529059	295756	6.51381e+06	0.0441806	0.0653044	0.00151871	0.000690322	0.306227	0.0368632	0.0176722	0.00427999	0.0314787	0.112799	0.177689	0.127986	0.0096645	189.062	0.00167925	0.000668817
899	1251	NA	1	LP	530618	294120	6.51381e+06	0.000276243	0.0522099	0	0.00234807	0.227486	0.00331492	0.00359116	0.00483425	0.0116022	0.202624	0.373895	0.0961326	0	187.977	0.00171968	0.000147127
900	1252	NA	1	LP	594464	391354	6.51381e+06	0.00317548	0.133508	0.00220903	0	0.138202	0.374016	0.0844954	0.00855999	0.125639	0	0.000276129	0.0187767	0.0062129	188.209	0.00428561	6.73266e-05
901	1253	NA	1	LP	628704	371007	6.51381e+06	0	0.044564	0	0	0.334851	0.0473234	0.00703642	0.0665011	0.100993	0.123896	0.0765728	0.168046	0.00386313	198.552	0.00140811	0
902	1254	NA	1	LP	590172	553695	6.51381e+06	0	0.02724	0	0	0.78927	0.0442478	0.012583	0.00566925	0.0571073	0.010094	0.0536504	0	0	204.26	0.00142077	0
903	1255	NA	1	UP	390627	639307	6.51381e+06	0.00828615	0.021544	0	0	0.0259633	0.385582	0.137964	0.0621461	0.129816	0	0	0.199834	0	184.764	0.00106024	0
904	1256	NA	1	UP	402967	613294	6.51381e+06	0	0.0317811	0	0	0.169269	0.0866381	0.0736493	0.0211414	0.0172724	0.0317811	0.0371701	0.512505	0.00207268	201.136	0.00125909	0
905	1257	NA	1	UP	382061	521754	3.40737e+06	0.00423057	0.0468006	0	0.00555262	0.0698043	0.15706	0.107351	0	0.0124273	0.00978318	0	0.540455	0	214.21	0.00151163	9.12361e-05
906	1258	NA	1	UP	531964	638327	6.51381e+06	0.0342683	0.0323338	0	0	0.266132	0.0287412	0.00165815	0	0.0344065	0.0071853	0	0.539588	0.0433881	205.845	0.00109336	0
907	1259	NA	1	UP	687168	599196	2.73156e+06	0.060646	0.0243902	0	0.0632828	0.0138431	0.506592	0.00197759	0	0.00329598	0	0	0.269941	0.0553724	196.315	0.000587319	0.000945254
908	1260	NA	1	UP	592862	643724	6.51381e+06	0	0.0490535	0	0	0.252591	0.392566	0.160702	0.00442172	0.0627332	0	0	0.0750311	0.00221086	203.065	0.000496674	0.000455932
909	1261	NA	1	LP	547156	449053	6.51381e+06	0	0.0533002	0	0	0.450842	0.127589	0.0581331	0.0683513	0.158244	0.00359017	0.00469484	0.0666943	0.00193317	209.876	0.000830085	0.000315362
910	1262	NA	1	UP	394045	565221	6.51381e+06	0	0.033545	0	0.00483158	0.200718	0.0209829	0.0289895	0.00262286	0.0219492	0.110298	0.0252623	0.533821	0.00331309	201.576	0.00108497	0.000130005
911	1264	NA	1	UP	368738	659087	6.51381e+06	0.00193397	0.0682415	0	0	0.283465	0.175715	0.195883	0.0171294	0.0308054	0	0	0.122531	0.00428236	186.84	0.00273788	0.000199472
912	1265	NA	1	UP	368738	659087	6.51381e+06	0.00193397	0.0682415	0	0	0.283465	0.175715	0.195883	0.0171294	0.0308054	0	0	0.122531	0.00428236	186.84	0.00273788	0.000199472
913	1266	NA	1	UP	368738	659087	6.51381e+06	0.00193397	0.0682415	0	0	0.283465	0.175715	0.195883	0.0171294	0.0308054	0	0	0.122531	0.00428236	186.84	0.00273788	0.000199472
914	1267	NA	1	UP	368738	659087	6.51381e+06	0.00193397	0.0682415	0	0	0.283465	0.175715	0.195883	0.0171294	0.0308054	0	0	0.122531	0.00428236	186.84	0.00273788	0.000199472
915	1268	NA	1	UP	391863	537599	4.13451e+06	0	0.03	0	0.00434783	0.105652	0.0819565	0.0436957	0.00934783	0.0317391	0	0	0.640435	0.000217391	218.299	0.000811452	0.000618706
916	1269	NA	1	LP	527276	303912	6.51381e+06	0.00234386	0.0423273	0	0	0.377637	0.00206811	0.00523921	0.0102027	0.00827244	0.0932028	0.234937	0.217427	0.000827244	205.678	0.00128909	0.000119231
917	1271	NA	1	LP	527371	297364	6.51381e+06	0.00717241	0.0986207	0	0	0.457517	0.0594483	0.0324138	0.00537931	0.0223448	0.0543448	0.0891034	0.128828	0.000275862	201.794	0.00173042	0.000208824
918	1272	NA	1	UP	388668	539301	6.51381e+06	0	0.0381268	0	0	0.175162	0.0233458	0.0371598	0.0806741	0.0154718	0.0051112	0.010775	0.602431	0.0095317	217.875	0.000466067	0.000309597
919	1273	NA	1	LP	542214	416908	6.51381e+06	0.0774327	0.0467909	0	0	0.174327	0.0720497	0.0223602	0.0679089	0.2657	0.00193237	0.052726	0.165769	0.0334023	191.391	0.00163344	0
920	1274	NA	1	LP	545137	304091	6.51381e+06	0.00317767	0.03979	0	0	0.148107	0.00303951	0.00400663	0	0.0303951	0.101547	0.177535	0.479	0.00110528	199.489	0.00107211	0
921	1275	NA	1	LP	608277	499002	6.51381e+06	0.00827815	0.111617	0	0	0.235375	0.00689845	0.0154525	0.00634658	0.220751	0.0184879	0.238825	0.0987859	0.00827815	186.54	0.00131905	0.000324597
922	1276	NA	1	LP	543502	397137	6.51381e+06	0.000829187	0.0655058	0	0	0.110006	0.0500276	0.0194859	0.0362078	0.104616	0.0154782	0.113322	0.37424	0.0681316	197.723	0.00219551	0.000161096
923	1278	NA	1	UP	646021	635102	3.20833e+06	0.247267	0.0541071	0	0.0468181	0.187833	0.164564	0.0835436	0.00140174	0.0109336	0	0	0.158116	0.0445753	190.168	0.00135312	0.000494391
924	1279	NA	1	UP	343020	600169	6.51381e+06	0	0.0296838	0	0	0.365732	0.0829767	0.170786	0.0262322	0.0702747	0.0316167	0.00759354	0.197018	0.00096645	201.357	0.000819755	4.17215e-05
925	1280	NA	1	UP	383255	666700	6.51381e+06	0.0154696	0.0324586	0.0151934	0	0.398343	0.0526243	0.343785	0.00179558	0.015884	0	0	0.0512431	0.000138122	202.936	0.00181608	0.000515593
926	1281	NA	1	UP	389461	660229	6.51381e+06	0.0565908	0.00441684	0.000828157	0.0350587	0.574603	0.0339545	0.203175	0.000828157	0.00814355	0	0	0.0775707	0	211.394	0.000281076	0.000212944
927	1282	NA	1	LP	601472	542433	6.51381e+06	0.0510979	0.0649082	0	0.00359066	0.4556	0.0204392	0.00870046	0.0165723	0.123602	0.00980528	0.207568	0.00455738	0	196.297	0.00214785	5.16946e-05
928	1284	NA	1	LP	541008	305728	6.51381e+06	0.0478489	0.0452289	0	0.003861	0.113762	0.0187534	0.00248207	0.00717044	0.0155819	0.127137	0.2369	0.356178	0.003861	195.125	0.00137794	0.000178765
929	1285	NA	1	UP	373761	668536	6.51381e+06	0	0.0129691	0	0	0.385072	0.0826435	0.286424	0.0382174	0.035596	0.00951987	0	0.149558	0	205.409	0.000319374	0.000133727
930	1286	NA	1	UP	383152	660318	6.51381e+06	0.070728	0.0193397	0	0	0.504213	0.0250035	0.144771	0.000690703	0.0145048	0.0193397	0	0.162177	0	207.058	0.00103477	0.000242117
931	1287	NA	1	UP	365302	652750	6.51381e+06	0	0.0739359	0.00152018	0	0.192371	0.215727	0.175373	0.107794	0.0348259	0	0	0.0297125	0.107656	186.965	0.00185408	0.000292234
932	1288	NA	1	UP	361976	649648	6.51381e+06	0.0197323	0.0830689	0	0	0.0372568	0.27984	0.0855526	0.250586	0.148751	0	0	0.0798951	0	175.804	0.00137596	7.64026e-05
933	1289	NA	1	UP	406753	648745	6.51381e+06	0.00427822	0.0215291	0	0	0.401601	0.0314656	0.176511	0.000552029	0.0124206	0.0125587	0	0.339084	0	217.111	0.000855001	0
934	1290	NA	1	UP	365500	660777	6.51381e+06	0.0138274	0.0651272	0	0	0.122096	0.262168	0.188053	0.00138274	0.0620852	0	0	0.219027	0.00525442	197.775	0.00117577	0.00014958
935	1291	NA	1	UP	390627	639307	6.51381e+06	0.00828615	0.021544	0	0	0.0259633	0.385582	0.137964	0.0621461	0.129816	0	0	0.199834	0	184.764	0.00106024	0
936	1292	NA	1	UP	365412	657576	6.51381e+06	0.00193531	0.0373237	0	0	0.254769	0.108377	0.180675	0.0443738	0.0342826	0	0	0.318772	0.0114736	204.392	0.000957349	5.02495e-05
937	1293	NA	1	UP	401943	645599	6.51381e+06	0.00124395	0.0331721	0	0	0.51624	0.0149274	0.164616	0.00290256	0.0183829	0.0387008	0	0.197374	0	206.259	0.0011157	0
938	1294	NA	1	UP	401310	611706	6.51381e+06	0	0.0294036	0	0	0.100221	0.0737162	0.0524572	0.00897294	0.00952512	0.00704031	0.0581171	0.650607	0.00372722	202.76	0.00104769	0
939	1295	NA	1	UP	304266	651152	6.51381e+06	0.0689608	0.0228027	0	0	0.0902432	0.121614	0.076838	0	0.0201769	0	0	0.582228	0.0164456	201.029	3.51398e-05	0.000579814
940	1296	NA	1	UP	305935	652719	6.51381e+06	0.00248722	0.0450463	0	0.00497444	0.128644	0.109438	0.110543	0.00331629	0.0045599	0	0.00276358	0.5827	0.0045599	204.245	0.00029649	0.000294137
941	1297	NA	1	UP	223372	668639	6.51381e+06	0.450366	0.0214	0	0.000828386	0.27392	0.00414193	0.106862	0	0	0	0	0.123015	0.00759354	170.93	0.000449592	0
942	1298	NA	1	UP	325275	753229	6.51381e+06	0	0.00566455	0	0	0.705443	0.0400663	0.178917	0	0	0	0	0.0664548	0.00345399	222.918	0	0.000296116
943	1299	NA	1	LP	599945	456039	6.51381e+06	0.00622062	0.087227	0.0015206	0	0.0660769	0.106857	0.0594415	0.0164501	0.0409179	0	0.00552944	0.490323	0.0353884	193.915	0.00163131	0.000543155
944	1300	NA	1	LP	602688	481744	6.51381e+06	0.116006	0.105786	0.0118768	0	0.467753	0.0236155	0.0515122	0.00856235	0.0665654	0	0.00510979	0.0360447	0.00856235	190.016	0.00283836	0.000354433
945	1301	NA	1	UP	275354	648899	6.51381e+06	0.0702942	0.0515122	0	0	0.240575	0.199006	0.11283	0	0.00897666	0	0	0.232703	0.0841044	202.69	0.000644539	0.000822831
946	1302	NA	1	UP	392244	557209	6.51381e+06	0.000828157	0.0415459	0	0	0.33913	0.105314	0.084334	0.000828157	0.0230504	0.00179434	0.00414079	0.38882	0.0084196	207.109	0.000747201	5.50987e-05
947	1303	NA	1	LP	599915	460826	6.51381e+06	0	0.141911	0.00496483	0	0.0273066	0.246173	0.0633016	0.238864	0.188664	0	0	0.00730934	0.00068956	178.38	0.00102388	0.000303175
948	1304	NA	1	UP	392572	653722	6.51381e+06	0	0.0436404	0.00124292	0.00220964	0.433918	0.186991	0.241817	0.00690512	0.0505455	0	0	0.00593841	0	208.511	0.00155491	0.000322621
949	1305	NA	1	UP	406773	650354	6.51381e+06	0	0.0278813	0	0	0.22167	0.0404417	0.179434	0.00207039	0.0084196	0.00124224	0	0.515666	0.000966184	214.287	0.00090159	0.000123754
950	1306	NA	1	UP	368701	657482	6.51381e+06	0.00276014	0.0592051	0	0.00496826	0.499172	0.106818	0.192658	0.0155948	0.00869445	0	0	0.0901187	0.00331217	202.462	0.00199038	6.86927e-05
951	1308	NA	1	LP	668465	497538	6.51381e+06	0	0.0473365	0	0	0.509246	0.0248413	0.0218051	0.0494066	0.0706597	0.0242893	0.0115926	0.218741	0.00938449	203.319	0.00137539	0.000147822
952	1309	NA	1	UP	307489	651054	6.51381e+06	0.00248516	0.0242993	0	0	0.234847	0.0516361	0.131713	0.00303742	0.0186387	0	0.00276129	0.525611	0.000828386	206.385	0.00051663	0.000358594
953	1310	NA	1	UP	299343	648091	6.51381e+06	0.140787	0.00966184	0	0	0.434783	0.0643202	0.0822636	0.015597	0.0126984	0	0	0.234783	0.00510697	206.728	0	0.00052937
954	1311	NA	1	UP	299343	648091	6.51381e+06	0.140787	0.00966184	0	0	0.434783	0.0643202	0.0822636	0.015597	0.0126984	0	0	0.234783	0.00510697	206.728	0	0.00052937
955	1313	NA	1	LP	532280	290866	6.51381e+06	0	0.051105	0	0.00662983	0.455801	0.0794199	0.0233425	0.00635359	0.0189227	0.0689227	0.104282	0.108564	0.00110497	199.201	0.00134677	0.00168553
956	1314	NA	1	UP	184919	667401	6.51381e+06	0.00220994	0.0593923	0.000828729	0.000828729	0.646823	0.0051105	0.0200276	0.00138122	0.0120166	0	0.0486188	0.142403	0.0252762	200.176	0.00136035	6.81796e-05
957	1316	NA	1	UP	319277	618480	6.51381e+06	0.0057987	0.182245	0.034378	0	0.291178	0.057987	0.0719315	0.0197432	0.0251277	0.0735883	0	0.0335496	0.00607483	187.943	0.00530829	0.000272796
958	1317	NA	1	UP	299343	648091	6.51381e+06	0.140787	0.00966184	0	0	0.434783	0.0643202	0.0822636	0.015597	0.0126984	0	0	0.234783	0.00510697	206.728	0	0.00052937
959	1318	NA	1	UP	370383	660639	6.51381e+06	0.0340925	0.0796411	0.0517598	0.00165631	0.198344	0.0828157	0.0848861	0.00565908	0.0215321	0	0	0.11746	0.00828157	175.143	0.00541675	2.27496e-05
960	1319	NA	1	UP	442088	653073	6.51381e+06	0	0.013245	0.000965784	0	0.85734	0.00386313	0.0753311	0.00620861	0.00469095	0.00275938	0	0.0332506	0	226.369	0.000510895	0
961	1320	NA	1	UP	282153	708022	6.51381e+06	0.185149	0.0338772	0.00138274	0	0.477738	0.0114768	0.0818584	0.00276549	0.00096792	0.0164546	0	0.12818	0.0154867	203.669	0.00147615	0.000340947
962	1321	NA	1	UP	319240	616873	6.51381e+06	0.0278698	0.0779525	0.00220751	0	0.267936	0.117136	0.0768488	0.0173841	0.0216611	0.125138	0.113135	0.117274	0.0035872	195.391	0.00144721	0.00014988
963	1322	NA	1	LP	646229	254492	6.51381e+06	0.010221	0.0998619	0.0149171	0.00911602	0.0944751	0.0051105	0.00359116	0	0.00621547	0.093232	0.258702	0.164779	0.00690608	176.414	0.00314115	0.000100583
964	1323	NA	1	UP	408366	650313	6.51381e+06	0	0.0327529	0	0	0.46393	0.0436705	0.173162	0.00442233	0.0106412	0.00621891	0	0.262852	0	217.193	0.00112312	0
965	1324	NA	1	UP	307123	736115	6.51381e+06	0.000690608	0.0482044	0.0031768	0	0.302486	0.0089779	0.0915746	0.0109116	0.0156077	0.0320442	0	0.367403	0.0685083	213.55	0.00232034	9.03397e-05
966	1325	NA	1	LP	480477	144240	6.51381e+06	0.000691085	0.25197	0.0576365	0	0.0735314	0.000691085	0.00525225	0.00179682	0.012716	0.045888	0.0939876	0.111126	0	176.326	0.00318393	0.000120255
967	1326	NA	1	LP	489543	447796	6.51381e+06	0	0.0395807	0	0.00068956	0.373604	0.0679906	0.0514412	0.0273066	0.0220659	0.028272	0.30382	0.0699214	0.0034478	209.353	0.0012326	8.50563e-05
968	1327	NA	1	LP	599617	483320	6.51381e+06	0.0326147	0.0373134	0	0	0.612908	0.064953	0.00925926	0.0172747	0.14497	0	0.023079	0.042565	0.0064953	199.004	0.000897458	6.23537e-05
969	1328	NA	1	UP	339805	759283	6.51381e+06	0.435894	0.00801326	0	0	0.39265	0.0114673	0.0563692	0.00773694	0.0179608	0.0189279	0	0.0462835	0.00469743	192.777	0.000109142	0.000184212
970	1329	NA	1	LP	590833	257679	6.51381e+06	0.0153378	0.0859472	0.0219704	0	0.0818019	0	0.000690894	0.00124361	0.00345447	0.142186	0.368108	0.0433881	0.00386901	171.857	0.00415569	0.000517024
971	1330	NA	1	LP	598330	457601	6.51381e+06	0	0.0464892	0.0008277	0	0.218237	0.0361429	0.12788	0.13395	0.0935301	0	0.0024831	0.250241	0.0430404	199.282	0.0011375	0.000756377
972	1331	NA	1	LP	596716	457569	6.51381e+06	0.265174	0.0575142	0.000829531	0	0.0944283	0.0891746	0.0724457	0.0902807	0.0445182	0	0	0.229089	0.025439	168.525	0.000882842	0.000872655
973	1333	NA	1	LP	591738	462327	6.51381e+06	0	0.0900179	0	0	0.0465277	0.456579	0.0305122	0.0561922	0.250035	0	0	0.0318929	0.00635096	177.622	0.000858354	0.000603876
974	1334	NA	1	LP	619797	486671	6.51381e+06	0.0324362	0.0517598	0	0	0.536922	0.125328	0.10283	0.0207039	0.0966184	0	0	0.00828157	0.0089717	200.172	0.00116948	0
975	1335	NA	1	LP	642109	469324	6.51381e+06	0	0.063571	0	0	0.362217	0.194997	0.0742123	0.163765	0.141238	0	0	0	0	199.812	0.00122608	0
976	1336	NA	1	LP	545614	412179	6.51381e+06	0.00303616	0.256279	0.107232	0.000828043	0.0304996	0.0343638	0.00897047	0.00993652	0.038366	0	0.00220811	0.0230472	0.00731438	153.254	0.00613383	0.000377831
977	1338	NA	1	LP	535782	415255	6.51381e+06	0	0.057695	0	0	0.302277	0.304762	0.0236025	0.0875086	0.172395	0	0.0129745	0.0295376	0	200.212	0.00146911	0.000232063
978	1339	NA	1	LP	543994	412160	6.51381e+06	0.00524862	0.103867	0.0127072	0.000828729	0.160083	0.0450276	0.0337017	0.0201657	0.0469613	0	0.0051105	0.348619	0.0790055	198.474	0.00201475	0.000423497
979	1341	NA	1	LP	603086	540829	6.51381e+06	0.236552	0.0475862	0	0	0.361655	0.0642759	0.0377931	0.0190345	0.097931	0.00386207	0.0648276	0.0296552	0.00344828	172.006	0.00189064	4.03111e-06
980	1342	NA	1	LP	594592	384916	6.51381e+06	0.0172724	0.153793	0.00746166	0.0279121	0.468564	0.0413155	0.0132652	0.0102252	0.0859472	0.00138179	0.0447699	0.0107779	0.00138179	199.472	0.00171616	0.000458365
981	1344	NA	1	LP	607572	486539	6.51381e+06	0	0.175659	0	0	0.661239	0.023458	0.0140748	0.011867	0.0981096	0	0	0.00193183	0	207.323	0.00330779	7.7449e-05
982	1345	NA	1	UP	397231	656862	6.51381e+06	0	0.0895543	0	0.0135228	0.312267	0.0598868	0.185456	0.00869325	0.100041	0.0763074	0.00275976	0.0994894	0	203.545	0.00163577	0.000106219
983	1346	NA	1	LP	558412	455448	6.51381e+06	0	0.0262069	0	0.00551724	0.151448	0.18331	0.0406897	0.0228966	0.0841379	0.0601379	0.0416552	0.314345	0.0317241	204.064	0.00115577	0.000145312
984	1347	NA	1	LP	591738	462327	6.51381e+06	0	0.0900179	0	0	0.0465277	0.456579	0.0305122	0.0561922	0.250035	0	0	0.0318929	0.00635096	177.622	0.000858354	0.000603876
985	1348	NA	1	LP	580738	299536	6.51381e+06	0.041183	0.0469873	0	0.00442233	0.289939	0.0248756	0.00580431	0.00290216	0.012576	0.149116	0.207159	0.190299	0.00359315	203.793	0.0014563	0.000155395
986	1349	NA	1	LP	471728	306031	6.51381e+06	0	0.04585	0	0	0.699903	0.0760945	0.0667035	0.0103577	0.0640795	0	0	0.0153294	0	220.055	0.00153642	0.000203761
987	1350	NA	1	LP	513516	442566	6.51381e+06	0	0.0510162	0	0	0.650491	0.0618001	0.006498	0.0179732	0.180008	0	0.0223973	0.00248859	0	208.461	0.00114315	0.000179723
988	1351	NA	1	LP	542457	257014	6.51381e+06	0.0537664	0.11707	0	0.026123	0.448929	0.0266759	0.0246026	0.0102281	0.0103663	0.151071	0.0832066	0.0268141	0	204.57	0.00148347	0.000703998
989	1353	NA	1	LP	545807	313798	6.51381e+06	0.000828844	0.0172676	0	0.00290095	0.0480729	0.00524934	0.000966984	0.00221025	0.00193397	0.148916	0.65976	0.0745959	0.00842658	179.426	0.00114486	1.96039e-05
990	1355	NA	1	UP	310020	631684	6.51381e+06	0.0154547	0.0562992	0	0	0.309231	0.0575411	0.139092	0.0402925	0.0325652	0.0851387	0.0890023	0.151925	0.00220781	202.592	0.00157093	0.000116858
991	1356	NA	1	LP	568425	307404	6.51381e+06	0	0.0517455	0	0	0.126949	0.00662343	0.0034497	0.0034497	0.0124189	0.0546433	0.444046	0.287981	0.000827929	192.485	0.0012634	0.000198733
992	1357	NA	1	LP	511915	444170	6.51381e+06	0	0.0287174	0	0	0.182521	0.0267845	0.00455612	0.0153251	0.0630954	0	0.010769	0.594091	0.0661328	215.808	0.000340836	6.24634e-05
993	1358	NA	1	LP	511915	444170	6.51381e+06	0	0.0287174	0	0	0.182521	0.0267845	0.00455612	0.0153251	0.0630954	0	0.010769	0.594091	0.0661328	215.808	0.000340836	6.24634e-05
994	1359	NA	1	LP	524641	431176	6.51381e+06	0.0267734	0.0652774	0	0	0.281811	0.160916	0.0547888	0.0293955	0.108198	0.000690036	0.03809	0.170991	0.0238752	202.858	0.00186428	0.000205144
995	1360	NA	1	LP	514946	413510	6.51381e+06	0	0.0331538	0	0	0.350601	0.091311	0.0389557	0.0317723	0.0790164	0	0.0605056	0.270203	0.0267993	212.403	0.000916809	4.0408e-05
996	1361	NA	1	LP	514946	413510	6.51381e+06	0	0.0331538	0	0	0.350601	0.091311	0.0389557	0.0317723	0.0790164	0	0.0605056	0.270203	0.0267993	212.403	0.000916809	4.0408e-05
997	1362	NA	1	LP	519724	416747	6.51381e+06	0	0.0565127	0	0.0015162	0.283115	0.224259	0.0146106	0.0136458	0.182771	0.0555479	0.109304	0.0305996	0	188.084	0.00184058	1.66406e-05
998	1363	NA	1	LP	519738	415133	6.51381e+06	0	0.0564527	0	0	0.395445	0.176674	0.0149068	0.00772947	0.106418	0.108075	0.0988268	0.0274672	0	197.758	0.00131676	4.29796e-05
999	1364	NA	1	LP	523052	431159	6.51381e+06	0.0331446	0.0754039	0	0	0.24016	0.237812	0.0247203	0.0451595	0.131197	0	0.0429499	0.0856235	0.0364591	190.686	0.001736	0.000323329
1000	1365	NA	1	LP	524507	418360	6.51381e+06	0	0.0695328	0	0	0.392176	0.137268	0.019906	0.0293061	0.178325	0.0217031	0.0859829	0.0425767	0.00387061	192.767	0.00193724	0.0001177
1001	1366	NA	1	LP	524507	418360	6.51381e+06	0	0.0695328	0	0	0.392176	0.137268	0.019906	0.0293061	0.178325	0.0217031	0.0859829	0.0425767	0.00387061	192.767	0.00193724	0.0001177
1002	1367	NA	1	LP	518147	415135	6.51381e+06	0	0.0558628	0	0.00165929	0.290791	0.310288	0.0280697	0.00912611	0.151549	0	0.0553097	0.0629148	0.000691372	196.144	0.00187091	0.000218765
1003	1368	NA	1	LP	523131	436033	6.51381e+06	0	0.0341066	0	0	0.111848	0.286109	0.0183651	0.106048	0.195112	0.028169	0.196769	0.00110467	0	177.466	0.00140915	0
1004	1369	NA	1	LP	524532	426349	6.51381e+06	0.00165769	0.0625777	0	0.00207211	0.457245	0.086476	0.0149192	0.0133996	0.207625	0.00290095	0.108579	0.0209974	0.000828844	194.672	0.00141327	0
1005	1370	NA	1	LP	514951	410306	6.51381e+06	0	0.0446897	0	0	0.613655	0.0597241	0.0303448	0.0204138	0.0616552	0.00758621	0.116828	0.0348966	0	206.587	0.00114495	0.000402265
1006	1371	NA	1	LP	514951	410306	6.51381e+06	0	0.0446897	0	0	0.613655	0.0597241	0.0303448	0.0204138	0.0616552	0.00758621	0.116828	0.0348966	0	206.587	0.00114495	0.000402265
1007	1372	NA	1	LP	521556	436043	6.51381e+06	0	0.0390237	0	0	0.141202	0.136928	0.00965251	0.129344	0.180502	0.123001	0.222835	0	0	180.719	0.0015943	0
1008	1373	NA	1	LP	519738	415133	6.51381e+06	0	0.0564527	0	0	0.395445	0.176674	0.0149068	0.00772947	0.106418	0.108075	0.0988268	0.0274672	0	197.758	0.00131676	4.29796e-05
1009	1374	NA	1	LP	530938	421611	6.51381e+06	0	0.0318797	0	0	0.690174	0.0892906	0.0176649	0.0216671	0.0948109	0	0.0358819	0.000138007	0	214.006	0.00140187	0.000517045
1010	1375	NA	1	LP	530938	421611	6.51381e+06	0	0.0318797	0	0	0.690174	0.0892906	0.0176649	0.0216671	0.0948109	0	0.0358819	0.000138007	0	214.006	0.00140187	0.000517045
1011	1376	NA	1	LP	530938	421611	6.51381e+06	0	0.0318797	0	0	0.690174	0.0892906	0.0176649	0.0216671	0.0948109	0	0.0358819	0.000138007	0	214.006	0.00140187	0.000517045
1012	1377	NA	1	LP	522944	426369	6.51381e+06	0	0.0598538	0.000413736	0	0.435388	0.118191	0.0230313	0.0121363	0.218039	0.00289615	0.0884016	0.0296511	0.00068956	193.384	0.00166405	0.00017287
1013	1378	NA	1	LP	535723	431241	6.51381e+06	0	0.0353591	0	0	0.331492	0.0516575	0.0203039	0.0517956	0.0302486	0.016989	0.120856	0.320994	0.0150552	205.842	0.000852509	6.30407e-05
1014	1379	NA	1	LP	518327	436044	6.51381e+06	0	0.0580511	0	0	0.543331	0.143331	0.0196268	0.0212854	0.101589	0.00691085	0.0570836	0.0427091	0.00193504	206.097	0.00152849	0.000157426
1015	1383	NA	1	LP	582285	302787	6.51381e+06	0.000828386	0.0607483	0	0.00372774	0.232776	0.0653044	0.0122877	0.000690322	0.0456993	0.0473561	0.327489	0.187215	0.00717935	199.074	0.00150731	3.82052e-05
1016	1384	NA	1	LP	619048	529656	6.51381e+06	0	0.0164274	0	0	0.150193	0.297488	0.0908338	0.0492822	0.00635008	0	0	0.387079	0.00234677	216.783	0.00043479	0
1017	1385	NA	1	LP	558486	514934	6.51381e+06	0.000138293	0.0378924	0	0.00345734	0.186834	0.0748168	0.0128613	0.0233716	0.0672106	0.0614023	0.31199	0.168856	0.0177016	195.177	0.0015915	0
1018	1387	NA	1	LP	641728	251171	6.51381e+06	0	0.056622	0	0	0.181467	0.025549	0.0110482	0.00428118	0.0168485	0.153018	0.350504	0.186991	0	195.754	0.00117951	0.00021133
1019	1388	NA	1	UP	451376	607814	6.51381e+06	0.0633366	0.0357389	0	0	0.419898	0.0894163	0.128467	0.00496757	0.000965917	0	0	0.212778	0.0430523	203.143	0.000663317	0.000329558
1020	1390	NA	1	UP	227103	658867	6.51381e+06	0.521072	0.0219704	0	0	0.437474	0	0.00925798	0	0	0	0	0.00677076	0.000414536	171.966	0.000436794	0
1021	1391	NA	1	UP	305419	732923	6.51381e+06	0.117582	0.114684	0.126829	0.00565829	0.107646	0.0304996	0.0565829	0.00593431	0.0144908	0.00110406	0	0.0180789	0.00993652	170.412	0.00847739	0.000431194
1022	1392	NA	1	LP	681701	278821	6.51381e+06	0.0252623	0.460105	0.015185	0	0.105467	0.018222	0.00565986	0.00372722	0.00414136	0.000690226	0	0.0194644	0.00538377	179.512	0.00336973	0.000575964
1023	1393	NA	1	UP	370457	509220	6.51381e+06	0.00151892	0.460094	0.00524717	0	0.0686275	0.0501243	0.0147749	0	0.0008285	0.0154653	0.087683	0.132698	0.00593759	184.997	0.00252808	2.10074e-05
1024	1394	NA	1	UP	448879	588479	5.71356e+06	0.00204563	0.0808812	0	0.020299	0.120378	0.0857592	0.070181	0	0.0325728	0	0	0.507474	0.0514555	208.027	0.00141381	0.000160959
1025	1395	NA	1	UP	448879	588479	5.71356e+06	0.00204563	0.0808812	0	0.020299	0.120378	0.0857592	0.070181	0	0.0325728	0	0	0.507474	0.0514555	208.027	0.00141381	0.000160959
1026	1396	NA	1	UP	383642	523319	2.53683e+06	0.000709723	0.023066	0	0.00816182	0.033357	0.0958126	0.0354862	0	0.00425834	0.0134847	0	0.720014	0.0046132	217.319	0.00121779	0
1027	1397	NA	1	LP	551826	466746	6.51381e+06	0.0197541	0.0335682	0	0	0.625639	0.133029	0.0349496	0.0182346	0.0537367	0	0.0103605	0.0663075	0.00110513	208.896	0.000673514	0.000814172
1028	1398	NA	1	LP	511735	403904	6.51381e+06	0	0.0558544	0	0	0.398428	0.131292	0.119983	0.104951	0.0817818	0	0.00620604	0.0904703	0.00896428	204.985	0.00165082	0.000250024
1029	1399	NA	1	LP	646720	280873	6.51381e+06	0.0154696	0.0959945	0	0.00220994	0.0372928	0	0.00207182	0.00138122	0.00124309	0.123343	0.646133	0.0237569	0	166.086	0.00176274	0
1030	1401	NA	1	UP	299343	648091	6.51381e+06	0.140787	0.00966184	0	0	0.434783	0.0643202	0.0822636	0.015597	0.0126984	0	0	0.234783	0.00510697	206.728	0	0.00052937
1031	1403	NA	1	LP	640418	345595	6.51381e+06	0	0.283584	0.0673754	0	0.0597819	0.0096645	0.0190529	0	0.00165677	0.00220903	0	0.0567444	0	168.634	0.0073775	0.00100382
1032	1404	NA	1	UP	370571	510848	6.51381e+06	0.00124241	0.277333	0	0	0.0479017	0.114301	0.0238818	0	0.00138045	0.0565986	0.179459	0.21963	0.0132523	192.162	0.00164893	4.98148e-05
1033	1405	NA	1	UP	520876	615823	6.51381e+06	0	0.0301271	0	0.00856827	0.467523	0.133499	0.0393864	0.014649	0.182559	0.0207297	0	0.0634328	0.00193477	205.363	0.0011101	5.96765e-05
1034	1406	NA	1	UP	300515	731509	6.51381e+06	0.00718431	0.0478033	0.0106383	0.00980934	0.326333	0.120613	0.152528	0.00317767	0.0446256	0.010362	0.0102238	0.149074	0.0251451	208.423	0.00254182	0.000285391
1035	1407	NA	1	UP	349179	653172	6.51381e+06	0.0186361	0.0392049	0	0.000138045	0.205549	0.079376	0.146466	0.164964	0.0155991	0	0	0.297626	0.00911099	199.759	0.00109003	2.65463e-05
1036	1409	NA	1	UP	288971	625916	6.51381e+06	0.00497032	0.0519122	0	0.000828386	0.275576	0.293663	0.0817341	0	0.0376916	0.00497032	0.113213	0.131575	0.0038658	202.369	0.000979865	0
1037	1417	NA	1	LP	542364	412144	6.51381e+06	0.392403	0.0248619	0	0	0.147928	0.00441989	0.0310773	0.00842541	0.00814917	0	0	0.278867	0.0470994	160.17	0.00152009	3.32587e-05
1038	1418	NA	1	LP	543963	413765	6.51381e+06	0.00676329	0.109593	0.00800552	0.0147688	0.211732	0.0912353	0.0168392	0.057971	0.182333	0	0.026225	0.145342	0.0459627	189.238	0.00201042	4.75336e-05
1039	1419	NA	1	LP	513481	434392	6.51381e+06	0	0.0591806	0	0.0013795	0.157953	0.14264	0.0286936	0.0336598	0.330528	0.0593185	0.174093	0	0	183.735	0.00150527	0.000100229
1040	1420	NA	1	LP	591365	577694	4.33257e+06	0.0116134	0.0383658	0	0.0506014	0	0	0	0	0	0	0	0.832849	0.0159685	189.421	0.00177561	0
1041	1423	NA	1	UP	180025	666073	6.51381e+06	0	0.177154	0.0141059	0	0.270502	0.038169	0.0445305	0.000553174	0.0186696	0	0.0272438	0.121007	0.0135528	185.327	0.00617309	9.74519e-05
1042	1424	NA	1	UP	303212	667230	6.51381e+06	0	0.0285675	0	0	0.197488	0.0888766	0.140905	0.00331217	0.00110406	0.281811	0	0.23613	0.0175269	198.713	0.000743242	0
1043	1426	NA	1	UP	384118	636225	6.51381e+06	0.178857	0.0487165	0	0	0.211703	0.117306	0.218465	0.0096605	0.0158708	0	0	0.192244	0.00400221	200.111	0.001595	0.000411713
1044	1427	NA	1	UP	180025	666073	6.51381e+06	0	0.177154	0.0141059	0	0.270502	0.038169	0.0445305	0.000553174	0.0186696	0	0.0272438	0.121007	0.0135528	185.327	0.00617309	9.74519e-05
1045	1428	NA	1	LP	645212	499851	6.51381e+06	0	0.0385412	0	0	0.53046	0.0348114	0.038265	0.000828844	0.016715	0	0.00828844	0.284708	0.00773588	200.521	0.00109102	0.000173796
1046	1431	NA	1	LP	558412	455448	6.51381e+06	0	0.0262069	0	0.00551724	0.151448	0.18331	0.0406897	0.0228966	0.0841379	0.0601379	0.0416552	0.314345	0.0317241	204.064	0.00115577	0.000145312
1047	1432	NA	1	LP	543924	449039	6.51381e+06	0	0.038366	0	0	0.123654	0.0669335	0.0172509	0.0238752	0.234888	0.0558929	0.384764	0.0255313	0	184.433	0.00140471	5.34147e-05
1048	1434	NA	1	LP	556841	453866	6.51381e+06	0.00925798	0.0707475	0.00207268	0.00428354	0.105983	0.216388	0.0356501	0.0333011	0.174382	0.00290175	0.04021	0.187094	0.0145088	184.476	0.00286198	0.00030583
1049	1440	NA	1	UP	341503	606598	6.51381e+06	0.00221178	0.0360796	0.000276472	0	0.315455	0.114459	0.187172	0.0120265	0.0727122	0.0154824	0.0034559	0.210257	0.00138236	197.298	0.00133008	0
1050	1441	NA	1	UP	301715	622262	6.51381e+06	0.100801	0.0441867	0	0.00303783	0.630213	0.00303783	0.0124275	0	0.0544049	0.00538525	0.086164	0.0566142	0.00372825	203.456	0.00126002	8.70947e-05
1051	1443	NA	1	UP	637964	639660	6.51381e+06	0.329974	0.0244374	0	0.0561922	0.150076	0.14193	0.066547	0.00455612	0.0147729	0.00234709	0	0.120116	0.0723457	161.56	0.000597938	0.000243414
1052	1444	NA	1	UP	634824	634870	6.51381e+06	0	0.0272024	0	0	0.303645	0.079398	0.0249931	0.0008285	0.0353494	0	0.0100801	0.504419	0.0140845	213.045	0.000363891	0
1053	1445	NA	1	UP	626788	634621	6.51381e+06	0	0.0178349	0	0.000967787	0.209595	0.0647034	0.06498	0.000829531	0.0293101	0.0644269	0.0526752	0.446979	0.0215678	204.586	0.000596336	8.39004e-05
1054	1446	NA	1	UP	378395	665221	6.51381e+06	0	0.0619652	0.0173889	0	0.183826	0.175545	0.262766	0.00427822	0.0476125	0	0	0.182169	0.00234612	194.47	0.00204164	0.000279536
1055	1447	NA	1	UP	295161	619270	6.51381e+06	0.00565908	0.0793651	0.036715	0.0241546	0.361629	0.0117322	0.0470669	0.0249827	0.0556246	0	0.010352	0.0792271	0.00772947	179.991	0.00525646	0.000212464
1056	1448	NA	1	LP	660512	495644	6.51381e+06	0	0.0285912	0	0	0.066989	0.0495856	0.0104972	0.0138122	0.0529006	0.0320442	0.0834254	0.589227	0.0509669	198.584	0.000511224	0.000100637
1057	1449	NA	1	LP	641792	509192	6.51381e+06	0.0838514	0.0658931	0	0	0.153612	0.279458	0.097251	0.0714187	0.062854	0	0	0.130405	0.0204448	188.47	0.000873384	0.000522124
1058	1450	NA	1	LP	543884	416933	6.51381e+06	0	0.0574586	0	0	0.179006	0.162707	0.0625691	0.0961326	0.21395	0	0.0255525	0.145856	0.0248619	189.787	0.00192001	0
1059	1451	NA	1	UP	333530	703080	6.51381e+06	0.00317329	0.0473234	0	0	0.38176	0.124724	0.32271	0.00206954	0.000965784	0	0.00620861	0.0996137	0.00565673	223.637	0.00128597	0
1060	1452	NA	1	LP	686483	482097	6.51381e+06	0	0.0377489	0	0	0.346239	0.0529591	0.0298673	0.0233684	0.0442478	0.164685	0.106056	0.173119	0.00456305	200.291	0.00113425	0
1061	1453	NA	1	UP	277812	724220	5.0304e+06	0.0141526	0.0249015	0	0.00859907	0.578825	0.0675385	0.232891	0.00179147	0	0	0.017019	0.0498029	0.000895736	202.778	0.000998303	0.000115454
1062	1454	NA	1	LP	542364	412144	6.51381e+06	0.392403	0.0248619	0	0	0.147928	0.00441989	0.0310773	0.00842541	0.00814917	0	0	0.278867	0.0470994	160.17	0.00152009	3.32587e-05
1063	1455	NA	1	LP	540550	418511	6.51381e+06	0	0.0291719	0	0	0.309692	0.176828	0.0396792	0.0284806	0.279137	0	0.012443	0.102862	0.0110604	203.788	0.00139821	0
1064	1456	NA	1	LP	548219	393937	6.51381e+06	0.00165792	0.0512573	0	0	0.22451	0.0491849	0.0270793	0.0116054	0.0281846	0.0889749	0.303261	0.180851	0.0204476	199.982	0.0014438	2.81811e-05
1065	1457	NA	1	LP	557770	392420	6.51381e+06	0	0.0417588	0	0	0.541344	0.0048396	0.00857301	0.0441095	0.0170077	0.0728706	0.130808	0.117257	0.0214325	208.538	0.00129109	5.98645e-05
1066	1458	NA	1	LP	542214	416908	6.51381e+06	0.0774327	0.0467909	0	0	0.174327	0.0720497	0.0223602	0.0679089	0.2657	0.00193237	0.052726	0.165769	0.0334023	191.391	0.00163344	0
1067	1459	NA	1	LP	702330	487414	6.51381e+06	0	0.0619555	0.00401051	0	0.0396902	0.16291	0.0300097	0.0022127	0.0182547	0	0	0.563546	0.0186696	206.713	0.00238611	0.000288863
1068	1460	NA	1	UP	626181	662102	5.44004e+06	0.149081	0.0675832	0.136492	0.0124234	0	0.000993871	0.00463807	0.000993871	0.015405	0	0	0.0162332	0.0316382	138.036	0.00936973	0.000444969
1069	1461	NA	1	LP	627356	567763	5.57762e+06	0.00403421	0.021462	0	0.0167823	0.35146	0.070518	0.0911731	0.00338874	0.0209779	0	0	0.378086	0.00984347	196.167	0.0010515	8.37784e-05
1070	1462	NA	1	LP	507182	449036	6.51381e+06	0	0.0260798	0	0	0.745136	0.0678902	0.00993515	0.0205602	0.0796192	0	0.0496757	0	0	215.333	0.00110565	0
1071	1463	NA	1	UP	379438	557490	6.51381e+06	0	0.034149	0	0	0.113231	0.0989907	0.0398175	0.0106457	0.0165906	0.0412001	0.0717545	0.550118	0.00414766	197.991	0.00107908	0
1072	1467	NA	1	UP	178577	666230	5.1951e+06	0	0.164673	0.0026001	0	0.494713	0.0216675	0.0429884	0.000520021	0.0216675	0	0	0.119778	0.0176807	197.74	0.00367233	8.24613e-05
1073	1468	NA	1	UP	341826	595202	6.51381e+06	0.00138217	0.0364893	0	0	0.61009	0.0399447	0.0805805	0.00621977	0.135314	0.00152039	0.0440912	0.0183829	0.00110574	201.553	0.00124687	0.000315285
1074	1469	NA	1	UP	369181	517408	6.51381e+06	0	0.0590752	0	0.0125604	0.151139	0.0231884	0.0278813	0.0180814	0.0661146	0.153899	0.0311939	0.439061	0.0124224	196.333	0.001329	0
1075	1470	NA	1	LP	622793	563143	6.51381e+06	0	0.0953039	0	0.00469613	0.217265	0.143785	0.0368785	0.0743094	0.176657	0.00262431	0.0505525	0.140746	0.00635359	192	0.0017429	0.000251325
1076	1472	NA	1	LP	665234	498990	6.51381e+06	0	0.0244475	0	0	0.216851	0.0245856	0.0135359	0.0127072	0.0595304	0.0930939	0.144061	0.308149	0.0668508	202.093	0.000755103	0.000155416
1077	1474	NA	1	UP	452958	596477	6.51381e+06	0.000690226	0.0277471	0	0.00496963	0.353258	0.000966317	0.0276091	0.00262286	0.012286	0.295141	0.039757	0.223909	0.000828272	199.851	0.000798074	7.74543e-06
1078	1475	NA	1	UP	351288	591616	6.51381e+06	0.00248413	0.020011	0	0	0.583218	0.0298096	0.102263	0.0347778	0.0131107	0	0	0.213635	0.000690036	205.094	0	0.000984701
1079	1477	NA	1	UP	367456	515868	6.51381e+06	0	0.0413098	0	0.0122962	0.153081	0.0216911	0.0182371	0.0324675	0.01727	0.0638298	0.138574	0.49475	0.00483559	201.641	0.000844303	0.000205293
1080	1478	NA	1	UP	415580	598571	6.51381e+06	0	0.0506556	0	0.000690131	0.159144	0.0100759	0.0298137	0.0126984	0.00386473	0.0605935	0.0220842	0.617391	0.0142167	210.71	0.00140921	8.74523e-05
1081	1479	NA	1	LP	516733	447345	6.51381e+06	0.0406728	0.0674204	0	0.00068937	0.634634	0.0249552	0.01751	0.0226113	0.0557011	0.00206811	0.0063422	0.0843789	0.0213705	209.754	0.00124579	0.000245747
1082	1480	NA	1	UP	310229	732785	6.51381e+06	0.190305	0.048474	0.0211297	0.00345256	0.386549	0.00690512	0.0504074	0.00911476	0	0.0158818	0	0.0763707	0.0314874	188.154	0.00296115	0.000110893
1083	1481	NA	1	LP	539388	310530	6.51381e+06	0.0379729	0.0642088	0	0.00731842	0.482601	0.0150511	0.0103563	0.0176747	0.0107705	0.0883734	0.13187	0.0454294	0.00207125	202.918	0.00229344	0.000713093
1084	1482	NA	1	LP	594916	556980	6.51381e+06	0	0.149509	0.0233522	0.00179632	0.103081	0.064944	0.00773801	0.211414	0.221224	0	0.00110543	0.0310902	0.00801437	164.293	0.00337942	0.000459209
1085	1483	NA	1	UP	404109	589178	6.51381e+06	0.00399945	0.0241346	0	0	0.425596	0.0307544	0.0770928	0.0217901	0.0639912	0.0131016	0.0388912	0.276927	0.0237209	203.992	0.000262364	1.80866e-05
1086	1487	NA	1	LP	489551	360276	6.51381e+06	0	0.0519265	0	0	0.249413	0.204806	0.0211297	0.0109101	0.0559315	0	0.18851	0.1892	0.0216821	205.354	0.00096688	0.000195136
1087	1488	NA	1	LP	535880	345956	6.51381e+06	0	0.0318885	0	0	0.844561	0.0154611	0.0114578	0.015323	0.0207068	0.0288515	0.0209829	0.00676422	0.00138045	216.044	0.0006782	0.000595337
1088	1489	NA	1	LP	599326	497581	6.51381e+06	0	0.0873169	0.00815142	0	0.268306	0.138022	0.00801326	0.0634153	0.298839	0.0140923	0.0320531	0	0	188.32	0.00160914	0.000421828
1089	1490	NA	1	LP	536032	404009	6.51381e+06	0	0.0374258	0	0	0.315012	0.33918	0.0302444	0.0476454	0.0798232	0.00303825	0.0506836	0.0969479	0	208.192	0.000890915	0.000967715
1090	1491	NA	1	UP	615197	652177	6.51381e+06	0	0.0345066	0	0	0.183989	0.332091	0.047343	0.010352	0.0182195	0.0100759	0	0.324086	0.0321601	211.052	0.000893328	1.02196e-05
1091	1493	NA	1	LP	567783	431419	6.51381e+06	0.012583	0.0381637	0	0.00179757	0.575774	0.0880808	0.0178374	0.0365044	0.151134	0	0.019635	0.0432799	0.00705199	209.13	0.00146704	0.000181721
1092	1496	NA	1	UP	189923	671938	6.51381e+06	0	0.0304077	0	0	0.621285	0.0107809	0.10546	0	0.0634416	0	0.0402211	0.0955079	0.0328956	203.107	0.000926805	0.000188161
1093	1500	NA	1	LP	547097	268447	6.51381e+06	0.00813569	0.0499173	0	0.00234418	0.212631	0.0106178	0.00799779	0.00248207	0.00220629	0.151958	0.446773	0.0795643	0.00275786	189.149	0.00148712	2.81914e-05
1094	1501	NA	1	UP	378395	665221	6.51381e+06	0	0.0619652	0.0173889	0	0.183826	0.175545	0.262766	0.00427822	0.0476125	0	0	0.182169	0.00234612	194.47	0.00204164	0.000279536
1095	1502	NA	1	LP	585358	473445	6.51381e+06	0.0840348	0.0567131	0	0	0.679178	0.0155927	0.023458	0.0092452	0.0612667	0	0.000551953	0.0485718	0.0213882	210.81	0.00114118	0.000604159
1096	1503	NA	1	UP	411042	613186	6.51381e+06	0	0.0604055	0	0	0.146187	0.0835747	0.0921252	0.0115846	0.0211005	0.149497	0.00372362	0.393325	0.00330989	203.661	0.00133388	5.45972e-05
1097	1504	NA	1	LP	699602	506647	6.51381e+06	0.0315222	0.256878	0.0409235	0.0027651	0.0146551	0.0479746	0.0027651	0.00152081	0.00981612	0.00290336	0	0.120282	0.0641504	184.84	0.00430041	0.000328075
1098	1505	NA	1	LP	543994	412160	6.51381e+06	0.00524862	0.103867	0.0127072	0.000828729	0.160083	0.0450276	0.0337017	0.0201657	0.0469613	0	0.0051105	0.348619	0.0790055	198.474	0.00201475	0.000423497
1099	1506	NA	1	UP	413338	572919	6.17747e+06	0.00436999	0.0230153	0	0.00189366	0.0409323	0.0387473	0.0978878	0.00247633	0.024472	0	0	0.604224	0.105462	201.21	0.00155674	0
1100	1507	NA	1	UP	621472	658782	6.51381e+06	0	0.11303	0	0.00234904	0.191654	0.0446318	0.0835982	0	0.00511262	0.045599	0.00621805	0.388559	0.0812491	209.939	0.00131818	0
1101	1508	NA	1	LP	545551	447456	6.51381e+06	0.00552105	0.031608	0	0	0.226363	0.179296	0.0324362	0.026087	0.248861	0.0699793	0.103934	0.0332643	0.00772947	191.911	0.00158862	0
1102	1509	NA	1	LP	596416	368923	6.51381e+06	0.0691607	0.0524572	0	0.000690226	0.14053	0.0277471	0.00469354	0.00690226	0.0385146	0.339039	0.122584	0.156129	0.00993926	190.437	0.00175253	1.58838e-05
1103	1510	NA	1	UP	305889	651113	6.51381e+06	0.0730865	0.0411716	0	0	0.07958	0.106107	0.066593	0.00317767	0.0157502	0	0.00234872	0.605416	0.00455927	197.627	0.000406311	0.000633157
1104	1519	NA	1	UP	398827	653632	6.51381e+06	0	0.0367099	0	0	0.581424	0.00634833	0.144356	0.00248413	0.0868065	0.07756	0	0.0556169	0	204.25	0.00107696	0.000182917
1105	1520	NA	1	LP	568407	191218	6.51381e+06	0.00703642	0.235375	0.0625	0.00110375	0.279663	0.00662252	0.00662252	0.00275938	0.0110375	0.0238687	0.0718819	0.0996137	0.000965784	177.442	0.00454945	0.000320518
1106	1521	NA	1	LP	609648	524733	6.51381e+06	0	0.100041	0.000690894	0	0.413293	0.0426973	0.0545806	0.0147851	0.0653586	0	0.0375846	0.142601	0.00414536	196.499	0.00337734	0.000234355
1107	1524	NA	1	UP	303224	713713	6.51381e+06	0.0100871	0.0234904	0	0	0.7557	0.00884344	0.0310902	0	0	0.0860854	0.0310902	0.0413155	0.0122979	214.667	0.000616503	4.36117e-05
1108	1525	NA	1	UP	319741	684290	6.51381e+06	0.00676142	0.0157306	0	0	0.837864	0	0.0489858	0.0057955	0.0172485	0	0.00206982	0.0625086	0.00220781	209.544	0.000373003	3.50201e-05
1109	1526	NA	1	LP	606356	537638	6.51381e+06	0	0.125655	0.00234483	0	0.147724	0.160414	0.0882759	0.26	0.132	0	0.00524138	0.004	0	184.887	0.0020149	0.000957425
1110	1527	NA	1	LP	533400	210351	6.51381e+06	0	0.0344065	0	0	0.492746	0.014647	0.0145088	0.00704712	0.0360647	0.116623	0.211552	0.0331629	0	201.55	0.00146554	0.000234378
1111	1528	NA	1	UP	611949	653712	4.62604e+06	0.478489	0.0504185	0	0.0142106	0.101226	0.0519759	0.0130426	0.00506132	0.0144053	0	0	0.255013	0.010512	119.954	0.00116037	0.000426199
1112	1529	NA	1	UP	611977	652106	6.42307e+06	0.0731605	0.0332165	0	0.00462509	0.0716188	0.316328	0.0133146	0.0033637	0.0151367	0.00238262	0	0.380659	0.0803083	185.671	0.000685422	0.000521644
1113	1530	NA	1	UP	634305	659055	6.51381e+06	0.0939616	0.0234904	0	0.0150615	0.27235	0.0906453	0.135001	0.0182396	0.0109161	0.0109161	0.0098107	0.221086	0.0920271	200.913	0.000682817	0
1114	1531	NA	1	UP	451376	607814	6.51381e+06	0.0633366	0.0357389	0	0	0.419898	0.0894163	0.128467	0.00496757	0.000965917	0	0	0.212778	0.0430523	203.143	0.000663317	0.000329558
1115	1532	NA	1	UP	451376	607814	6.51381e+06	0.0633366	0.0357389	0	0	0.419898	0.0894163	0.128467	0.00496757	0.000965917	0	0	0.212778	0.0430523	203.143	0.000663317	0.000329558
1116	1534	NA	1	LP	545794	318605	6.51381e+06	0.195664	0.0749793	0	0.00690417	0.240265	0.0267882	0.004971	0.00883734	0.0658658	0.0784314	0.0956918	0.111019	0.0173985	186.845	0.00237804	0.000229818
1117	1535	NA	1	UP	624653	658866	6.51381e+06	0	0.182999	0.0664824	0.0150657	0.13877	0.0396683	0.145266	0.00428473	0.0205943	0.0147892	0.0294402	0.0984105	0.00787837	189.616	0.00300734	0.000170503
1118	1536	NA	1	UP	418810	598545	6.51381e+06	0.0191909	0.0374154	0	0.00110451	0.263289	0.0549496	0.0861521	0.0476322	0.010769	0	0	0.453817	0.0139445	211.868	0.000537819	2.78695e-05
1119	1538	NA	1	LP	646810	499902	6.51381e+06	0	0.0730088	0	0	0.694967	0.0286228	0.0683075	0.00110619	0.0157633	0	0	0.102185	0.00829646	206.203	0.00127938	0.000481747
1120	1539	NA	1	UP	383255	666700	6.51381e+06	0.0154696	0.0324586	0.0151934	0	0.398343	0.0526243	0.343785	0.00179558	0.015884	0	0	0.0512431	0.000138122	202.936	0.00181608	0.000515593
1121	1540	NA	1	UP	624653	658866	6.51381e+06	0	0.182999	0.0664824	0.0150657	0.13877	0.0396683	0.145266	0.00428473	0.0205943	0.0147892	0.0294402	0.0984105	0.00787837	189.616	0.00300734	0.000170503
1122	1541	NA	1	LP	643396	509228	6.51381e+06	0.0982587	0.0843007	0	0	0.234107	0.22471	0.160586	0.0233554	0.0427032	0	0	0.0567993	0.0157546	186.982	0.00186211	0.000859407
1123	1542	NA	1	LP	525919	281051	6.51381e+06	0	0.272828	0.0133996	0.00207211	0.1753	0.0214118	0.00566377	0.00290095	0.0127089	0.0722475	0.239674	0.0243128	0	186.988	0.00284184	0.000160314
1124	1543	NA	1	UP	282153	708022	6.51381e+06	0.185149	0.0338772	0.00138274	0	0.477738	0.0114768	0.0818584	0.00276549	0.00096792	0.0164546	0	0.12818	0.0154867	203.669	0.00147615	0.000340947
1125	1545	NA	1	UP	504613	631738	6.51381e+06	0.0114578	0.0223633	0	0	0.303285	0.119685	0.0233297	0.000966317	0.0309221	0.073164	0.000276091	0.305908	0.0752347	202.344	0.000771148	0.000762647
1126	1547	NA	1	LP	582110	478314	6.51381e+06	0.0711719	0.0632946	0	0	0.422056	0.262991	0.0239082	0.0736595	0.0697899	0	0	0.00317855	0.00234936	203.067	0.00120275	0.000507602
1127	1549	NA	1	UP	451376	607814	6.51381e+06	0.0633366	0.0357389	0	0	0.419898	0.0894163	0.128467	0.00496757	0.000965917	0	0	0.212778	0.0430523	203.143	0.000663317	0.000329558
1128	1550	NA	1	LP	542162	418509	6.51381e+06	0	0.036449	0	0	0.246169	0.14124	0.0208477	0.0694464	0.296838	0	0.0560541	0.0977496	0.0122877	192.534	0.00153935	0
1129	1552	NA	1	UP	237881	634313	6.48855e+06	0.3461	0.0399667	0	0	0.28962	0.0523175	0.0607827	0	0.0036081	0	0	0.187899	0.0197058	182.65	0.000815696	0.000479697
1130	1553	NA	1	UP	234689	634596	5.11673e+06	0.462282	0.040619	0	0	0.236504	0.018639	0.0281343	0.00193424	0.00105504	0	0	0.201864	0.00896782	185.933	0.000763476	0
1131	1554	NA	1	UP	311437	718258	6.51381e+06	0	0.0230567	0	0.00124258	0.38589	0.0274748	0.0960928	0.00331354	0.00635096	0.128952	0.0555019	0.210824	0.0318929	210.9	0.00114373	9.38889e-05
1132	1555	NA	1	UP	181527	664375	6.51381e+06	0.000691659	0.225342	0.0211648	0	0.2454	0.00359662	0.0444045	0	0.0124499	0.00193664	0.0239314	0.0607276	0.0159081	174.787	0.00764916	0.00012053
1133	1556	NA	1	UP	336216	744907	6.35414e+06	0.0335362	0.0573086	0	0.0316966	0.0775435	0.137258	0.0965049	0.0165558	0	0	0	0.498373	0.0213669	211.633	0.00125893	0.000103929
1134	1557	NA	1	UP	223440	670227	6.51381e+06	0.600415	0.0251729	0	0	0.199862	0.000829876	0.060166	0.000691563	0	0	0	0.0969571	0.00345781	152.022	0.000420698	0
1135	1558	NA	1	UP	399018	573136	6.51381e+06	0.00372928	0.0577348	0.00179558	0.0111878	0.0643646	0.0563536	0.0758287	0.00220994	0.0462707	0.160221	0.0462707	0.379144	0.00414365	186.211	0.00180838	2.77885e-05
1136	1559	NA	1	LP	593123	484790	6.51381e+06	0.00690036	0.0512007	0	0	0.501242	0.126001	0.0238752	0.0739718	0.149324	0	0	0.0333977	0.0100745	201.198	0.00113303	0.000909349
1137	1561	NA	1	UP	413362	574529	6.51381e+06	0	0.127019	0.00869805	0	0.0241613	0.01284	0.0329974	0.00331354	0.0314787	0.00124258	0.00786967	0.59561	0.100373	190.138	0.000705295	0.000234144
1138	1566	NA	1	UP	621517	657175	6.51381e+06	0	0.0368632	0	0.00110451	0.206958	0.0234709	0.0755212	0.00096645	0.00607483	0.0792489	0.079387	0.384095	0.0835289	209.157	0.00075504	3.3158e-05
1139	1569	NA	1	UP	624796	650807	6.51381e+06	0	0.0326057	0	0.00221056	0.015612	0.00386847	0.00635535	0	0.00676983	0.315419	0.474993	0.130285	0.0110528	192.133	0.000790948	3.70819e-05
1140	1571	NA	1	UP	432893	593520	6.51381e+06	0	0.0222376	0	0.00248619	0.145994	0.0248619	0.0588398	0.0146409	0.0744475	0.0106354	0	0.597099	0.0161602	205.17	0.000922174	3.48386e-05
1141	1572	NA	1	LP	548766	417008	6.51381e+06	0	0.061887	0	0	0.450753	0.0393701	0.0229313	0.0951789	0.108993	0.0523553	0.0848183	0.0361928	0.0100843	196.819	0.00185087	7.36627e-05
1142	1573	NA	1	UP	387319	636137	6.51381e+06	0.00289775	0.0238719	0	0	0.470126	0.113564	0.249069	0.0187664	0.0476059	0.00676142	0	0.0640265	0	205.306	0.000547091	0.000381737
1143	1574	NA	1	UP	391584	608698	6.51381e+06	0	0.0321468	0	0	0.0812638	0.0576711	0.0932671	0.00662252	0.00413907	0.00510486	0.00772627	0.698124	0.00165563	195.772	0.000999007	0
1144	1575	NA	1	UP	395755	658469	6.51381e+06	0	0.0999862	0.00469548	0	0.177738	0.205635	0.21033	0.00897666	0.109239	0.00428118	0	0.0574506	0	199.843	0.00243837	0.00094125
1145	1577	NA	1	UP	361828	643193	6.51381e+06	0.0352064	0.0641999	0	0	0.0759354	0.373188	0.142206	0.134337	0.120392	0	0	0.0403148	0.00110451	180.49	0.000849562	0.000196029
1146	1578	NA	1	LP	524701	463543	6.51381e+06	0.0268966	0.196828	0	0.0136552	0.109517	0.0703448	0.008	0.00868966	0.0903448	0.109241	0.223448	0.0206897	0.0062069	183.316	0.00182686	0.000852782
1147	1579	NA	1	UP	610665	637605	6.51381e+06	0.00331675	0.0392482	0	0	0.0818132	0.0116086	0.0183803	0.00386954	0.0822278	0.166805	0.141515	0.376866	0.0538972	199.57	0.0012862	1.46466e-05
1148	1581	NA	1	LP	643338	194210	6.51381e+06	0.201161	0.118403	0.000690799	0.0175463	0.296629	0.00165792	0.00400663	0.000690799	0.00276319	0.0348162	0.0153357	0.166068	0.012987	178.17	0.00239296	0.00187801
1149	1582	NA	1	UP	375354	668484	6.51381e+06	0.00275786	0.0381964	0	0	0.410232	0.0666023	0.225179	0.00758411	0.0404026	0.0099283	0	0.190706	0	204.209	0.00129329	7.15652e-05
1150	1583	NA	1	UP	383177	661914	6.51381e+06	0.00800663	0.0346494	0.00966317	0	0.294451	0.0461071	0.150331	0.00124241	0.042656	0.0143567	0	0.301767	0.0144948	197.14	0.00153328	0.000162021
1151	1584	NA	1	UP	401349	613313	6.51381e+06	0	0.0218112	0	0	0.165792	0.0459691	0.0574268	0.00855881	0.00138045	0.03037	0.0492822	0.599807	0.0057979	202.377	0.000880557	5.88327e-05
1152	1585	NA	1	LP	518147	415135	6.51381e+06	0	0.0558628	0	0.00165929	0.290791	0.310288	0.0280697	0.00912611	0.151549	0	0.0553097	0.0629148	0.000691372	196.144	0.00187091	0.000218765
1153	1587	NA	1	UP	388033	666629	6.51381e+06	0	0.0685556	0.0866621	0.00331721	0.259433	0.123704	0.255287	0.00138217	0.0208708	0.00179682	0	0.0400829	0	184.187	0.00274462	0.000460043
1154	1588	NA	1	LP	638532	485296	6.51381e+06	0	0.0530094	0	0	0.700166	0.0755108	0.0880729	0.0127002	0.0262286	0	0.00676422	0.0298178	0	202.462	0.000753175	0.000260874
1155	1590	NA	1	UP	223372	668639	6.51381e+06	0.450366	0.0214	0	0.000828386	0.27392	0.00414193	0.106862	0	0	0	0	0.123015	0.00759354	170.93	0.000449592	0
1156	1591	NA	1	UP	398837	658449	6.51381e+06	0	0.0389073	0	0.0106236	0.0985099	0.140177	0.104857	0.00275938	0.0854029	0.109823	0	0.35872	0.0017936	199.033	0.00134613	0.000297311
1157	1592	NA	1	LP	631537	527946	6.51381e+06	0	0.0408501	0	0	0.337152	0.0688656	0.0264974	0.0604471	0.136075	0.0143527	0.0271874	0.263456	0.0251173	207.169	0.000588063	0.000443632
1158	1593	NA	1	UP	405220	563368	3.63733e+06	0.00370737	0.0677212	0.0017301	0.0064261	0.0190311	0.036085	0.0383094	0.0064261	0.0160652	0	0.0845279	0.617894	0.04696	203.43	0.0015172	6.46067e-05
1159	1598	NA	1	UP	308838	691050	6.33031e+06	0.00853242	0.0250284	0	0.00270193	0.378982	0.0267349	0.0671217	0.0255973	0.00142207	0	0.00455063	0.403868	0.0473549	214.19	0.000746362	0
1160	1599	NA	1	LP	614995	404436	6.51381e+06	0.0358769	0.0416724	0	0	0.689113	0.00524355	0.0218021	0.0397406	0.134952	0	0	0.0288395	0.00275976	196.741	0	0.000861343
1161	1600	NA	1	LP	596606	428386	6.51381e+06	0.392379	0.0614386	0.000690322	0	0.00869805	0.012978	0.00262322	0	0	0	0	0.387409	0.0394864	165.172	0.0021349	0.00031959
1162	1602	NA	1	LP	608038	524720	6.51381e+06	0.0466529	0.084472	0.000690131	0	0.299103	0.063216	0.0499655	0.0386473	0.153347	0	0.0224983	0.155141	0.0143547	187.751	0.00204216	0.000264158
1163	1607	NA	1	UP	408517	573009	6.51381e+06	0.0106207	0.0434483	0	0.0154483	0.168138	0.0268966	0.101103	0.0182069	0.0103448	0.0235862	0.0735172	0.478759	0.0143448	202.306	0.000932427	0.000247081
1164	1608	NA	1	LP	618382	493048	6.51381e+06	0.0427999	0.0653044	0	0	0.43863	0.0179484	0.0178103	0.0306503	0.150904	0.0436283	0.100787	0.036449	0.0102168	191.623	0.001955	0.000199261
1165	1610	NA	1	LP	603468	500553	6.51381e+06	0.0013816	0.173252	0.0160265	0.00013816	0.055402	0.0122962	0.00621719	0.0127107	0.173529	0.0251451	0.253109	0.0413098	0.00400663	163.607	0.00354924	0.000212293
1166	1611	NA	1	UP	604547	619788	6.51381e+06	0	0.0256871	0	0.00110482	0.149841	0.327441	0.0649082	0.0896285	0.0106339	0	0	0.278553	0.0194724	201.547	0.000773783	0
1167	1612	NA	1	LP	643396	509228	6.51381e+06	0.0982587	0.0843007	0	0	0.234107	0.22471	0.160586	0.0233554	0.0427032	0	0	0.0567993	0.0157546	186.982	0.00186211	0.000859407
1168	1613	NA	1	LP	591395	489616	6.51381e+06	0.037728	0.137507	0	0	0.627695	0.0181039	0.0135434	0.0595633	0.10047	0	0	0.00207297	0.00331675	207.377	0.00243073	0.00107869
1169	1614	NA	1	UP	411874	580986	6.51381e+06	0.000829417	0.0641416	0.00165883	0.0341443	0.334531	0.0139618	0.0157589	0.0431297	0.0548797	0.00290296	0	0.327343	0.0107824	198.133	0.00206854	0.000135095
1170	1615	NA	1	UP	411874	580986	6.51381e+06	0.000829417	0.0641416	0.00165883	0.0341443	0.334531	0.0139618	0.0157589	0.0431297	0.0548797	0.00290296	0	0.327343	0.0107824	198.133	0.00206854	0.000135095
1171	1616	NA	1	LP	625471	435274	6.51381e+06	0	0.0701851	0	0	0.134291	0.043244	0.0222437	0.0183752	0.0809616	0.0393755	0.13664	0.411301	0.0147831	190.267	0.000873759	0.000325014
1172	1617	NA	1	LP	671960	438040	6.51381e+06	0.0874483	0.0982069	0	0.000827586	0.135172	0.403448	0.129655	0.0146207	0.0162759	0	0.00896552	0.0606897	0.0335172	196.095	0.00168644	0.000315425
1173	1618	NA	1	UP	644429	643254	4.82276e+06	0.384687	0.0265173	0	0.0179272	0.164332	0.102334	0.210458	0.00130719	0.0143791	0.0311858	0	0.00746965	0.0377218	172.422	0.000629335	0
1174	1620	NA	1	LP	676862	508960	6.51381e+06	0	0.0427209	0	0	0.0262685	0.0146551	0.00663625	0.0080188	0.0429974	0.246233	0.0817088	0.502558	0.0222591	198.323	0.00106553	4.39236e-05
1175	1621	NA	1	UP	397004	637613	6.51381e+06	0.21113	0.0582712	0.00234742	0	0.101906	0.134769	0.193869	0.003314	0.0312068	0.00317592	0	0.191798	0.0117371	175.708	0.00182298	0.000487275
1176	1622	NA	1	UP	423104	579114	1.5782e+06	0.000570125	0.140251	0	0.0769669	0	0	0	0	0	0.0313569	0	0.538769	0.189282	167.338	0.00295216	0.000226417
1177	1624	NA	1	LP	607456	489747	6.51381e+06	0.0218443	0.305268	0	0	0.365132	0.0475598	0.0452095	0.0215678	0.0623531	0	0.00221208	0.0749343	0.021153	204.668	0.00230426	0.00158576
1178	1625	NA	1	UP	336773	768985	4.81905e+06	0.0179372	0.101644	0.00205531	0	0.0155082	0.445628	0.0855755	0.00093423	0	0	0	0.259903	0.0168161	203.657	0.00226875	0.000429843
1179	1626	NA	1	UP	346159	760731	6.51381e+06	0.198813	0.068756	0.00096645	0.000690322	0.336877	0.0641999	0.145658	0.00704128	0.015049	0	0	0.146624	0.00248516	209.862	0.000790398	0.000624282
1180	1627	NA	1	UP	398607	637586	6.51381e+06	0.0554097	0.0305375	0	0	0.0594169	0.227857	0.235595	0.0659113	0.112339	0	0	0.188338	0.0026254	190.122	0.00115095	0.000300786
1181	1628	NA	1	UP	303780	731383	6.51381e+06	0.00441745	0.0494202	0.107675	0.042794	0.245306	0.0988404	0.112783	0.00262286	0.00676422	0.00441745	0	0.0657096	0.00648813	185.019	0.00449475	0.000751831
1182	1629	NA	1	UP	311852	732730	6.51381e+06	0.0575887	0.0439166	0.00248584	0.00290015	0.47231	0.0150532	0.0923906	0.00276205	0.00179533	0.0058003	0	0.215854	0.0559315	210.362	0.00119406	0.000666221
1183	1631	NA	1	UP	264341	694239	6.51381e+06	0.00926566	0.0472964	0.00387222	0	0.389573	0.101093	0.30148	0.0244779	0.0338819	0.00470198	0	0.0264141	0	208.267	0.00169146	4.15155e-05
1184	1632	NA	1	UP	352773	771848	2.41612e+06	0.0174851	0.0576637	0	0.0137649	0.0364583	0.467634	0.242932	0	0	0	0	0.112351	0.0442708	196.875	0.00120104	0
1185	1633	NA	1	LP	543693	379579	6.51381e+06	0.0224983	0.0538302	0	0	0.23989	0.0434783	0.0292616	0.0549344	0.0256729	0.0692892	0.198758	0.194617	0.0496894	198.209	0.0015361	0.000481719
1186	1634	NA	1	LP	542084	471543	6.51381e+06	0	0.0519194	0.000690417	0.00787075	0.162386	0.0418393	0.0157415	0.0121513	0.157967	0.0892019	0.266777	0.163767	0.0154653	191.956	0.00091109	2.41102e-05
1187	1635	NA	1	LP	540640	441003	6.51381e+06	0	0.0251104	0	0	0.393212	0.0989238	0.0627759	0.0616722	0.0369757	0.00910596	0.0873344	0.206126	0.0157285	202.729	0.000537214	6.75132e-05
1188	1636	NA	1	UP	236344	636003	6.51381e+06	0.478074	0.0495228	0	0.00373496	0.249135	0.0344446	0.0466178	0.00152165	0.00470328	0	0	0.127542	0.00470328	177.809	0.00117181	0.000332484
1189	1639	NA	1	LP	561658	526283	6.51381e+06	0.531034	0.0406897	0.000689655	0.0176552	0.0828966	0.064	0.0270345	0.00648276	0.0257931	0.00662069	0.0121379	0.162069	0.0118621	126.711	0.000130366	0.000420981
1190	1641	NA	1	LP	482042	211627	6.51381e+06	0	0.134135	0	0.0114657	0.0819174	0.0794309	0.0132615	0.00221025	0.0290095	0.148363	0.244509	0.209145	0	188.492	0.00119521	0.000184402
1191	1642	NA	1	LP	642360	409874	6.51381e+06	0	0.0577851	0	0	0.144532	0.00606813	0.00675769	0.00827472	0.0557165	0.20935	0.152807	0.264102	0.0034478	186.931	0.00211001	2.56838e-05
1192	1644	NA	1	LP	466930	349542	6.51381e+06	0	0.0195781	0	0.00137874	0.0641114	0.00289535	0.0128223	0.00620433	0.0865849	0.0541845	0.493589	0.116504	0.0456363	196.852	0.00208171	0
1193	1647	NA	1	LP	552276	307390	6.51381e+06	0.164484	0.0541845	0.000827244	0.00592858	0.0987178	0.0074452	0.00785882	0.0344685	0.00151661	0.166276	0.269682	0.0912726	0.00344685	180.518	0.00209266	0.000397777
1194	1648	NA	1	LP	489432	347414	6.51381e+06	0.00220994	0.0299724	0	0	0.0403315	0	0	0.000690608	0	0	0	0.844751	0.0785912	212.884	0.00129487	0.000100498
1195	1649	NA	1	LP	477818	304035	6.51381e+06	0	0.168967	0.0168415	0	0.364716	0.0567366	0.0668139	0.0117338	0.121342	0	0	0.0104914	0.00179459	201.25	0.00287156	0.000155969
1196	1655	NA	1	UP	383479	677991	6.47349e+06	0.00319889	0.0246175	0	0.00069541	0.557302	0.0458971	0.313352	0	0.00556328	0	0	0.0360223	0	220.016	0.000209303	0.000257019
1197	1656	NA	1	UP	383479	677991	6.47349e+06	0.00319889	0.0246175	0	0.00069541	0.557302	0.0458971	0.313352	0	0.00556328	0	0	0.0360223	0	220.016	0.000209303	0.000257019
1198	1658	NA	1	UP	394803	608615	6.51381e+06	0.01049	0.021118	0	0	0.276743	0.0273292	0.0592133	0.000828157	0.00786749	0.0665286	0.0295376	0.49372	0.0031746	192.439	0.000558842	0
1199	1659	NA	1	UP	374114	687698	6.51381e+06	0.00179434	0.0202899	0	0	0.800138	0.00193237	0.116494	0	0.00331263	0	0	0.0492754	0	224.954	0.000440971	0.000246636
1200	1662	NA	1	LP	532784	331446	6.51381e+06	0.108825	0.0400497	0	0	0.384201	0.0798232	0.0415688	0.0689131	0.049855	0.0200249	0.0100815	0.16379	0.0203011	205.899	0.000957305	0.000686204
1201	1664	NA	1	UP	225463	679809	6.51381e+06	0.00276281	0.0472441	0	0.00110513	0.541511	0.0468297	0.185799	0.0095317	0.00276281	0	0.0263849	0.104711	0.0051112	201.982	0.00135126	0.000383288
1202	1667	NA	1	UP	411874	580986	6.51381e+06	0.000829417	0.0641416	0.00165883	0.0341443	0.334531	0.0139618	0.0157589	0.0431297	0.0548797	0.00290296	0	0.327343	0.0107824	198.133	0.00206854	0.000135095
1203	1669	NA	1	LP	627518	489782	6.51381e+06	0.146681	0.0507796	0	0	0.562164	0.0710639	0.0684421	0.0173865	0.0361529	0	0.00745136	0.00965917	0.00303574	199.258	0.00160125	0.000140136
1204	1670	NA	1	UP	610373	652074	5.60901e+06	0.1773	0.0761462	0.006252	0.00432831	0.151491	0.192049	0.0392754	0.00961847	0.0192369	0.00833601	0.0203591	0.166079	0.044245	159.578	0.00217987	0.000840287
1205	1671	NA	1	UP	296047	741344	6.51381e+06	0.00455612	0.0207097	0	0.000552257	0.821207	0.0302361	0.085876	0.00276129	0.00234709	0	0.00869805	0.0175342	0	217.39	0.000865909	9.94757e-05
1206	1672	NA	1	UP	311437	718258	6.51381e+06	0	0.0230567	0	0.00124258	0.38589	0.0274748	0.0960928	0.00331354	0.00635096	0.128952	0.0555019	0.210824	0.0318929	210.9	0.00114373	9.38889e-05
1207	1673	NA	1	UP	406904	566503	4.25005e+06	0.0414114	0.044158	0	0.0109867	0.0154236	0.0145785	0.0631735	0.00295795	0.0166913	0	0.0124657	0.708853	0.0232411	205.634	0.000914259	0.000105384
1208	1674	NA	1	LP	547167	205430	6.51381e+06	0.395358	0.130128	0	0.0037298	0.175853	0.00842658	0.0153336	0.00193397	0.00966984	0.0515265	0.102915	0.0676889	0.00856472	167.061	0.00164889	0.000387572
1209	1675	NA	1	LP	507033	458882	6.51381e+06	0	0.0309221	0	0.000138045	0.49434	0.109332	0.027333	0.00800663	0.24296	0	0.0208448	0.0372722	0.0015185	203.346	0.00157404	0.000218779
1210	1676	NA	1	UP	365988	519166	6.51381e+06	0	0.0325787	0	0	0.145086	0.0140806	0.0421038	0.00400331	0	0.0382385	0.151436	0.56212	0.0103534	199.086	0.000924664	9.89556e-05
1211	1677	NA	1	LP	500458	266574	6.51381e+06	0	0.0333057	0	0.00234936	0.0860973	0.0204533	0.00829187	0.00221117	0.013267	0.154782	0.573383	0.0827805	0	179.348	0.00124816	0.000275083
1212	1678	NA	1	UP	403504	558576	1.36055e+06	0	0.159631	0	0.0158311	0.0310026	0.0686016	0.117414	0	0.0184697	0	0	0.502639	0.00593668	209.019	0.00313908	0.000450843
1213	1679	NA	1	UP	406904	566503	4.25005e+06	0.0414114	0.044158	0	0.0109867	0.0154236	0.0145785	0.0631735	0.00295795	0.0166913	0	0.0124657	0.708853	0.0232411	205.634	0.000914259	0.000105384
1214	1680	NA	1	UP	375687	518733	6.51381e+06	0	0.0618272	0	0	0.0687276	0.0732818	0.0698316	0.00165609	0.0216671	0.0688656	0.0324317	0.574248	0.00345018	214.282	0.00151189	0.000158833
1215	1681	NA	1	LP	567600	463625	6.51381e+06	0.0146308	0.047481	0.00138026	0	0.256729	0.0797792	0.0329883	0.0255349	0.172809	0	0.0142167	0.29441	0.0231884	194.623	0.00127674	0.000652112
1216	1682	NA	1	UP	301594	619061	6.51381e+06	0.0725918	0.0481645	0	0.00165609	0.708115	0.0143527	0.0142147	0.00703837	0.0179409	0	0.0623792	0.0437483	0.00248413	205.562	0.00142818	0.000142957
1217	1683	NA	1	LP	513536	445766	6.51381e+06	0.0229155	0.0329928	0	0	0.259387	0.0220872	0.0117338	0.0415516	0.036444	0	0	0.465903	0.105052	216.094	0.000635773	0.000118524
1218	1684	NA	1	LP	583744	465358	6.51381e+06	0.217559	0.0806184	0	0	0.331723	0.179735	0.0600497	0.0278851	0.0520431	0	0.00276091	0.0313363	0.00814467	197.662	0.00115305	0.00110889
1219	1685	NA	1	UP	369181	517408	6.51381e+06	0	0.0590752	0	0.0125604	0.151139	0.0231884	0.0278813	0.0180814	0.0661146	0.153899	0.0311939	0.439061	0.0124224	196.333	0.001329	0
1220	1686	NA	1	UP	420145	592172	6.51354e+06	0.00359017	0.0776029	0	0.00276167	0.378487	0.0284452	0.0207125	0.0305164	0.00289975	0.018227	0	0.359845	0.0113228	206.031	0.00257902	0.00019736
1221	1687	NA	1	UP	403534	560200	3.46385e+06	0	0.0692427	0	0.0064834	0.0897303	0.0811722	0.139782	0.0028527	0.0254149	0	0.0064834	0.513485	0.00829876	211.979	0.00185695	0.000170536
1222	1688	NA	1	UP	421793	593709	5.95408e+06	0	0.0632739	0	0.00588946	0.132437	0.0357898	0.0487768	0.0225008	0.0151012	0.0221987	0.00709755	0.55074	0.0172153	200.428	0.00193975	0.000180151
1223	1689	NA	1	UP	405915	598804	6.51381e+06	0.0386634	0.051367	0	0	0.131041	0.0575808	0.0708368	0.00952775	0.00635184	0.023198	0.0394919	0.548743	0.00759459	189.158	0.000932599	0.000468183
1224	1692	NA	1	UP	607689	624660	6.51381e+06	0.000690512	0.0399116	0	0	0.37481	0.218064	0.0969479	0.0187819	0.0222345	0.0186438	0.16227	0.0410164	0.00179533	207.742	0.000953179	0
1225	1693	NA	1	UP	369570	549534	6.51381e+06	0	0.0360199	0	0.00524427	0.0972951	0.0638973	0.0431962	0.00676235	0.018769	0.229782	0.00138007	0.490892	0.000552029	201.835	0.00115014	0
1226	1696	NA	1	LP	633640	566099	6.51381e+06	0	0.0168462	0	0	0.0506766	0.0143607	0.0102182	0.0024855	0.00207125	0	0	0.818835	0.0671085	217.575	0.0005734	0
1227	1697	NA	1	LP	617834	510301	6.51381e+06	0	0.0471854	0	0	0.341887	0.221992	0.146799	0.071606	0.0273179	0	0	0.13245	0.00855408	201.716	0.00075524	0.000219155
1228	1698	NA	1	UP	429614	590320	6.51381e+06	0	0.0346446	0	0.00621118	0.196549	0.0393375	0.101587	0.0380952	0.0120083	0.138026	0.00676329	0.410214	0.00648723	192.522	0.000888222	9.17214e-05
1229	1699	NA	1	UP	405220	563368	3.63733e+06	0.00370737	0.0677212	0.0017301	0.0064261	0.0190311	0.036085	0.0383094	0.0064261	0.0160652	0	0.0845279	0.617894	0.04696	203.43	0.0015172	6.46067e-05
1230	1701	NA	1	UP	637555	655953	6.51381e+06	0	0.0295498	0	0	0.562414	0.0367302	0.110605	0.00317592	0.0208506	0.0508147	0.0458437	0.128832	0.00234742	211.568	0.000833382	6.14928e-05
1231	1702	NA	1	LP	614262	540933	6.51381e+06	0.0187767	0.03852	0	0	0.371393	0.152837	0.135027	0.0704128	0.0309264	0	0	0.167472	0.00786967	204.475	0.00120497	0.000707465
1232	1703	NA	1	UP	410113	571367	6.51381e+06	0.00221086	0.0585878	0.000967252	0.00151997	0.0844272	0.0400719	0.0809728	0.00414536	0.0302612	0	0.132375	0.515545	0.0127124	201.251	0.00148438	4.4369e-05
1233	1704	NA	1	LP	615786	548987	6.51381e+06	0.173258	0.0618086	0	0	0.488247	0.0510232	0.0673396	0.0146571	0.0515763	0	0.0157633	0.0537887	0.00096792	179.025	0.00161953	0.000417475
1234	1705	NA	1	UP	410113	571367	6.51381e+06	0.00221086	0.0585878	0.000967252	0.00151997	0.0844272	0.0400719	0.0809728	0.00414536	0.0302612	0	0.132375	0.515545	0.0127124	201.251	0.00148438	4.4369e-05
1235	1706	NA	1	LP	574580	505385	6.51381e+06	0	0.0335404	0	0.00345066	0.48599	0.0350587	0.0291235	0.0110421	0.0771567	0.068323	0.23009	0.00400276	0.00648723	198.045	0.00114156	4.3223e-05
1236	1707	NA	1	LP	599102	399547	6.51381e+06	0.00552105	0.0280193	0	0	0.605107	0.02098	0.0195997	0.0183575	0.0530021	0.0144928	0.00220842	0.196135	0.0295376	203.82	0.000751484	5.29201e-05
1237	1709	NA	1	LP	677233	245797	6.51381e+06	0	0.0381964	0	0	0.184087	0.000965251	0.00179261	0.00455047	0.00675676	0.241726	0.32529	0.172366	0.003861	192.248	0.00145958	0
1238	1710	NA	1	LP	625926	491402	6.51381e+06	0.0179533	0.0426737	0	0	0.408921	0.0371496	0.0400497	0.00359066	0.0319017	0.0952907	0.248723	0.0470929	0.00124292	202.548	0.0012012	0.000210433
1239	1711	NA	1	LP	611098	537668	6.51381e+06	0	0.086326	0	0	0.0689227	0.237707	0.133564	0.180663	0.137707	0	0	0.125414	0.000966851	188.546	0.00136432	0.000116238
1240	1712	NA	1	UP	377733	552593	6.51381e+06	0	0.0225045	0.000690322	0	0.0566064	0.110313	0.0528786	0.00676515	0.0136684	0.119564	0.00759354	0.589397	0.00938837	196.461	0.000755964	2.98996e-05
1241	1713	NA	1	LP	601873	500543	6.51381e+06	0.0580351	0.0878817	0	0.00635622	0.195247	0.0735111	0.0118834	0.0244576	0.220948	0.0207268	0.1578	0.0580351	0.0225231	177.513	0.0025381	8.7122e-05
1242	1714	NA	1	LP	569464	556644	5.30816e+06	0.00135593	0.0479661	0	0.0262712	0.639322	0.0422034	0.0267797	0.00338983	0.02	0.0464407	0.135424	0.0040678	0.000847458	210.568	0.00216172	0
1243	1716	NA	1	LP	624794	552059	6.51381e+06	0	0.0410561	0	0	0.513271	0.0204589	0.0428532	0.00470003	0.0583356	0	0.00898535	0.279375	0.00691181	206.149	0.00130595	0.000110466
1244	1718	NA	1	UP	506209	623754	6.51381e+06	0	0.0185006	0	0	0.472042	0.021538	0.0081458	0.0571586	0.0958167	0.0081458	0	0.262736	0.0371393	209.277	0.000893064	0.00031364
1245	1719	NA	1	UP	623405	642601	6.51381e+06	0	0.0247067	0	0.00220842	0.119117	0.0361629	0.0389234	0.0026225	0.0320221	0.0295376	0.109179	0.557626	0.0465148	208.317	0.000730835	3.16677e-05
1246	1720	NA	1	UP	635981	654324	6.51381e+06	0.216321	0.0362379	0	0.0214385	0.470954	0.0341632	0.142185	0.00124481	0.00691563	0.006639	0.0385892	0.0149378	0.00165975	179.121	0.000942057	0.000236388
1247	1721	NA	1	UP	680397	613480	6.51381e+06	0.135165	0.0397625	0	0.0374154	0.0422477	0.349993	0.0894657	0.0276129	0.0207097	0.00220903	0.00524644	0.182521	0.0456993	172.496	0.000712437	0
1248	1722	NA	1	UP	639240	652782	5.54967e+06	0.281356	0.0272595	0	0.0999513	0.12786	0.0691222	0.113581	0.00178485	0.0360214	0	0	0.180594	0.0624696	145.046	0.000612702	2.35805e-06
1249	1723	NA	1	UP	639240	652782	5.54967e+06	0.281356	0.0272595	0	0.0999513	0.12786	0.0691222	0.113581	0.00178485	0.0360214	0	0	0.180594	0.0624696	145.046	0.000612702	2.35805e-06
1250	1724	NA	1	UP	637370	665551	6.00823e+06	0.208358	0.0328041	0	0.0238167	0.225285	0.148592	0.211654	0.00434392	0.0203715	0.000599161	0.0290593	0.0617136	0.0334032	185.257	0.000927338	0
1251	1725	NA	1	UP	395713	655263	6.51381e+06	0	0.0291276	0	0	0.727775	0.00607399	0.205826	0.00110436	0.0216731	0	0	0.00372722	0	216.079	0.000715388	0.000622024
1252	1726	NA	1	UP	293562	619326	6.51381e+06	0.00566298	0.0730663	0.0150552	0.0430939	0.371961	0.0324586	0.0805249	0.0179558	0.0385359	0	0.0244475	0.206077	0.0124309	192.505	0.00214891	7.61962e-05
1253	1730	NA	1	LP	571489	500581	6.51381e+06	0	0.033246	0	0	0.448752	0.0179335	0.0498	0.00317285	0.0318665	0.0153125	0.0859429	0.273279	0.0245551	205.064	0.000846594	3.32352e-05
1254	1731	NA	1	LP	535858	440966	6.51381e+06	0	0.0245585	0	0.00331126	0.178532	0.0931291	0.00800221	0.0371137	0.0780905	0.115066	0.272765	0.158802	0.0219371	191.791	0.000736526	0.000108588
1255	1732	NA	1	UP	384091	634627	6.51381e+06	0.132349	0.0260834	0	0	0.300994	0.115374	0.26594	0.0166989	0.019459	0.00165609	0	0.119928	0.00151808	203.268	0.000657715	0.000612452
1256	1733	NA	1	UP	385722	636169	6.51381e+06	0.0309264	0.0585393	0	0	0.347508	0.224216	0.246721	0.00648902	0.0524644	0.00400387	0	0.0241613	0.000690322	205.736	0.0018802	0.000165496
1257	1734	NA	1	UP	405062	640695	6.51381e+06	0	0.0406077	0	0.000276243	0.191851	0.0665746	0.124033	0.0116022	0.0156077	0.0328729	0.00883978	0.499724	0.00290055	207.584	0.00115095	0
1258	1735	NA	1	UP	378228	655640	6.51381e+06	0.000551724	0.0798621	0.00717241	0.102345	0.370069	0.061931	0.230483	0	0.00413793	0	0	0.0766897	0.00248276	178.055	0.00231866	0.000283807
1259	1736	NA	1	UP	403608	652005	6.51381e+06	0	0.0443248	0	0.0008285	0.184894	0.143745	0.186965	0.0057995	0.0618614	0.0317592	0.0658658	0.243855	0.000690417	207.79	0.00129604	0.000320691
1260	1737	NA	1	UP	376144	636428	6.51381e+06	0.0897931	0.0467586	0	0	0.350897	0.0153103	0.100828	0.154621	0.0235862	0	0	0.215034	0.00317241	211.504	0.000522573	0.000591508
1261	1738	NA	1	LP	505359	416784	6.51381e+06	0	0.0344875	0	0	0.758174	0	0	0.0342116	0.02759	0.052421	0.0866326	0	0.0008277	213.799	0.00119284	0
1262	1740	NA	1	UP	382061	521754	3.40737e+06	0.00423057	0.0468006	0	0.00555262	0.0698043	0.15706	0.107351	0	0.0124273	0.00978318	0	0.540455	0	214.21	0.00151163	9.12361e-05
1263	1741	NA	1	UP	344825	588469	6.51381e+06	0.106259	0.0299848	0.000138179	0	0.449081	0.00207268	0.152135	0.00829073	0.00759983	0.0230759	0	0.192345	0.00690894	197.201	0.00101185	6.08119e-05
1264	1743	NA	1	LP	482928	431977	6.51381e+06	0	0.0326942	0	0	0.113947	0.108567	0.00400055	0.0133812	0.269141	0.0586288	0.352187	0.0131053	0.00372465	188.561	0.00150766	0
1265	1744	NA	1	UP	618356	652258	6.51381e+06	0	0.0526825	0	0.00580752	0.26839	0.025719	0.0200498	0.00387168	0.0124447	0.331305	0.168142	0.0969303	0.00746681	204.014	0.00134704	2.52806e-05
1266	1745	NA	1	UP	618356	652258	6.51381e+06	0	0.0526825	0	0.00580752	0.26839	0.025719	0.0200498	0.00387168	0.0124447	0.331305	0.168142	0.0969303	0.00746681	204.014	0.00134704	2.52806e-05
1267	1746	NA	1	UP	618356	652258	6.51381e+06	0	0.0526825	0	0.00580752	0.26839	0.025719	0.0200498	0.00387168	0.0124447	0.331305	0.168142	0.0969303	0.00746681	204.014	0.00134704	2.52806e-05
1268	1748	NA	1	UP	434309	578964	6.39737e+06	0.00647067	0.037558	0	0.000422	0.02743	0.0260234	0.0651287	0	0.00351667	0	0	0.809819	0.021944	216.039	0.000901613	0
1269	1749	NA	1	UP	367365	514241	6.51381e+06	0	0.0483025	0	0	0.190726	0.0407121	0.0866685	0.00234612	0	0.0367099	0.154706	0.430444	0.00317417	202.338	0.00119411	0.000156354
1270	1750	NA	1	LP	624794	552059	6.51381e+06	0	0.0410561	0	0	0.513271	0.0204589	0.0428532	0.00470003	0.0583356	0	0.00898535	0.279375	0.00691181	206.149	0.00130595	0.000110466
1271	1753	NA	1	UP	314500	620207	6.51381e+06	0.0227775	0.0530094	0	0	0.404059	0.0876588	0.195334	0.0114578	0.0501104	0.0222253	0.0357537	0.10312	0.0100773	196.11	0.00099699	0.000163525
1272	1754	NA	1	UP	192808	665366	6.51381e+06	0.0146672	0.13325	0	0	0.611457	0.00622665	0.0658641	0.00345925	0.0204788	0	0.0174346	0.0769337	0.00664176	190.336	0.00437719	4.03423e-05
1273	1755	NA	1	UP	449907	622363	6.51381e+06	0.0205659	0.0345066	0	0	0.74755	0.0197378	0.0559006	0.000690131	0	0	0	0.120083	0.000966184	216.364	0.000831212	5.99167e-05
1274	1756	NA	1	UP	189688	667141	6.51381e+06	0	0.118216	0.00897666	0.00055241	0.342632	0.000828615	0.0165723	0.00193343	0.0324541	0.00179533	0.211435	0.0919762	0.000966717	179.161	0.00467219	0.000110942
1275	1757	NA	1	UP	297580	739660	6.51381e+06	0	0.00828157	0	0.00110421	0.605383	0.0663906	0.163699	0.00234645	0.0128364	0.00207039	0.0779848	0.0426501	0.0164251	221.059	0.000150322	9.34732e-05
1276	1759	NA	1	LP	624688	555130	6.51381e+06	0.224202	0.0613344	0	0.00151955	0.163144	0.0719713	0.0700373	0.0145048	0.109131	0.008841	0.0978036	0.134273	0.0102224	189.682	0.00138395	0.000426339
1277	1760	NA	1	UP	161569	678357	1.58747e+06	0.0340136	0.0895692	0	0	0.620181	0.031746	0.155329	0	0.0102041	0	0	0.0419501	0.0102041	178.297	0.00160931	0.000211128
1278	1761	NA	1	UP	441667	609554	6.51381e+06	0.00165631	0.0335404	0	0	0.332229	0.127812	0.131953	0.000690131	0	0	0	0.370186	0.00193237	206.955	0.000439633	0.000266297
1279	1762	NA	1	UP	315489	747074	6.51381e+06	0.021259	0.0556322	0.0625345	0.000276091	0.155577	0.0220872	0.0512148	0.00565986	0.0102154	0.0144948	0.00331309	0.299696	0.027333	195.609	0.0052065	9.7999e-05
1280	1763	NA	1	UP	260566	639823	6.51381e+06	0.113982	0.0247306	0	0	0.473473	0.0594087	0.173667	0	0.00373031	0	0.00290135	0.125035	0.0230727	211.049	0.000560082	0.000293032
1281	1764	NA	1	LP	617800	340282	6.51381e+06	0.000966584	0.0488815	0	0	0.467274	0.00773267	0.0074565	0.124413	0.0441867	0.0100801	0.00787075	0.243441	0	206.694	0.00140103	0.000182473
1282	1765	NA	1	UP	385655	632970	6.51381e+06	0.037538	0.0340878	0	0	0.0833563	0.218603	0.252277	0.000690036	0.0480265	0	0	0.324455	0	201.392	0.000953748	0.000442347
1283	1766	NA	1	UP	427412	627443	6.51381e+06	0	0.0491577	0	0	0.237227	0.00317592	0.00621375	0.00593759	0.0318973	0.207677	0.128556	0.308202	0.00138083	203.5	0.00123965	0
1284	1767	NA	1	UP	383281	668303	6.51381e+06	0.0598232	0.0468361	0	0.00165792	0.528323	0.0320531	0.307682	0.00221056	0.00414479	0	0	0.0102238	0	207.599	0.00107864	0.000858969
1285	1768	NA	1	UP	343240	588495	6.51381e+06	0.206582	0.0434181	0.000829646	0.00373341	0.439989	0.00221239	0.0981748	0.0129978	0.00691372	0.021156	0.00276549	0.127765	0.00553097	178.204	0.00104357	3.64902e-05
1286	1769	NA	1	UP	347906	665930	6.51381e+06	0.0466722	0.0238884	0.00138083	0	0.284728	0.139326	0.281138	0	0.004971	0	0.00400442	0.181994	0.00483292	198.64	0.000810038	0.000855236
1287	1770	NA	1	UP	384118	636225	6.51381e+06	0.178857	0.0487165	0	0	0.211703	0.117306	0.218465	0.0096605	0.0158708	0	0	0.192244	0.00400221	200.111	0.001595	0.000411713
1288	1771	NA	1	UP	385655	632970	6.51381e+06	0.037538	0.0340878	0	0	0.0833563	0.218603	0.252277	0.000690036	0.0480265	0	0	0.324455	0	201.392	0.000953748	0.000442347
1289	1772	NA	1	UP	298375	619158	6.51381e+06	0.0641999	0.0807676	0.00165677	0	0.420406	0.0260942	0.0463896	0.00717935	0.0976115	0.00497032	0.0423858	0.16692	0.0131161	196.457	0.00162957	3.14939e-05
1290	1773	NA	1	UP	199251	666638	6.51381e+06	0.0063571	0.112217	0	0	0.574489	0.023079	0.092869	0.0322001	0.0114704	0	0.0316473	0.0577667	0.00373134	193.31	0.00298842	0.000126863
1291	1774	NA	1	UP	192898	666969	6.51381e+06	0.0139696	0.100415	0	0.00179806	0.544675	0.0248963	0.0875519	0.000691563	0.0182573	0	0.0786999	0.0869986	0.00511757	193.946	0.00269405	9.3441e-05
1292	1775	NA	1	UP	241624	704704	5.60577e+06	0.0131642	0.0303419	0	0.00353187	0.584845	0.00481618	0.129234	0.0176593	0.0183015	0.0762562	0.000642158	0.0730454	0.0203885	204.724	0.000995078	0
1293	1776	NA	1	LP	573927	497443	6.51381e+06	0	0.0176796	0	0	0.407182	0.00400552	0.0259669	0.0185083	0.0479282	0.00165746	0.00801105	0.447514	0.00814917	207.213	0.000479331	0.000204771
1294	1778	NA	1	UP	317220	751859	6.51381e+06	0.00303993	0.0643913	0.00442172	0.00359265	0.173414	0.343927	0.217632	0.0345447	0.0120216	0	0	0.0816637	0.00207268	213.378	0.00196817	0.000230375
1295	1779	NA	1	UP	310317	736012	6.51381e+06	0	0.0307883	0	0.0111832	0.546044	0.0133922	0.0632335	0.127986	0.0345161	0.0876709	0.00248516	0.0595057	0.0122877	216.117	0.000932334	0
1296	1780	NA	1	UP	319581	629770	6.51381e+06	0.119271	0.0343733	0	0	0.397018	0.063915	0.185947	0.012148	0.01836	0	0	0.164136	0.00414136	200.322	0.000608335	0.000151416
1297	1781	NA	1	UP	338698	622833	6.51381e+06	0	0.0730159	0.000966184	0	0.228571	0.0714976	0.1706	0.0129745	0.0191856	0.0554865	0.0154589	0.265148	0.0186335	204.729	0.0028868	0.000190032
1298	1782	NA	1	UP	343240	588495	6.51381e+06	0.206582	0.0434181	0.000829646	0.00373341	0.439989	0.00221239	0.0981748	0.0129978	0.00691372	0.021156	0.00276549	0.127765	0.00553097	178.204	0.00104357	3.64902e-05
1299	1784	NA	1	UP	368804	509273	4.33079e+06	0.114482	0.13796	0	0	0.0797839	0.117183	0.0184916	0	0.00145439	0.0367754	0.221691	0.250987	0.00934968	197.31	0.0019966	9.71326e-05
1300	1785	NA	1	UP	368804	509273	4.33079e+06	0.114482	0.13796	0	0	0.0797839	0.117183	0.0184916	0	0.00145439	0.0367754	0.221691	0.250987	0.00934968	197.31	0.0019966	9.71326e-05
1301	1786	NA	1	UP	380623	539603	6.51381e+06	0	0.0756488	0	0.00179459	0.0618443	0.0227775	0.0171176	0.0178078	0.00234677	0.467283	0.0462452	0.271949	0	200.91	0.00182139	0.000130242
1302	1787	NA	1	UP	263866	695775	6.51381e+06	0	0.117663	0.000690512	0	0.354233	0.0428118	0.213645	0.0965336	0.0198868	0.00925287	0.00345256	0.0473691	0.00524789	208.365	0.00322328	0.00015076
1303	1788	NA	1	LP	668328	260393	6.51381e+06	0	0.0384934	0	0	0.137279	0	0.000689845	0.00137969	0.00110375	0.446606	0.293736	0.0409768	0.000413907	184.808	0.00158234	0
1304	1789	NA	1	UP	368804	509273	4.33079e+06	0.114482	0.13796	0	0	0.0797839	0.117183	0.0184916	0	0.00145439	0.0367754	0.221691	0.250987	0.00934968	197.31	0.0019966	9.71326e-05
1305	1790	NA	1	LP	609795	508502	6.51381e+06	0	0.0532487	0	0	0.547248	0.0206925	0.0148986	0.00896675	0.0753207	0.0147607	0.0823562	0.168299	0.00427645	205.16	0.000783392	0.000410724
1306	1791	NA	1	UP	189768	668736	6.51381e+06	0.0105016	0.060246	0	0	0.542766	0.00842891	0.0660495	0.0019345	0.0469808	0	0.206715	0.0511262	0	192.332	0.00162645	8.82388e-05
1307	1793	NA	1	UP	192898	666969	6.51381e+06	0.0139696	0.100415	0	0.00179806	0.544675	0.0248963	0.0875519	0.000691563	0.0182573	0	0.0786999	0.0869986	0.00511757	193.946	0.00269405	9.3441e-05
1308	1794	NA	1	UP	194373	665276	6.51381e+06	0.0765511	0.111234	0	0	0.480586	0.00842891	0.0837364	0.00179632	0.0117452	0	0.0786237	0.0997651	0.0174105	190.501	0.00318967	0.000117377
1309	1795	NA	1	UP	362301	662447	6.51381e+06	0.00206954	0.0411148	0.00386313	0	0.297047	0.232064	0.212472	0.00303532	0.0343543	0	0	0.12362	0.0137969	196.942	0.00140752	0.000185019
1310	1796	NA	1	UP	450030	635282	6.51381e+06	0.111693	0.0733591	0	0	0.284473	0.26572	0.0774959	0.0170987	0.000275786	0	0	0.151269	0.00896304	209.781	0.000889672	0.000531031
1311	1797	NA	1	UP	320158	742153	6.51381e+06	0	0.0248344	0.000965784	0.00703642	0.175635	0.0470475	0.15149	0.00951987	0.057947	0.339266	0.0780905	0.0706402	0.00951987	208.179	0.00129205	3.80743e-05
1312	1798	NA	1	LP	591572	483151	6.51381e+06	0.0124241	0.0843457	0	0	0.0448647	0.308117	0.0132523	0.0886251	0.120652	0	0	0.219906	0.085312	193.415	0.00141156	0.00112349
1313	1799	NA	1	LP	555114	207135	6.51381e+06	0.0187845	0.0544199	0	0.00110497	0.241851	0.0209945	0.0117403	0.00469613	0.00745856	0.133702	0.135221	0.362431	0.00359116	197.456	0.00171835	0
1314	1800	NA	1	LP	476484	416258	5.98294e+06	0.173129	0.0689811	0	0.0232943	0.248272	0.0225428	0.0437331	0.0276525	0.0450857	0.030508	0.10024	0.142922	0.0396754	196.402	0.00203088	7.3294e-05
1315	1801	NA	1	LP	543882	441033	6.51381e+06	0.00207154	0.104544	0	0	0.291258	0.149979	0.123187	0.168071	0.0542743	0	0	0.097086	0.00952907	207.773	0.00145093	5.79163e-06
1316	1802	NA	1	UP	373746	509066	1.82216e+06	0.0088845	0.0740375	0.143139	0.00691017	0	0	0	0	0	0	0	0.00542942	0.00148075	139.381	0.0102482	0.000659058
1317	1803	NA	1	LP	498899	410562	6.51381e+06	0	0.041989	0	0	0.341713	0.232044	0.151243	0.0189227	0.00552486	0	0	0.170718	0.0263812	208.535	0.0010549	0.000623146
1318	1804	NA	1	LP	542162	418509	6.51381e+06	0	0.036449	0	0	0.246169	0.14124	0.0208477	0.0694464	0.296838	0	0.0560541	0.0977496	0.0122877	192.534	0.00153935	0
1319	1805	NA	1	LP	524507	418360	6.51381e+06	0	0.0695328	0	0	0.392176	0.137268	0.019906	0.0293061	0.178325	0.0217031	0.0859829	0.0425767	0.00387061	192.767	0.00193724	0.0001177
1320	1806	NA	1	LP	502079	404045	6.51381e+06	0	0.058507	0	0	0.369808	0.0202843	0.0146267	0.0291155	0.0665103	0	0.00372568	0.409963	0.0258038	211.531	0.0011852	0.000213892
1321	1807	NA	1	LP	538955	434470	6.51381e+06	0	0.0466271	0	0	0.215616	0.16154	0.0863567	0.0660781	0.101669	0	0.0074493	0.270382	0.0256587	208.164	0.00141315	0
1322	1808	NA	1	LP	534244	412033	6.51381e+06	0	0.0365921	0	0	0.273543	0.0671085	0.0283071	0.0396299	0.0900304	0.0617233	0.149682	0.227009	0.0218172	199.507	0.00110186	5.93962e-05
1323	1809	NA	1	LP	580827	418580	6.51381e+06	0	0.0471854	0	0	0.346716	0.00965784	0.0040011	0.00800221	0.131485	0.324641	0.10596	0.0186258	0.00303532	200.977	0.00140453	0
1324	1811	NA	1	LP	543884	416933	6.51381e+06	0	0.0574586	0	0	0.179006	0.162707	0.0625691	0.0961326	0.21395	0	0.0255525	0.145856	0.0248619	189.787	0.00192001	0
1325	1812	NA	1	LP	540825	407262	6.51381e+06	0	0.0719613	0	0	0.180663	0.0700276	0.0418508	0.0103591	0.0657459	0.00953039	0.253453	0.243232	0.0114641	195.01	0.00244232	0.000147791
1326	1813	NA	1	UP	323878	705014	6.18537e+06	0.00975113	0.0739339	0	0.000291078	0.541988	0.0326008	0.199098	0.0135351	0.0116431	0.0211032	0.0638917	0.0227041	0.00130985	214.977	0.00171607	2.05868e-05
1327	1814	NA	1	UP	325462	703336	6.51381e+06	0.00483359	0.0617318	0	0	0.623533	0.00952907	0.165861	0.0157437	0.00220964	0.0167104	0.0421213	0.0481978	0.00303825	222.697	0.00138741	7.55746e-05
1328	1815	NA	1	LP	582110	478314	6.51381e+06	0.0711719	0.0632946	0	0	0.422056	0.262991	0.0239082	0.0736595	0.0697899	0	0	0.00317855	0.00234936	203.067	0.00120275	0.000507602
1329	1816	NA	1	UP	330318	704774	3.93916e+06	0.0262497	0.10751	0.00114129	0.0148368	0.508103	0.101803	0.141292	0.0269345	0	0.00342388	0.0253367	0.0225976	0	207.289	0.0017196	0.00020045
1330	1817	NA	1	LP	601491	457674	6.51381e+06	0.0208448	0.172833	0.0632247	0.000690226	0.000828272	0.125483	0.0611541	0.012286	0.0318885	0	0	0.167311	0.0197405	163.042	0.0055883	0.00043617
1331	1818	NA	1	UP	300833	741144	6.51381e+06	0.207573	0.0462963	0	0.00290216	0.105583	0.0396628	0.0754561	0.0207297	0.00829187	0.248756	0.0205915	0.176341	0.0207297	192.6	0.00143938	3.01536e-05
1332	1821	NA	1	UP	297482	736415	6.51381e+06	0.00400608	0.0303909	0	0.000966984	0.235806	0.0743197	0.139936	0.0118801	0.0631303	0.162315	0.0341207	0.193259	0.0401989	211.614	0.00112177	2.13273e-05
1333	1822	NA	1	UP	315347	742288	6.51381e+06	0	0.0178275	0	0	0.4555	0.064953	0.170674	0.0122996	0.0201769	0.0793256	0.0772526	0.05445	0.00718629	216.524	0.00118074	0.000100394
1334	1823	NA	1	UP	312033	739161	6.51381e+06	0	0.151904	0.0246965	0.00496689	0.369481	0.0100717	0.0430464	0.00910596	0.0205574	0.0963024	0.0462196	0.157009	0.0136589	210.036	0.000972438	0.000177671
1335	1824	NA	1	UP	298433	620779	6.51381e+06	0.0708172	0.0753727	0.00138045	0.000828272	0.485919	0.039757	0.0382385	0.00165654	0.0709553	0.00855881	0.0403092	0.117753	0.0194644	197.588	0.00150793	3.14939e-05
1336	1825	NA	1	UP	246023	637207	6.51381e+06	0.245228	0.031397	0	0.00235131	0.161272	0.273306	0.176349	0	0	0	0	0.110097	0	202.267	0.000362259	0.000373637
1337	1826	NA	1	UP	343240	588495	6.51381e+06	0.206582	0.0434181	0.000829646	0.00373341	0.439989	0.00221239	0.0981748	0.0129978	0.00691372	0.021156	0.00276549	0.127765	0.00553097	178.204	0.00104357	3.64902e-05
1338	1827	NA	1	UP	343240	588495	6.51381e+06	0.206582	0.0434181	0.000829646	0.00373341	0.439989	0.00221239	0.0981748	0.0129978	0.00691372	0.021156	0.00276549	0.127765	0.00553097	178.204	0.00104357	3.64902e-05
1339	1828	NA	1	UP	343240	588495	6.51381e+06	0.206582	0.0434181	0.000829646	0.00373341	0.439989	0.00221239	0.0981748	0.0129978	0.00691372	0.021156	0.00276549	0.127765	0.00553097	178.204	0.00104357	3.64902e-05
1340	1829	NA	1	UP	192898	666969	6.51381e+06	0.0139696	0.100415	0	0.00179806	0.544675	0.0248963	0.0875519	0.000691563	0.0182573	0	0.0786999	0.0869986	0.00511757	193.946	0.00269405	9.3441e-05
1341	1830	NA	1	UP	385655	632970	6.51381e+06	0.037538	0.0340878	0	0	0.0833563	0.218603	0.252277	0.000690036	0.0480265	0	0	0.324455	0	201.392	0.000953748	0.000442347
1342	1831	NA	1	UP	357865	614266	6.51381e+06	0.176446	0.0305122	0	0	0.348751	0.0992683	0.12412	0.0122877	0.0157393	0	0	0.178103	0.00165677	193.738	0.00101557	0
1343	1832	NA	1	UP	237881	634313	6.48855e+06	0.3461	0.0399667	0	0	0.28962	0.0523175	0.0607827	0	0.0036081	0	0	0.187899	0.0197058	182.65	0.000815696	0.000479697
1344	1834	NA	1	LP	585398	454148	6.51381e+06	0.0164229	0.0619652	0	0	0.0280155	0.257797	0.0332597	0.0477505	0.123654	0	0.00358819	0.386282	0.0412641	189.546	0.000464214	0.000195528
1345	1835	NA	1	UP	309684	620378	6.51381e+06	0.0208448	0.0411375	0.00234677	0	0.398399	0.130453	0.0872446	0.003037	0.0967697	0.00220872	0.0817228	0.118719	0.0161513	205.057	0.000872449	1.30306e-05
1346	1836	NA	1	UP	228726	703743	4.39225e+06	0.0367179	0.00984615	0.00266667	0.0133333	0.789949	0.00164103	0.0806154	0.00492308	0.00164103	0	0	0.00328205	0	200.718	0.00112269	4.5728e-05
1347	1837	NA	1	UP	299208	741212	6.51381e+06	0.000276129	0.0411432	0	0	0.306089	0.0328593	0.0517741	0.00303742	0.000138064	0.242441	0.143449	0.149109	0.0197432	210.466	0.00100949	0
1348	1838	NA	1	UP	303883	734565	6.51381e+06	0.0563614	0.100981	0.0729383	0.00331538	0.281116	0.0295621	0.0617489	0.00179583	0.000690703	0	0	0.0106368	0.0051112	185.589	0.00853172	0.000131986
1349	1839	NA	1	UP	297580	739660	6.51381e+06	0	0.00828157	0	0.00110421	0.605383	0.0663906	0.163699	0.00234645	0.0128364	0.00207039	0.0779848	0.0426501	0.0164251	221.059	0.000150322	9.34732e-05
1350	1840	NA	1	UP	321683	738921	6.51381e+06	0.000828844	0.0400608	0	0.00400608	0.358889	0.0712806	0.165354	0.00483492	0.00897914	0.118801	0.0629921	0.14339	0.0142285	217.507	0.00134972	2.41981e-05
1351	1841	NA	1	UP	283764	709541	6.51381e+06	0.250622	0.0167266	0	0	0.626486	0.00870887	0.0178325	0.00165883	0.00262649	0	0	0.0429914	0.00705004	208.709	0.000956701	0.000312806
1352	1842	NA	1	UP	322240	703447	6.12678e+06	0.0130537	0.0865356	0	0	0.534468	0.037841	0.167351	0.0105603	0.00264007	0.00440012	0.0838956	0.0464946	0.00264007	212.794	0.001538	0.000193539
1353	1843	NA	1	UP	318551	742218	6.51381e+06	0.00413622	0.0539087	0.00165449	0.00606646	0.300152	0.0191645	0.0978905	0.0166828	0.00758307	0.128636	0.0609403	0.169861	0.0354336	209.151	0.00254395	0.000224808
1354	1844	NA	1	UP	634531	647860	6.51381e+06	0.100249	0.0294118	0	0.0120133	0.116957	0.0466722	0.0680751	0.001657	0.00676609	0.0990058	0.0849213	0.328638	0.097625	199.697	0.000984458	0
1355	1845	NA	1	UP	589617	645288	6.51381e+06	0	0.0931583	0	0.000967519	0.00594333	0.45501	0.0161714	0.157291	0.195301	0	0	0.000691085	0	177.272	0.000571455	0.00060172
1356	1846	NA	1	UP	622138	626547	6.51381e+06	0	0.0482577	0	0.00124447	0.065542	0.0194967	0.024198	0.00732854	0.0123064	0.280559	0.150581	0.34693	0.0308352	203.533	0.00134819	0
1357	1847	NA	1	UP	597454	656642	6.21398e+06	0.0104212	0.0351715	0	0.0140397	0.781155	0.0150528	0.0185266	0	0.0117238	0	0.0138949	0.0835143	0.012737	209.368	0.00103702	0
1358	1848	NA	1	UP	622105	628143	6.51381e+06	0	0.0237503	0	0.00207125	0.105358	0.0450152	0.0349351	0.00220933	0.00193317	0.0781552	0.0494339	0.559514	0.0851975	209.012	0.000611724	5.94335e-05
1359	1849	NA	1	UP	301917	723376	6.51381e+06	0.0024855	0.0400442	0	0.0129798	0.381524	0.0821596	0.141259	0.00773267	0.038111	0.0475007	0.0307926	0.185032	0.0153273	213.292	0.00130875	0
1360	1850	NA	1	LP	647105	464579	6.51381e+06	0	0.0388122	0	0	0.204006	0.133564	0.0189227	0.0502762	0.228729	0.0911602	0.126381	0.0368785	0.0031768	188.557	0.00151586	7.24561e-05
1361	1851	NA	1	UP	310763	695721	4.49964e+06	0.0332266	0.0882706	0.0156125	0.035028	0.122098	0.145917	0.113691	0.0146117	0.0030024	0	0.00580464	0.200961	0.0454363	194.546	0.00255132	0.00029563
1362	1852	NA	1	UP	282153	708022	6.51381e+06	0.185149	0.0338772	0.00138274	0	0.477738	0.0114768	0.0818584	0.00276549	0.00096792	0.0164546	0	0.12818	0.0154867	203.669	0.00147615	0.000340947
1363	1853	NA	1	LP	596462	480037	6.51381e+06	0	0.045147	0	0	0.771918	0.0346541	0.0081458	0.0125639	0.120944	0	0	0.00662709	0	201.617	0.00100429	0.000750446
1364	1854	NA	1	LP	589956	484741	6.51381e+06	0.00248619	0.145028	0	0	0.0650552	0.236602	0.019337	0.103453	0.148619	0	0.00359116	0.232597	0.0241713	194.706	0.00182363	7.27113e-05
1365	1855	NA	1	UP	380487	520198	4.62981e+06	0.00252525	0.0617716	0	0.002331	0.0689588	0.0924631	0.102953	0	0.03885	0	0	0.591298	0.00718726	218.845	0.00147076	0.000107647
1366	1856	NA	1	UP	413617	590671	6.51381e+06	0.00359017	0.0439105	0	0.0327258	0.19235	0.0346589	0.0436344	0.0459818	0.0904446	0.0462579	0.0128418	0.426678	0.0120133	191.338	0.000731182	0.000134369
1367	1857	NA	1	LP	665157	305856	6.51381e+06	0	0.0336877	0	0	0.105205	0	0	0.000690322	0.00110451	0.209444	0.564683	0.0225045	0	184.46	0.00191447	0
1368	1858	NA	1	UP	236663	644032	6.51381e+06	0.00179608	0.086488	0	0.000967118	0.334347	0.0373031	0.116745	0.00151976	0.00262503	0	0	0.397347	0.0193424	203.933	0.00133926	0
1369	1859	NA	1	LP	495721	413878	6.51381e+06	0.00290216	0.0388336	0	0	0.449696	0.165285	0.0512714	0.0312327	0.0451907	0	0.00525152	0.140271	0.0696517	208.738	0.000902577	2.32165e-05
1370	1860	NA	1	UP	270761	692480	6.51381e+06	0.00124378	0.0385572	0	0.00165837	0.321725	0.0587341	0.139856	0.00787728	0.0107794	0.131012	0.273494	0.00925926	0.000138198	204.252	0.00110026	0
1371	1861	NA	1	UP	392286	558815	6.51381e+06	0	0.0603758	0	0.00359215	0.309616	0.0508428	0.0996132	0.00980934	0.0180989	0.0254214	0.0327439	0.387676	0.0013816	199.12	0.00111378	0.00025432
1372	1862	NA	1	LP	666254	465163	6.51381e+06	0.0187845	0.0610497	0	0.00345304	0.231215	0.320304	0.0846685	0.0187845	0.0628453	0.0051105	0	0.0994475	0.0821823	187.956	0.000916106	0.000324325
1373	1863	NA	1	UP	386183	570131	6.51381e+06	0.00842774	0.0436585	0	0	0.13512	0.0393755	0.0332965	0.00428295	0.0223819	0.176844	0.05706	0.47596	0	194.594	0.000780444	0.000359604
1374	1866	NA	1	UP	405561	582696	6.51381e+06	0	0.0484673	0	0.00110467	0.100663	0.0469484	0.0396299	0.00538525	0.00552334	0.330572	0.102182	0.283485	0.0008285	199.005	0.00127078	0.000183693
1375	1869	NA	1	LP	485643	294075	6.51381e+06	0	0.257356	0.0345352	0.000276281	0.0879956	0.023622	0.0132615	0.00124327	0.00773588	0	0	0.263434	0.00331538	192.831	0.00317402	0.00044214
1376	1870	NA	1	UP	179947	662999	4.6758e+06	0.000963206	0.13716	0.0208052	0	0.160855	0.0414178	0.0706993	0.00577923	0.0104026	0	0.0209979	0.209208	0.062801	172.02	0.00634109	2.09731e-05
1377	1871	NA	1	UP	189090	686473	5.07852e+06	0.0175532	0.0397163	0	0	0.696277	0.124823	0.103191	0.00106383	0.00124113	0	0	0.0147163	0	205.304	0.000718456	0.000618036
1378	1873	NA	1	UP	234689	634596	5.11673e+06	0.462282	0.040619	0	0	0.236504	0.018639	0.0281343	0.00193424	0.00105504	0	0	0.201864	0.00896782	185.933	0.000763476	0
1379	1875	NA	1	UP	318938	756618	6.51381e+06	0	0.0333839	0	0	0.216995	0.124293	0.282522	0.0005518	0.00538005	0	0	0.318665	0.0173817	222.491	0.000838434	7.34645e-05
1380	1876	NA	1	UP	305630	739379	6.51381e+06	0.0915367	0.021538	0	0.00566064	0.284827	0.0156013	0.0862902	0.00538451	0.0169819	0.147729	0	0.252105	0.053707	210.633	0.00097036	0
1381	1877	NA	1	UP	182977	661088	6.51381e+06	0	0.0501381	0	0.00303867	0.104006	0.0448895	0.0624309	0.00414365	0.0172652	0	0.204006	0.446547	0.061326	197.118	0.00174212	0
1382	1878	NA	1	LP	583732	463753	6.51381e+06	0.214532	0.105954	0	0	0.343694	0.0892388	0.0828844	0.0132615	0.03343	0	0	0.0704517	0.0151955	191.381	0.00186898	0.00199887
1383	1879	NA	1	LP	629774	393458	6.51381e+06	0.0183372	0.0515649	0	0	0.324831	0.122156	0.0324004	0.0256446	0.0489453	0.00137874	0	0.292982	0.031711	206.784	0.00181254	5.3868e-05
1384	1882	NA	1	LP	558215	465158	6.51381e+06	0	0.0666391	0	0.00137969	0.222682	0.297185	0.142798	0.130933	0.12569	0	0.00289735	0.00289735	0	205.5	0.00109954	0
1385	1883	NA	1	LP	547014	466733	6.51381e+06	0	0.0460753	0	0	0.405711	0.235481	0.0299352	0.0427645	0.128569	0	0.0292454	0.0564216	0.0013795	206.596	0.00138913	2.3189e-06
1386	1884	NA	1	UP	314500	620207	6.51381e+06	0.0227775	0.0530094	0	0	0.404059	0.0876588	0.195334	0.0114578	0.0501104	0.0222253	0.0357537	0.10312	0.0100773	196.11	0.00099699	0.000163525
1387	1886	NA	1	LP	542155	468355	6.51381e+06	0	0.111986	0	0.00400442	0.175366	0.115576	0.0313449	0.0240265	0.226871	0.0385253	0.0979011	0.114195	0.00207125	188.539	0.00118853	0.000156032
1388	1887	NA	1	LP	540640	441003	6.51381e+06	0	0.0251104	0	0	0.393212	0.0989238	0.0627759	0.0616722	0.0369757	0.00910596	0.0873344	0.206126	0.0157285	202.729	0.000537214	6.75132e-05
1389	1891	NA	1	LP	638368	198985	6.51381e+06	0.0114593	0.0419716	0	0.00165677	0.179346	0.00469419	0.00165677	0.00414193	0.0102168	0.179208	0.236918	0.296562	0.0312025	195.2	0.000933643	0
1390	1892	NA	1	LP	648199	199201	6.51381e+06	0.00345113	0.118581	0	0.00138045	0.307703	0.015185	0.0160133	0.00207068	0.00842076	0.119961	0.0554942	0.344147	0.00345113	204.026	0.00160942	1.90105e-05
1391	1893	NA	1	LP	659456	196471	6.51381e+06	0.00110497	0.0748619	0	0	0.233011	0.0111878	0.00994475	0	0.00483425	0.132459	0.14268	0.260359	0.0357735	193.518	0.00252615	0.0003734
1392	1894	NA	1	LP	664878	183854	6.51381e+06	0	0.0378453	0	0.018232	0.117127	0.00497238	0.000828729	0.000828729	0.0117403	0.263812	0.417541	0.10221	0.00939227	186.287	0.00138675	0.00010884
1393	1895	NA	1	LP	624693	251721	6.51381e+06	0.0137969	0.23165	0.00206954	0.0136589	0.158526	0.00455298	0.00344923	0	0.00869205	0.171772	0.197296	0.0808499	0	192.583	0.00265303	0.000235981
1394	1896	NA	1	LP	598448	536041	6.51381e+06	0	0.0161736	0	0	0.738319	0.0675975	0.0136854	0.0132707	0.103124	0	0.0319325	0	0	201.626	0.00119086	0
1395	1897	NA	1	LP	538953	465147	6.51381e+06	0	0.0988541	0.000828386	0	0.536242	0.0368632	0.0724838	0.0175342	0.0683418	0	0.0307883	0.0255419	0.000828386	201.739	0.00302291	0.000654867
1396	1898	NA	1	LP	505890	221303	6.51381e+06	0.21897	0.0345161	0	0.0062129	0.42082	0.0846334	0.0791109	0.00234709	0.118459	0	0	0.0146348	0.000828386	176.681	0.000938643	0.000790866
1397	1908	NA	1	UP	415012	576130	6.51381e+06	0	0.427605	0.0129745	0	0.0336784	0.00207039	0.00193237	0.0132505	0.00179434	0	0.000414079	0.15804	0.0126984	170.015	0.00353677	7.32168e-05
1398	1919	NA	1	LP	519952	445787	6.51381e+06	0	0.0557549	0	0.0147668	0.428098	0.0292575	0.0115926	0.00883246	0.0213911	0.108612	0.307618	0	0	202.443	0.00147484	1.68778e-05
1399	1920	NA	1	LP	623312	393297	6.51381e+06	0	0.0252588	0	0.000966184	0.0143547	0.00979986	0	0.00193237	0.01049	0.460594	0.416287	0.0138026	0.00703934	184.287	0.00143814	2.30518e-05
1400	1921	NA	1	LP	642650	393263	6.51381e+06	0.0185211	0.0291638	0	0	0.291361	0.0073255	0.00967519	0.0623359	0.0659295	0	0	0.222806	0.292882	197.935	0.000416829	0
1401	1922	NA	1	LP	645698	399675	6.51381e+06	0	0.0244138	0	0	0.297655	0.0576552	0.0121379	0.0482759	0.0857931	0.0291034	0.0143448	0.331172	0.0884138	203.776	0.000524832	0
1402	1923	NA	1	LP	620655	375729	6.51381e+06	0.00939356	0.0366073	0	0.00276281	0.311093	0.0349496	0.0104987	0.0493162	0.0259704	0.076668	0.0614726	0.331952	0.00580191	206.943	0.00120242	0.000143987
1403	1924	NA	1	LP	618471	399777	6.51381e+06	0.00234645	0.0430642	0	0.00717736	0.242512	0.0394755	0.0089717	0.0231884	0.124224	0.0872326	0.0677709	0.323119	0.0245687	193.185	0.00087968	0.000224147
1404	1925	NA	1	LP	618491	398165	6.51381e+06	0.008285	0.0410108	0	0.0209887	0.146506	0.0323115	0.0143607	0.0252693	0.200359	0.11599	0.0932063	0.244684	0.0367302	190.01	0.00129901	0
1405	1926	NA	1	LP	621627	399785	6.51381e+06	0.000965384	0.0478555	0	0.0171011	0.226865	0.0645428	0.0271687	0.0245483	0.14798	0.105916	0.133775	0.149221	0.00441318	189.831	0.00182543	0
1406	1928	NA	1	LP	636014	396299	6.51381e+06	0.0637268	0.0682886	0	0	0.390655	0.072021	0.0446503	0.0476915	0.0410561	0	0	0.218275	0.0277855	205.942	0.00184271	0.000359317
1407	1929	NA	1	UP	306926	729631	6.51381e+06	0	0.0731337	0	0	0.403891	0.0362909	0.106113	0.0135228	0.0142128	0.181592	0.13716	0.0129709	0.00662343	214.587	0.00100575	1.43723e-05
1408	1930	NA	1	LP	538944	463536	6.51381e+06	0	0.119166	0	0	0.426402	0.0317592	0.0342447	0.036454	0.164181	0.00193317	0.0618614	0.00759459	0	198.41	0.00312633	0.000551896
1409	1931	NA	1	LP	540681	447426	6.51381e+06	0	0.0397461	0	0	0.220811	0.148082	0.0245653	0.0699696	0.173613	0.0110406	0.137455	0.135661	0.0100745	194.773	0.00125104	0.000121147
1410	1932	NA	1	LP	546918	473229	6.51381e+06	0.00510204	0.0506067	0	0	0.120105	0.0879757	0.0099283	0.0170987	0.188224	0.0216492	0.305295	0.154026	0.0179261	197.172	0.00094838	0.000657808
1411	1933	NA	1	UP	373761	668536	6.51381e+06	0	0.0129691	0	0	0.385072	0.0826435	0.286424	0.0382174	0.035596	0.00951987	0	0.149558	0	205.409	0.000319374	0.000133727
1412	1935	NA	1	UP	401310	611706	6.51381e+06	0	0.0294036	0	0	0.100221	0.0737162	0.0524572	0.00897294	0.00952512	0.00704031	0.0581171	0.650607	0.00372722	202.76	0.00104769	0
1413	1936	NA	1	UP	383307	669919	6.51381e+06	0.000967118	0.0277701	0	0	0.576679	0.0183752	0.332965	0	0.0277701	0	0	0.0136778	0.00179608	212.781	0.000417172	0.000201743
1414	1937	NA	1	UP	383307	669919	6.51381e+06	0.000967118	0.0277701	0	0	0.576679	0.0183752	0.332965	0	0.0277701	0	0	0.0136778	0.00179608	212.781	0.000417172	0.000201743
1415	1938	NA	1	UP	383307	669919	6.51381e+06	0.000967118	0.0277701	0	0	0.576679	0.0183752	0.332965	0	0.0277701	0	0	0.0136778	0.00179608	212.781	0.000417172	0.000201743
1416	1939	NA	1	UP	394331	661709	6.14461e+06	0.00702473	0.0560515	0.0054149	0.00146349	0.428655	0.0706864	0.294014	0.00190253	0.013025	0.00278062	0	0.0197571	0	203.364	0.00134961	0.000631184
1417	1941	NA	1	UP	370403	662228	6.51381e+06	0.0142246	0.0640795	0.0488883	0	0.244994	0.0441928	0.128435	0.00193343	0.0327303	0	0	0.220688	0.00276205	187.07	0.00294491	0.000176742
1418	1942	NA	1	UP	450061	638523	6.51381e+06	0.114854	0.0568747	0	0	0.0530094	0.492684	0.130177	0.0381005	0.000966317	0	0	0.0935947	0.00993926	210.766	0.000791194	0.000125186
1419	1943	NA	1	UP	359077	662514	6.51381e+06	0.0258145	0.0577029	0	0	0.219492	0.073302	0.127278	0.00911099	0.0241579	0	0	0.410823	0.0110436	198.038	0.00177878	6.85572e-05
1420	1945	NA	1	UP	402029	653610	6.51381e+06	0	0.0552486	0	0	0.350829	0.0915746	0.172514	0.00745856	0.124862	0.085221	0	0.0838398	0	205.515	0.00138356	0.000406283
1421	1946	NA	1	UP	365500	660777	6.51381e+06	0.0138274	0.0651272	0	0	0.122096	0.262168	0.188053	0.00138274	0.0620852	0	0	0.219027	0.00525442	197.775	0.00117577	0.00014958
1422	1948	NA	1	LP	561934	317064	6.51381e+06	0	0.0445702	0	0	0.160894	0.0034497	0.00206982	0.00565751	0.0263557	0.25376	0.293915	0.176901	0.0282876	194.473	0.00119275	7.8179e-05
1423	1949	NA	1	LP	530925	423183	6.51381e+06	0	0.0224704	0	0	0.839261	0.0257789	0.0103391	0.00785773	0.0594155	0	0.0164047	0	0	217.279	0.000975731	0.000996277
1424	1950	NA	1	UP	370571	510848	6.51381e+06	0.00124241	0.277333	0	0	0.0479017	0.114301	0.0238818	0	0.00138045	0.0565986	0.179459	0.21963	0.0132523	192.162	0.00164893	4.98148e-05
1425	1951	NA	1	LP	627296	201894	6.51381e+06	0	0.0354874	0	0.00220933	0.110191	0.000690417	0.001657	0.0008285	0.0219553	0.1715	0.392433	0.23778	0.00234742	188.663	0.00144422	0.000115875
1426	1952	NA	1	LP	619504	500791	6.51381e+06	0.00138045	0.0577029	0	0.000828272	0.445334	0.0265047	0.0200166	0.0167035	0.0886251	0	0.106571	0.209415	0.00635008	202.316	0.00136537	6.21899e-05
1427	1954	NA	1	LP	564098	397275	6.51381e+06	0.00096645	0.0519122	0	0	0.22753	0.0782825	0.0209858	0.0124258	0.0651664	0.179346	0.150766	0.1926	0.0165677	197.654	0.00138725	0.000105389
1428	1957	NA	1	UP	355871	577011	4.30732e+06	0.0616252	0.0256946	0	0.00229789	0.307082	0.0866931	0.11385	0	0.00313349	0.00752037	0.0689367	0.310006	0	203.028	0.000524194	0.00053648
1429	1958	NA	1	LP	500522	413740	6.51381e+06	0.0183448	0.042069	0	0	0.529241	0.127448	0.0431724	0.0186207	0.0256552	0	0.0118621	0.132	0.0515862	213.707	0.00130308	3.08874e-05
1430	1959	NA	1	LP	600733	397989	6.51381e+06	0.000690608	0.0421271	0	0	0.68826	0.0277624	0.0277624	0.00372928	0.149586	0.00538674	0.00483425	0.0361878	0.00649171	210.167	0.0013769	2.74678e-05
1431	1960	NA	1	LP	497323	413816	6.51381e+06	0.0103448	0.0398621	0	0	0.349793	0.187724	0.0255172	0.0103448	0.0851034	0	0.0106207	0.179034	0.089931	205.227	0.000988264	0
1432	1961	NA	1	UP	350995	580276	3.3928e+06	0.0469621	0.0918015	0.000530645	0.0249403	0.247811	0.0437782	0.172725	0	0.00291855	0.00318387	0.265057	0.0573096	0	180.031	0.00212079	0.000121467
1433	1963	NA	1	UP	546146	670609	6.51381e+06	0.0923906	0.0197487	0	0	0.0516503	0.0751277	0.0234774	0.000690512	0.000828615	0	0	0.662339	0.0737467	197.82	0	0
1434	1965	NA	1	UP	388213	673086	5.44497e+06	0.0252684	0.0198183	0	0.00445912	0.110652	0.349133	0.28109	0	0.0457473	0	0	0.120562	0.00611065	196.189	0.00087756	0.000374577
1435	1966	NA	1	UP	382061	521754	3.40737e+06	0.00423057	0.0468006	0	0.00555262	0.0698043	0.15706	0.107351	0	0.0124273	0.00978318	0	0.540455	0	214.21	0.00151163	9.12361e-05
1436	1968	NA	1	UP	296156	694581	6.51381e+06	0	0.0332781	0	0	0.429854	0.0945871	0.183099	0.00428059	0.0234742	0.0849213	0.0426678	0.0737365	0.0104943	211.229	0.000985496	5.97913e-05
1437	1969	NA	1	UP	415273	592235	6.51381e+06	0.0349255	0.0465213	0	0.0220872	0.388183	0.0422419	0.057979	0.0543898	0.0695748	0	0.00220872	0.256212	0.00510768	200.656	0.000671248	0.000145071
1438	1970	NA	1	UP	473067	591444	5.79748e+06	0	0.0436065	0	0.00837989	0.233706	0.172408	0.0997827	0.0152079	0.201428	0	0	0.180788	0.0214153	215.207	0.000518757	0.000602989
1439	1971	NA	1	UP	317132	748632	6.51381e+06	0.00331172	0.0471919	0.00275976	0.00331172	0.433283	0.0197323	0.0971436	0.00786532	0.00551953	0.011867	0.0158686	0.267835	0.0215261	211.281	0.00250654	0.000167968
1440	1972	NA	1	UP	383255	666700	6.51381e+06	0.0154696	0.0324586	0.0151934	0	0.398343	0.0526243	0.343785	0.00179558	0.015884	0	0	0.0512431	0.000138122	202.936	0.00181608	0.000515593
1441	1975	NA	1	LP	580149	378248	6.51381e+06	0.0654787	0.106783	0	0	0.369112	0.0483492	0.0174057	0.0297002	0.0960077	0.0323249	0.00925542	0.174057	0.0244509	196.025	0.00167479	0.000505965
1442	1976	NA	1	LP	580149	378248	6.51381e+06	0.0654787	0.106783	0	0	0.369112	0.0483492	0.0174057	0.0297002	0.0960077	0.0323249	0.00925542	0.174057	0.0244509	196.025	0.00167479	0.000505965
1443	1977	NA	1	LP	649817	509357	6.51381e+06	0.183637	0.0684327	0	0.00151766	0.305464	0.0630519	0.0829194	0.00814018	0.0318709	0	0	0.172185	0.0710541	196.749	0.000750659	0.000657079
1444	1978	NA	1	UP	406753	648745	6.51381e+06	0.00427822	0.0215291	0	0	0.401601	0.0314656	0.176511	0.000552029	0.0124206	0.0125587	0	0.339084	0	217.111	0.000855001	0
1445	1979	NA	1	UP	391333	669796	6.51381e+06	0.0301022	0.135322	0.0345209	0.0528859	0.0617233	0.148992	0.14554	0	0.0570284	0	0	0.0822977	0.000966584	181.73	0.00324561	0.000202942
1446	1980	NA	1	UP	389678	668220	6.51381e+06	0.00151808	0.23406	0.0796301	0.00110406	0.154844	0.0514767	0.161054	0.000828043	0.0038642	0	0	0.0143527	0	189.376	0.00701572	0.000473735
1447	1981	NA	1	UP	391283	668179	6.51381e+06	0.00497512	0.194721	0.122167	0.0215589	0.06288	0.0338585	0.0902432	0	0.000690989	0	0	0.00428413	0	170.569	0.00751625	0.000698734
1448	1982	NA	1	UP	346462	591752	6.51381e+06	0.00483025	0.0419542	0	0.0019321	0.305962	0.0520287	0.130279	0.0234612	0.020011	0.119514	0.0978471	0.188656	0.00207011	196.472	0.00110915	2.6666e-05
1449	1983	NA	1	UP	401959	647217	6.51381e+06	0	0.0445394	0	0.00827358	0.395615	0.0402648	0.167126	0.0126862	0.0667402	0.070877	0.0164093	0.163955	0	204.749	0.00128271	1.15098e-05
1450	1985	NA	1	LP	553314	291132	6.51381e+06	0.0888644	0.0538154	0.00179385	0	0.366634	0.0622326	0.0429143	0.00786532	0.0361529	0.0378087	0.0482958	0.18449	0.0057955	198.661	0.00140281	0.000720173
1451	1987	NA	1	UP	344797	586813	6.51381e+06	0.00622579	0.0438572	0.0138351	0	0.564195	0.00636414	0.161871	0.0141118	0.0200609	0.00498063	0	0.0776148	0	205.972	0.00197597	0.000330368
1452	1988	NA	1	UP	222107	675116	6.51381e+06	0.485351	0.053759	0	0.00152018	0.227612	0.0102266	0.0616363	0.00580431	0	0	0.00234936	0.0972913	0.016031	161.896	0.00163943	0.000105081
1453	1989	NA	1	LP	535568	289290	6.51381e+06	0.0100704	0.15478	0.0113119	0.0117258	0.280728	0.0622155	0.0155884	0.0060698	0.0151745	0.110084	0.0493861	0.0820803	0.00096565	186.258	0.00188257	0.00162018
1454	1990	NA	1	LP	623737	377376	6.51381e+06	0	0.0320486	0	0	0.485841	0.122945	0.00704517	0.0234839	0.0582953	0.00110513	0	0.248377	0.00552563	210.818	0.000811308	8.35329e-05
1455	1992	NA	1	UP	405664	587540	6.51381e+06	0.00262467	0.0269374	0	0.0151955	0.186904	0.0613344	0.091311	0.00621633	0.0153336	0.220887	0.00939356	0.354331	0.00842658	200.689	0.000746238	0
1456	1995	NA	1	LP	544092	405674	6.51381e+06	0.000690894	0.0561006	0	0	0.175211	0.119801	0.0302612	0.0310902	0.0968633	0.0794528	0.2291	0.14564	0.0277739	200.863	0.00172992	0
1457	1998	NA	1	UP	322208	701826	6.51381e+06	0	0.0511865	0	0	0.577539	0.0150386	0.106788	0.133416	0.0475993	0.00193157	0.0282837	0.0347682	0.00248344	223.749	0.000894715	9.03806e-05
1458	2001	NA	1	UP	352894	607934	6.51381e+06	0	0.0342352	0.00110436	0	0.535202	0.0236057	0.136251	0.0042794	0.00897294	0.107399	0.015185	0.107951	0.00165654	204.385	0.00117022	0.000235504
1459	2002	NA	1	UP	393553	540811	4.99258e+06	0.0135086	0.0545749	0.000900576	0.00180115	0.0163905	0.0752882	0.0326009	0	0.00738473	0	0.0579971	0.677594	0.0129683	214.907	0.00138065	0.000236293
1460	2004	NA	1	UP	415273	592235	6.51381e+06	0.0349255	0.0465213	0	0.0220872	0.388183	0.0422419	0.057979	0.0543898	0.0695748	0	0.00220872	0.256212	0.00510768	200.656	0.000671248	0.000145071
1461	2007	NA	1	LP	523502	499561	6.51381e+06	0	0.0431903	0	0	0.156755	0.0184904	0.0128329	0.00938319	0.0669242	0.0881744	0.293225	0.258728	0.0224921	207.089	0.00129957	0.000222726
1462	2008	NA	1	UP	194455	666886	6.51381e+06	0	0.0918381	0	0	0.608894	0.0259633	0.104544	0	0.0343875	0	0.0349399	0.0731943	0.00704323	197.335	0.00196248	0.00014356
1463	2010	NA	1	LP	631144	400972	6.51381e+06	0.114321	0.0797622	0	0	0.396599	0.00870887	0.0125795	0.0240531	0.0360796	0.00221178	0	0.224772	0.036909	203.004	0.00189151	0.00118151
1464	2011	NA	1	LP	646192	379078	6.51381e+06	0.0691034	0.0604138	0	0	0.220828	0.0271724	0.00689655	0.00717241	0.0502069	0.0350345	0.0182069	0.425517	0.0711724	200.38	0.00114829	1.2954e-05
1465	2012	NA	1	UP	418433	587353	4.76549e+06	0	0.327293	0.00585126	0.00132125	0.282371	0.0220838	0.0283126	0.0753114	0.0339751	0.00604002	0	0.0101925	0	190.656	0.00515475	0.000492581
1466	2013	NA	1	UP	418433	587353	4.76549e+06	0	0.327293	0.00585126	0.00132125	0.282371	0.0220838	0.0283126	0.0753114	0.0339751	0.00604002	0	0.0101925	0	190.656	0.00515475	0.000492581
1467	2015	NA	1	UP	473067	591444	5.79748e+06	0	0.0436065	0	0.00837989	0.233706	0.172408	0.0997827	0.0152079	0.201428	0	0	0.180788	0.0214153	215.207	0.000518757	0.000602989
1468	2016	NA	1	UP	382752	560568	6.51381e+06	0	0.0444506	0	0.000690226	0.12079	0.0425179	0.0300939	0.00220872	0.0143567	0.219354	0.0113197	0.499172	0	194.772	0.00132115	4.22768e-05
1469	2017	NA	1	UP	393758	636036	6.51381e+06	0.226558	0.0627413	0	0	0.036128	0.305019	0.161197	0.0139272	0.0860452	0	0	0.100662	0.00427468	178.38	0.00104545	0.000999224
1470	2018	NA	1	UP	359509	615846	6.51381e+06	0.0447082	0.0317373	0	0	0.145302	0.266179	0.0994894	0.00137988	0.0204222	0	0	0.369808	0.00331172	202.976	0.000613293	0.000540465
1471	2025	NA	1	UP	311188	708603	5.43113e+06	0.000828775	0.0172385	0	0	0.418034	0.120504	0.278634	0.000828775	0	0.000165755	0	0.125477	0.00961379	217.878	0.000845345	0.000157117
1472	2026	NA	1	LP	523502	499561	6.51381e+06	0	0.0431903	0	0	0.156755	0.0184904	0.0128329	0.00938319	0.0669242	0.0881744	0.293225	0.258728	0.0224921	207.089	0.00129957	0.000222726
1473	2027	NA	1	UP	351022	581897	6.51381e+06	0	0.223235	0.00801216	0	0.162177	0.0723857	0.176267	0	0.00621633	0.00165769	0.0995994	0.136897	0.00290095	180.734	0.00270769	0.000412924
1474	2028	NA	1	LP	696515	535304	2.67667e+06	0.00336134	0.130756	0	0.0816807	0.032605	0.205042	0.0504202	0.0114286	0.00907563	0	0	0.282353	0.0134454	184.244	0.00508788	0.000107082
1475	2029	NA	1	LP	643396	509228	6.51381e+06	0.0982587	0.0843007	0	0	0.234107	0.22471	0.160586	0.0233554	0.0427032	0	0	0.0567993	0.0157546	186.982	0.00186211	0.000859407
1476	2031	NA	1	LP	587001	452558	6.51381e+06	0	0.0746619	0	0.00110406	0.273254	0.12462	0.0623792	0.0467844	0.276566	0	0.0100745	0.0986751	0.019873	179.244	0.000548815	0.000864241
1477	2033	NA	1	LP	617404	377279	6.51381e+06	0	0.0224952	0	0	0.158432	0.0641733	0.00510627	0.020011	0.122964	0.178167	0.200524	0.178443	0.00800442	193.775	0.00120418	1.05096e-05
1478	2034	NA	1	UP	238021	637545	6.51381e+06	0.420638	0.0316342	0	0.00345352	0.360409	0.00911728	0.0258323	0	0.0044205	0	0	0.136759	0.00649261	184.159	0.000695582	0.000139501
1479	2035	NA	1	UP	252285	633738	6.51381e+06	0.227147	0.0218172	0	0	0.167357	0.225766	0.156448	0	0.00276167	0	0.00814692	0.189312	0.00124275	204.368	0.000752068	0
1480	2036	NA	1	UP	252285	633738	6.51381e+06	0.227147	0.0218172	0	0	0.167357	0.225766	0.156448	0	0.00276167	0	0.00814692	0.189312	0.00124275	204.368	0.000752068	0
1481	2037	NA	1	UP	343240	588495	6.51381e+06	0.206582	0.0434181	0.000829646	0.00373341	0.439989	0.00221239	0.0981748	0.0129978	0.00691372	0.021156	0.00276549	0.127765	0.00553097	178.204	0.00104357	3.64902e-05
1482	2038	NA	1	UP	318950	605630	5.66497e+06	0.105681	0.0334814	0	0	0.346557	0.0866392	0.12377	0.012377	0.0180895	0	0	0.267058	0.00460171	203.545	0.000733745	9.02425e-06
1483	2039	NA	1	UP	312645	612228	6.51381e+06	0.0993789	0.0427881	0	0.00179434	0.517184	0.03147	0.0237405	0.0110421	0.0795031	0	0.108903	0.0679089	0.0151829	206.769	0.000962084	0.0002617
1484	2040	NA	1	UP	357690	606198	6.51381e+06	0	0.0708661	0	0	0.154579	0.22434	0.171985	0.03343	0.0457245	0.0160243	0.00939356	0.224893	0.00787402	198.373	0.00223581	0.000272995
1485	2041	NA	1	UP	341633	588487	6.51381e+06	0.350836	0.0715766	0.00151997	0.000138179	0.312284	0.00359265	0.0413155	0.0165815	0.0186541	0	0	0.0577587	0.0071853	155.12	0.0023909	7.58854e-06
1486	2043	NA	1	LP	605068	500561	6.51381e+06	0	0.203701	0.0160199	0.00317636	0.250242	0.0150532	0.0153294	0.00372877	0.193758	0.00179533	0.119459	0.07278	0.00151913	181.481	0.00174761	0.000229969
1487	2045	NA	1	UP	319693	633018	6.51381e+06	0	0.0295539	0	0	0.45491	0.0348018	0.146389	0.00234774	0.094324	0	0	0.222069	0.0149151	205.079	0.000622302	0.000206234
1488	2048	NA	1	UP	299970	712167	6.51381e+06	0.00276396	0.0331675	0	0	0.295053	0.0547264	0.131703	0.0067717	0.00566611	0.249862	0.129215	0.0602543	0.0204533	204.075	0.000984344	0
1489	2050	NA	1	UP	372118	509150	6.00789e+06	0.00194582	0.307289	0.0528364	0.00194582	0.0196078	0.000299356	0	0	0	0	0.0034426	0.017213	0.00149678	155.955	0.00906311	0.000328729
1490	2051	NA	1	UP	346425	590096	6.51381e+06	0.000276014	0.0231852	0	0	0.46053	0.0229092	0.101573	0.0135247	0.00814242	0.139525	0.000552029	0.212117	0.000690036	201.436	0.00101401	0
1491	2052	NA	1	UP	441667	609554	6.51381e+06	0.00165631	0.0335404	0	0	0.332229	0.127812	0.131953	0.000690131	0	0	0	0.370186	0.00193237	206.955	0.000439633	0.000266297
1492	2053	NA	1	LP	657022	393576	6.51381e+06	0	0.0618956	0	0	0.410749	0.116054	0.0975408	0.0737773	0.0646587	0.0324675	0.0113291	0.100028	0.0214148	203.301	0.000557312	0.000150238
1493	2054	NA	1	LP	623737	377376	6.51381e+06	0	0.0320486	0	0	0.485841	0.122945	0.00704517	0.0234839	0.0582953	0.00110513	0	0.248377	0.00552563	210.818	0.000811308	8.35329e-05
1494	2056	NA	1	UP	395968	579738	6.51381e+06	0.00234645	0.0489993	0	0.0122843	0.24403	0.0193237	0.0194617	0.00331263	0.0126984	0.215321	0.0172533	0.395583	0.000138026	194.29	0.00113277	6.03211e-05
1495	2059	NA	1	UP	318452	738999	6.51381e+06	0.390331	0.0396409	0	0.0167127	0.19268	0.0294199	0.079558	0.0111878	0.0718232	0.0308011	0.0729282	0.0357735	0.00690608	164.765	0.00113429	0
1496	2060	NA	1	UP	351022	581897	6.51381e+06	0	0.223235	0.00801216	0	0.162177	0.0723857	0.176267	0	0.00621633	0.00165769	0.0995994	0.136897	0.00290095	180.734	0.00270769	0.000412924
1497	2061	NA	1	UP	341585	586851	6.51381e+06	0.00303616	0.0992272	0.0597571	0	0.523047	0.00331217	0.0609992	0.0120066	0.038918	0	0.0282915	0.00400221	0.00110406	184.159	0.0017832	0.000730006
1498	2066	NA	1	UP	298787	728328	6.51381e+06	0	0.0224859	0.0198648	0.0227618	0.598565	0.0340737	0.0797351	0.00979445	0.0180715	0	0.0342116	0.0644227	0.00731135	210.442	0.00235688	0.000131591
1499	2067	NA	1	UP	350995	580276	3.3928e+06	0.0469621	0.0918015	0.000530645	0.0249403	0.247811	0.0437782	0.172725	0	0.00291855	0.00318387	0.265057	0.0573096	0	180.031	0.00212079	0.000121467
1500	2068	NA	1	UP	189603	665541	6.51381e+06	0	0.0877557	0.0066335	0	0.422747	0.00939746	0.0152018	0.00290216	0.0161692	0	0.169431	0.114013	0.0400774	178.346	0.00386242	6.68094e-05
1501	2069	NA	1	UP	302112	731450	6.51381e+06	0	0.0296961	0.0462707	0.056768	0.350414	0.0820442	0.131492	0.00207182	0.00676796	0.0582873	0.0110497	0.105525	0.0111878	201.971	0.00300262	0.000246184
1502	2070	NA	1	LP	495701	412272	6.51381e+06	0.0196133	0.0338398	0	0.00262431	0.367127	0.0726519	0.0285912	0.0243094	0.0288674	0	0	0.259392	0.161602	208.691	0.000598047	0.000259164
1503	2071	NA	1	UP	386183	570131	6.51381e+06	0.00842774	0.0436585	0	0	0.13512	0.0393755	0.0332965	0.00428295	0.0223819	0.176844	0.05706	0.47596	0	194.594	0.000780444	0.000359604
1504	2072	NA	1	LP	518325	449004	6.51381e+06	0.130261	0.0728577	0	0	0.634883	0.0201463	0.0136608	0.0157306	0.0389127	0	0	0.0597489	0.0023458	194.454	0.00104492	0.000222315
1505	2075	NA	1	UP	442569	593367	6.51381e+06	0.0002759	0.0457994	0	0.0013795	0.152987	0.0262105	0.0506277	0.005518	0.0278659	0.0063457	0.0264864	0.590426	0.0411091	197.147	0.000898368	0
1506	2076	NA	1	UP	440944	593394	6.51381e+06	0.00165609	0.0465084	0	0.000690036	0.0451283	0.0121446	0.0491306	0	0.00745239	0.000414022	0.00869445	0.675545	0.133177	190.495	0.000658855	0.000117362
1507	2078	NA	1	LP	531673	512862	6.37212e+06	0.0196134	0.0506561	0	0.00987724	0.297023	0.014957	0.0292084	0.00719627	0.250176	0	0.132355	0.176097	0.00155214	198.41	0.00123661	0.00036682
1508	2081	NA	1	UP	390531	636093	6.51381e+06	0.0792885	0.0939051	0.0119967	0	0.0315775	0.254137	0.158439	0.0442637	0.135135	0	0	0.0952841	0.00413679	169.178	0.00235957	0.000599391
1509	2082	NA	1	UP	382709	558996	6.51381e+06	0	0.035221	0	0	0.131768	0.0535912	0.0368785	0.00649171	0.00276243	0.148757	0.053453	0.520994	0.000966851	198.045	0.00113773	3.23161e-05
1510	2088	NA	1	UP	178524	667771	6.50386e+06	0	0.0514278	0	0	0.563488	0.0101192	0.0289714	0	0.0207929	0	0.105489	0.205157	0.014555	202.811	0.00151798	0
1511	2089	NA	1	UP	305570	737766	6.51381e+06	0.0312198	0.035364	0.00234839	0.017682	0.255836	0.0135378	0.120735	0.00469678	0.0164387	0.127918	0	0.302804	0.0460008	210.93	0.00137089	0
1512	2090	NA	1	LP	531115	407160	6.51381e+06	0	0.0343685	0.000828157	0.00248447	0.586335	0.155832	0.010352	0.0530021	0.0937198	0	0.0178054	0.026087	0.00358868	207.203	0.00111647	9.90485e-05
1513	2091	NA	1	UP	299864	708943	6.51381e+06	0	0.0454671	0	0.000276396	0.210199	0.0762852	0.161553	0.00193477	0.0386954	0.348259	0.0357933	0.0472637	0.0210061	206.053	0.0013799	0
1514	2094	NA	1	LP	580946	527930	6.51381e+06	0.363988	0.0763601	0	0.00303783	0.25214	0.0121513	0.0227838	0.003314	0.0363159	0.0161558	0.0785695	0.0724938	0.0144988	172.654	0.00163535	0.000189397
1515	2096	NA	1	LP	609406	369189	6.51381e+06	0.000691276	0.0468685	0	0	0.101618	0.00497719	0	0.00580672	0.0178349	0.301673	0.262685	0.235725	0.00483893	192.84	0.00136362	0
1516	2097	NA	1	UP	239550	672759	6.51381e+06	0.00151829	0.0361629	0	0.0031746	0.349482	0.00303658	0.1343	0.0401656	0.0407177	0.107246	0.0861284	0.136508	0.0327122	196.942	0.00126989	3.66293e-05
1517	2100	NA	1	LP	654971	536371	6.51381e+06	0	0.0272325	0	0	0.29859	0.322643	0.117777	0.0822505	0.087227	0	0	0.0642798	0	200.909	0.00109446	7.57328e-05
1518	2102	NA	1	UP	395714	568411	6.51381e+06	0	0.0598703	0.00179335	0.00234515	0.333839	0.0422127	0.0416609	0.0052421	0.0328321	0.0209684	0.0285557	0.384329	0.0013795	201.088	0.00133434	0.000250313
1519	2103	NA	1	LP	573744	376584	6.51381e+06	0.000690512	0.0435023	0	0	0.297058	0.0747134	0.0128435	0.0356304	0.111587	0	0.00207154	0.335451	0.0841044	198.658	0.00105164	0
1520	2104	NA	1	UP	223372	668639	6.51381e+06	0.450366	0.0214	0	0.000828386	0.27392	0.00414193	0.106862	0	0	0	0	0.123015	0.00759354	170.93	0.000449592	0
1521	2105	NA	1	UP	411892	582590	6.51381e+06	0	0.0634153	0	0.00552639	0.305609	0.0240398	0.0283227	0.0350926	0.0407571	0.0110528	0	0.347195	0.00538823	197.806	0.00320045	1.61465e-05
1522	2106	NA	1	UP	181622	665978	6.51381e+06	0	0.168763	0.0189357	0.0176918	0.254457	0.0330339	0.0648238	0.0313753	0.00953697	0	0.0360746	0.135453	0.0105045	190.522	0.00465397	0.000264884
1523	2107	NA	1	UP	392013	544161	6.51381e+06	0.000138122	0.0410221	0	0	0.0575967	0.00538674	0.0312155	0	0	0	0	0.858287	0.00483425	219.662	0.000535769	0.000230167
1524	2108	NA	1	UP	392150	636059	6.51381e+06	0.0365618	0.0786424	0	0	0.00524283	0.373482	0.109961	0.0953366	0.216336	0	0	0.0464956	0.00496689	172.756	0.00160254	0.000174117
1525	2112	NA	1	UP	426878	598448	6.51381e+06	0.0366326	0.0736798	0	0.00193531	0.0595798	0.0837711	0.034559	0.0237766	0.0557092	0.102018	0	0.481753	0.0164501	186.927	0.00101365	6.35228e-05
1526	2114	NA	1	UP	426878	598448	6.51381e+06	0.0366326	0.0736798	0	0.00193531	0.0595798	0.0837711	0.034559	0.0237766	0.0557092	0.102018	0	0.481753	0.0164501	186.927	0.00101365	6.35228e-05
1527	2115	NA	1	UP	393758	636036	6.51381e+06	0.226558	0.0627413	0	0	0.036128	0.305019	0.161197	0.0139272	0.0860452	0	0	0.100662	0.00427468	178.38	0.00104545	0.000999224
1528	2116	NA	1	UP	341470	666087	6.51381e+06	0.582205	0.0385466	0	0	0.19591	0.0178226	0.0659022	0.0197568	0.00400663	0	0	0.0699088	0.00345399	166.417	0.000668702	0.000144202
1529	2118	NA	1	UP	426878	598448	6.51381e+06	0.0366326	0.0736798	0	0.00193531	0.0595798	0.0837711	0.034559	0.0237766	0.0557092	0.102018	0	0.481753	0.0164501	186.927	0.00101365	6.35228e-05
1530	2119	NA	1	UP	426878	598448	6.51381e+06	0.0366326	0.0736798	0	0.00193531	0.0595798	0.0837711	0.034559	0.0237766	0.0557092	0.102018	0	0.481753	0.0164501	186.927	0.00101365	6.35228e-05
1531	2120	NA	1	UP	387344	637766	6.51381e+06	0	0.0596026	0.00110375	0	0.32271	0.147627	0.279801	0.00607064	0.0434603	0.00648455	0	0.05367	0	200.496	0.00293974	0.000681493
1532	2121	NA	1	UP	409880	640601	6.51381e+06	0	0.0335682	0	0	0.273518	0.0116038	0.139384	0.000828844	0.00676889	0.00704517	0	0.49924	0.00469678	211.175	0.00108663	0
1533	2122	NA	1	UP	388918	636118	6.51381e+06	0.0489085	0.0541586	0.0160265	0	0.179746	0.150456	0.217878	0.0131252	0.0904946	0	0	0.159851	0.00704615	187.754	0.00208521	0.000264696
1534	2141	NA	1	UP	296620	614382	6.51381e+06	0.00345399	0.102238	0.00317767	0.00248687	0.454684	0.0236253	0.0411716	0.0149212	0.0643824	0.0175463	0.035507	0.166344	0.00497375	196.258	0.00260012	0.000244219
1535	2143	NA	1	UP	286929	613115	6.43589e+06	0.00363382	0.0241789	0	0	0.716702	0.0489168	0.0420685	0	0.00307477	0	0.00265549	0.157792	0.000139762	212.675	0.000564844	4.62304e-05
1536	2144	NA	1	UP	346411	588454	6.51381e+06	0.296332	0.0100662	0	0	0.484142	0.000827358	0.104247	0.000689465	0.00551572	0.00441258	0	0.0781853	0.00675676	184.348	0.000251413	3.4631e-05
1537	2145	NA	1	UP	183152	664291	6.51381e+06	0	0.172404	0.00511544	0	0.296281	0.00815706	0.0410618	0.0161759	0.0150698	0.00027651	0.0761786	0.208627	0.0446564	186.647	0.00405574	9.71202e-05
1538	2146	NA	1	UP	290716	630680	6.51381e+06	0.000690608	0.0212707	0	0	0.185359	0.165608	0.0812155	0.00303867	0.00566298	0.11174	0	0.399448	0.0251381	203.567	0.000430965	7.26668e-05
1539	2147	NA	1	UP	327213	615117	6.51381e+06	0.113382	0.0522027	0	0	0.220412	0.262118	0.148598	0.0109101	0.041845	0	0	0.144179	0.00483359	197.319	0.000835295	0.000488726
1540	2148	NA	1	UP	316293	626640	6.51381e+06	0.0516717	0.0545731	0	0	0.486046	0.0237635	0.0915999	0.0263885	0.0136778	0.0718431	0.0819287	0.0690799	0	200.916	0.00155895	0.000134756
1541	2149	NA	1	UP	292063	622599	6.51381e+06	0.00138293	0.0273821	0	0	0.399806	0.0663809	0.0955608	0.000968054	0.0492325	0	0.12806	0.209653	0.0154889	202.958	0.000862316	2.51104e-05
1542	2151	NA	1	LP	636949	343937	6.51381e+06	0.013674	0.045442	0.00441989	0	0.435083	0.0292818	0.0133978	0.025	0.0371547	0.0237569	0.0707182	0.233287	0.000966851	201.347	0.00175522	6.17458e-05
1543	2154	NA	1	UP	197718	668310	6.51381e+06	0.0145188	0.0625	0	0.00525442	0.614906	0.0135509	0.105642	0.000691372	0.0218473	0	0.0694137	0.0819967	0.00940265	196.824	0.0014441	1.88146e-05
1544	2155	NA	1	UP	390531	636093	6.51381e+06	0.0792885	0.0939051	0.0119967	0	0.0315775	0.254137	0.158439	0.0442637	0.135135	0	0	0.0952841	0.00413679	169.178	0.00235957	0.000599391
1545	2156	NA	1	UP	410122	661556	3.10376e+06	0.00696056	0.0519142	0	0.050464	0.0342227	0.263631	0.0516241	0	0.00638051	0	0	0.50058	0.000580046	183.239	0.00202103	3.36541e-05
1546	2157	NA	1	UP	199399	669815	6.51381e+06	0.0125812	0.0355316	0	0.0052537	0.39541	0.0413383	0.2013	0.00110604	0.020047	0	0.0201853	0.245956	0.0178349	194.923	0.00102748	1.88146e-05
1547	2158	NA	1	UP	417787	629192	6.51381e+06	0	0.0158752	0	0	0.506902	0.0229155	0.0263666	0.003037	0.00124241	0.00234677	0	0.411651	0.00966317	213.614	0.00046341	0
1548	2161	NA	1	UP	401621	626243	6.51381e+06	0	0.017798	0	0	0.0565673	0.0718819	0.0720199	0.00634658	0.00620861	0.00593267	0	0.761038	0.00220751	199.022	0.000526728	5.25319e-06
1549	2162	NA	1	UP	391921	624795	6.51381e+06	0.000690512	0.0114625	0	0	0.408507	0.0399116	0.140312	0.0328684	0.0178152	0.00593841	0.0111863	0.329236	0.00207154	210.507	0	0.000537112
1550	2163	NA	1	UP	390531	636093	6.51381e+06	0.0792885	0.0939051	0.0119967	0	0.0315775	0.254137	0.158439	0.0442637	0.135135	0	0	0.0952841	0.00413679	169.178	0.00235957	0.000599391
1551	2165	NA	1	UP	381057	557462	6.51381e+06	0	0.0341019	0	0	0.202126	0.0626812	0.049427	0.0167058	0.0156013	0.0831147	0.053707	0.470385	0.00552257	194.331	0.000836255	4.36716e-05
1552	2166	NA	1	LP	520094	184220	6.51381e+06	0.00165837	0.0746269	0	0.000276396	0.353234	0.0117468	0.0174129	0.00428413	0.039801	0.0218353	0.243228	0.220011	0	198.324	0.00153912	4.57312e-05
1553	2167	NA	1	UP	430083	595159	6.51381e+06	0	0.0615257	0	0	0.115188	0.123603	0.109532	0.0162781	0.0380742	0.162229	0.0129673	0.323493	0.0107601	195.218	0.00105603	0.00032519
1554	2169	NA	1	UP	428473	595184	6.51381e+06	0.00317636	0.107168	0.00372877	0.00372877	0.0428118	0.38213	0.0614556	0.119321	0.0537219	0.0277586	0.0129816	0.0998481	0.00635271	171.336	0.00188748	0.000467222
1555	2170	NA	1	UP	429659	593545	6.51381e+06	0.00317504	0.0726118	0	0	0.0993926	0.136527	0.0621204	0.0825511	0.0421038	0.253313	0.0129763	0.200442	0.00400331	188.494	0.00121525	2.36259e-05
1556	2171	NA	1	LP	672014	487930	6.51381e+06	0.0741303	0.0648813	0	0	0.525814	0.076339	0.0320265	0.00621204	0.0227775	0.00469354	0	0.173937	0.0187742	197.986	0	0.000424567
1557	2172	NA	1	UP	626356	654080	6.51381e+06	0	0.0441745	0	0.0015185	0.0131143	0.00911099	0.00455549	0	0.00276091	0.243512	0.548178	0.0592214	0.0113197	189.968	0.00144468	0
1558	2173	NA	1	UP	543270	636835	6.51381e+06	0	0.0453101	0	0	0.316756	0.165492	0.0219644	0.00165769	0.0198923	0	0	0.407377	0.0200304	206.868	3.17518e-05	0
1559	2174	NA	1	UP	593687	597072	6.51381e+06	0.0138179	0.0106398	0	0.00414536	0.000690894	0.244715	0.00428354	0	0.00179632	0	0	0.588642	0.122703	198.708	0.000463168	0
1560	2175	NA	1	UP	572204	633861	6.51381e+06	0.00428295	0.0131252	0	0	0	0.0174081	0	0	0.000414479	0	0	0.742194	0.222575	192.991	0.000136599	0
1561	2176	NA	1	UP	635858	662304	6.51381e+06	0	0.0290015	0	0.00262395	0.436818	0.0341113	0.244441	0.00372877	0.00787184	0.0679464	0.0908714	0.0715371	0.00386687	208.914	0.000863931	0
1562	2177	NA	1	UP	635858	662304	6.51381e+06	0	0.0290015	0	0.00262395	0.436818	0.0341113	0.244441	0.00372877	0.00787184	0.0679464	0.0908714	0.0715371	0.00386687	208.914	0.000863931	0
1563	2178	NA	1	UP	622218	623345	6.51381e+06	0	0.0603508	0	0.00110482	0.0440547	0.00966717	0.00966717	0.00248584	0.00787184	0.786079	0.0174009	0.0447452	0.00856235	187.339	0.00147018	0
1564	2179	NA	1	UP	688721	600852	6.37886e+06	0.124682	0.0091782	0	0.0160971	0.0499859	0.514826	0.0213217	0.00183564	0.0290878	0	0	0.187941	0.0450438	191.659	0.000653026	0
1565	2180	NA	1	UP	639064	660829	6.51381e+06	0.00124224	0.0342305	0	0	0.322291	0.0502415	0.170048	0.00483092	0.00289855	0.0803313	0.0534161	0.268599	0.00621118	210.836	0.000875101	0
1566	2181	NA	1	UP	688692	602449	6.51381e+06	0.122066	0.0121513	0	0.00124275	0.280724	0.182132	0.059652	0.00469484	0.0604805	0	0	0.243579	0.0332781	198.225	0.000545225	0
1567	2182	NA	1	UP	541784	615863	4.03968e+06	0.00200222	0.110567	0.00400445	0.0155729	0.14772	0.105451	0.0335929	0.00111235	0.0151279	0.00622914	0.0122358	0.40178	0.0137931	206.975	0.00236486	0.000777902
1568	2183	NA	1	UP	690345	600873	6.05565e+06	0.0932342	0.0188848	0	0.0163569	0.138736	0.488625	0.0505576	0.00431227	0.0126394	0	0	0.138439	0.0300372	193.233	0.00056938	0.000194201
1569	2184	NA	1	UP	624765	652434	6.51381e+06	0	0.0412755	0	0.00138045	0.0289895	0.0135284	0.0128382	0.00165654	0.0147708	0.320817	0.483158	0.0472115	0.00386527	195.941	0.00105821	0
1570	2185	NA	1	UP	616772	652211	6.51381e+06	0	0.0344018	0	0	0.33559	0.183338	0.0451782	0.00773694	0.0122962	0.00718431	0.0924288	0.24551	0.0303951	213.173	0.000745048	3.61125e-05
1571	2186	NA	1	UP	631425	639637	6.51381e+06	0.00828844	0.0335682	0	0	0.208316	0.0251416	0.0374361	0.00234839	0.0406133	0.163144	0.1456	0.295621	0.0247272	210.096	0.00111594	0
1572	2188	NA	1	UP	512719	604342	6.51381e+06	0.00648634	0.0019321	0	0	0.42796	0.0928788	0.018493	0.00869445	0.0150428	0	0	0.393458	0.0350538	217.85	0	0.00016966
1573	2189	NA	1	UP	429585	587093	6.51381e+06	0	0.0303616	0	0	0.11013	0.0158708	0.0427822	0.0338118	0.0252553	0.0674855	0.00289815	0.630969	0.0404361	208.563	0.000589995	2.38863e-05
1574	2190	NA	1	LP	672703	189188	6.51381e+06	0.00165792	0.0305333	0	0.000690799	0.184581	0	0.00165792	0	0.00884222	0.245095	0.326195	0.182923	0.00414479	192.457	0.00115228	0
1575	2191	NA	1	LP	535429	303979	6.51381e+06	0.0191909	0.0389341	0	0.0019329	0.136131	0.00455612	0.00165677	0.00358967	0.00110451	0.28814	0.275438	0.199227	0.0038658	188.472	0.00146272	9.18179e-05
1576	2195	NA	1	LP	640185	356764	6.51381e+06	0	0.0415631	0	0	0.360674	0.031483	0.0103563	0.00759459	0.0323115	0.172052	0.0343828	0.240127	0	206.338	0.00158886	9.13618e-05
1577	2196	NA	1	LP	511906	453952	6.51381e+06	0	0.0448709	0	0	0.376363	0.133508	0.0230567	0.0231948	0.181969	0.00483225	0.104653	0.066547	0.00566064	195.627	0.00148057	0.000123809
1578	2197	NA	1	LP	656667	323333	6.51381e+06	0.036331	0.274624	0.00317723	0	0.1293	0.00676889	0.0120182	0.00221025	0.00110513	0.0341207	0.137864	0.0987705	0.00856472	186.908	0.00303212	0.000594274
1579	2198	NA	1	LP	492949	234314	6.51381e+06	0.0115942	0.0187716	0	0	0.137474	0.0113182	0.00496894	0.0126984	0.0327122	0.0536922	0.290821	0.404141	0.00124224	202.112	0.000963853	6.55055e-05
1580	2200	NA	1	LP	545794	252250	6.51381e+06	0.0147831	0.187897	0.00124344	0.000690799	0.150041	0.00704615	0.00718431	0.000690799	0.0127107	0.191904	0.314452	0.0851064	0.00359215	192.113	0.001542	0.00017712
1581	2201	NA	1	LP	654071	387070	6.51381e+06	0	0.0564761	0	0	0.183927	0.0120133	0.0202983	0.023198	0.0904446	0.231014	0.235018	0.104253	0.0057995	194.727	0.0014076	0
1582	2202	NA	1	UP	179930	664466	5.94201e+06	0.000757576	0.253485	0.0340909	0	0.111061	0.00227273	0.0351515	0.00454545	0.00106061	0	0.0113636	0.0137879	0.00106061	161.053	0.0108702	7.41534e-05
1583	2204	NA	1	LP	623673	380602	6.51381e+06	0.000414422	0.0902058	0	0	0.335129	0.00621633	0.00414422	0.090344	0.144219	0.0262467	0.023622	0.256113	0.0124327	201.457	0.00101822	0
1584	2206	NA	1	UP	414044	603517	6.51381e+06	0	0.0505734	0	0	0.166782	0.0145088	0.036341	0.0192069	0.0254249	0.0630095	0	0.577449	0.00704712	207.554	0.00158975	4.88333e-05
1585	2207	NA	1	UP	434493	593503	6.51381e+06	0	0.022489	0	0.000689845	0.114238	0.0251104	0.0459437	0.0110375	0.058085	0.0017936	0	0.67936	0.0184879	201.269	0.000639278	0.000126828
1586	2208	NA	1	UP	434493	593503	6.51381e+06	0	0.022489	0	0.000689845	0.114238	0.0251104	0.0459437	0.0110375	0.058085	0.0017936	0	0.67936	0.0184879	201.269	0.000639278	0.000126828
1587	2210	NA	1	UP	317583	615308	6.51381e+06	0.00262322	0.0135303	0	0	0.521331	0.0567444	0.107966	0.0190529	0.0143587	0.0596438	0.0476322	0.148005	0.00483225	203.771	0.000404297	2.02224e-05
1588	2211	NA	1	UP	440944	593394	6.51381e+06	0.00165609	0.0465084	0	0.000690036	0.0451283	0.0121446	0.0491306	0	0.00745239	0.000414022	0.00869445	0.675545	0.133177	190.495	0.000658855	0.000117362
1589	2213	NA	1	LP	532672	466717	6.22378e+06	0	0.294177	0.153013	0.000144488	0.00563502	0	0	0.00187834	0	0	0	0	0	148.795	0.00632045	0.000670187
1590	2214	NA	1	UP	415273	592235	6.51381e+06	0.0349255	0.0465213	0	0.0220872	0.388183	0.0422419	0.057979	0.0543898	0.0695748	0	0.00220872	0.256212	0.00510768	200.656	0.000671248	0.000145071
1591	2215	NA	1	LP	540673	445822	6.51381e+06	0	0.0395082	0	0	0.316342	0.116591	0.0247272	0.0487636	0.0928305	0.032463	0.111618	0.203481	0.00538748	196.825	0.00153133	4.38242e-05
1592	2217	NA	1	LP	589575	235255	6.51381e+06	0	0.0510556	0	0	0.116876	0	0.00179385	0.00220781	0.00206982	0.06927	0.683179	0.0503657	0	188.717	0.00174649	0
1593	2219	NA	1	UP	368824	663865	6.51381e+06	0.136038	0.0252483	0	0	0.223096	0.186396	0.277318	0	0.0155905	0	0	0.117412	0	200.046	0.000967871	5.41553e-05
1594	2220	NA	1	UP	367853	544753	6.51381e+06	0	0.0340014	0	0.0016586	0.247685	0.0507256	0.0834831	0.000691085	0.0138217	0.123151	0	0.411887	0.0301313	211.333	0.00104842	0
1595	2223	NA	1	LP	626872	380638	6.51381e+06	0	0.0759878	0	0	0.30478	0.0542968	0.00953302	0.0229345	0.133186	0.0831721	0.00676983	0.258497	0.0110528	200.491	0.00131281	2.19258e-05
1596	2224	NA	1	UP	430083	595159	6.51381e+06	0	0.0615257	0	0	0.115188	0.123603	0.109532	0.0162781	0.0380742	0.162229	0.0129673	0.323493	0.0107601	195.218	0.00105603	0.00032519
1597	2225	NA	1	UP	384843	665074	6.51381e+06	0.0116086	0.0276396	0.0208679	0.013267	0.416943	0.050995	0.274737	0.00359315	0.0483693	0.00414594	0	0.0726921	0.00525152	200.751	0.000995571	0.000399467
1598	2228	NA	1	UP	348057	608033	6.51381e+06	0	0.0260942	0.00165677	0.0142206	0.440425	0.0294077	0.0876709	0.0057987	0.0249896	0.0675135	0.0281651	0.247273	0	198.408	0.000784782	0.000128084
1599	2230	NA	1	UP	293562	619326	6.51381e+06	0.00566298	0.0730663	0.0150552	0.0430939	0.371961	0.0324586	0.0805249	0.0179558	0.0385359	0	0.0244475	0.206077	0.0124309	192.505	0.00214891	7.61962e-05
1600	2231	NA	1	UP	295137	665895	6.51381e+06	0.00110406	0.019183	0	0	0.385178	0.182722	0.250345	0.00979851	0.000138007	0.0149048	0	0.112752	0.00165609	200.485	0.000927497	0
1601	2232	NA	1	LP	505359	416784	6.51381e+06	0	0.0344875	0	0	0.758174	0	0	0.0342116	0.02759	0.052421	0.0866326	0	0.0008277	213.799	0.00119284	0
1602	2233	NA	1	UP	431697	595144	6.51381e+06	0	0.0430464	0	0.0057947	0.0878863	0.0395971	0.0916115	0.026904	0.0467715	0.0542219	0	0.550221	0.0136589	201.083	0.000899185	0.000435553
1603	2234	NA	1	UP	388033	666629	6.51381e+06	0	0.0685556	0.0866621	0.00331721	0.259433	0.123704	0.255287	0.00138217	0.0208708	0.00179682	0	0.0400829	0	184.187	0.00274462	0.000460043
1604	2235	NA	1	UP	365657	601192	6.51381e+06	0.00110543	0.0312284	0	0.00801437	0.372392	0.0411773	0.0999033	0.00690894	0.00704712	0.15476	0.0654968	0.207821	0.00151997	200.23	0.000835927	1.38603e-05
1605	2238	NA	1	LP	537469	449017	6.51381e+06	0.00482892	0.049117	0.00593267	0	0.111341	0.173427	0.00869205	0.0404249	0.225855	0.00800221	0.15356	0.119481	0.00110375	183.086	0.00212347	0.000786071
1606	2239	NA	1	LP	619098	372523	6.51381e+06	0.0233039	0.0474352	0.000137893	0	0.279785	0.072118	0.0118588	0.0330943	0.0740485	0.0522614	0.0612245	0.277441	0.00717044	203.744	0.00189929	2.37869e-05
1607	2240	NA	1	LP	620691	374136	6.51381e+06	0.00303448	0.042069	0	0	0.258621	0.0682759	0.0132414	0.0422069	0.034069	0.145379	0.0576552	0.268414	0.0057931	203.422	0.00136038	0.00012242
1608	2241	NA	1	UP	391121	661771	6.51381e+06	0	0.00510697	0.000828157	0.00151829	0.673016	0.0270531	0.195445	0	0.0150449	0	0	0.0129745	0	213.164	0.000670854	0.000131816
1609	2243	NA	1	UP	365087	560906	6.51381e+06	0	0.0480464	0	0	0.17976	0.116664	0.110451	0.0081458	0.0212619	0.0822863	0.0497032	0.37443	0.00234709	188.201	0.000969841	0.00015959
1610	2244	NA	1	UP	368932	670261	6.51381e+06	0	0.0222406	0	0	0.0594005	0.189667	0.0671363	0.0232076	0.0560851	0	0	0.559884	0.0156099	205.504	0.000666159	0
1611	2245	NA	1	UP	256476	713766	4.05999e+06	0.0108527	0.055371	0	0.00598007	0.27907	0.159468	0.187818	0.00110742	0.106091	0	0	0.173865	0.0188261	188.763	0.000982103	0
1612	2247	NA	1	UP	473067	591444	5.79748e+06	0	0.0436065	0	0.00837989	0.233706	0.172408	0.0997827	0.0152079	0.201428	0	0	0.180788	0.0214153	215.207	0.000518757	0.000602989
1613	2248	NA	1	LP	503740	415240	6.51381e+06	0	0.0449779	0	0	0.715094	0.00524283	0.0106236	0.0913355	0.0480132	0.0103477	0.0586369	0.0126932	0.000689845	205.7	0.00168894	2.96412e-05
1614	2249	NA	1	UP	362234	659232	6.51381e+06	0.0114657	0.0491781	0.00262467	0	0.270341	0.191325	0.198232	0.00317723	0.0283188	0	0	0.241884	0.000966984	203.247	0.00103856	0.000165661
1615	2250	NA	1	LP	622246	374141	6.51381e+06	0	0.0382597	0	0	0.305249	0.0472376	0.0051105	0.0167127	0.078453	0.0770718	0.0160221	0.368785	0	208.837	0.00156301	0.000112561
1616	2252	NA	1	UP	343326	591796	6.51381e+06	0	0.0207125	0	0	0.421292	0.129108	0.292323	0.000690417	0.019884	0	0.00386634	0.112124	0	208.984	0.000787463	6.4978e-05
1617	2254	NA	1	UP	413589	589046	6.51381e+06	0	0.0559161	0	0.0345161	0.120116	0.0142206	0.015049	0.0498412	0.0325832	0.188872	0.0971973	0.344609	0.0104929	193.113	0.00130861	0
1618	2255	NA	1	LP	491176	460709	6.51381e+06	0.66381	0.0490738	0	0	0.144457	0.00387061	0.0109207	0.00304119	0.00539121	0	0	0.0975947	0.00787946	136.553	0.000756276	0.000552998
1619	2256	NA	1	LP	567940	276840	6.51381e+06	0.000690703	0.0375743	0	0.00303909	0.0248653	0.00124327	0	0	0	0.0551181	0.79942	0.0704517	0	188.59	0.00119071	0
1620	2257	NA	1	LP	640481	564540	3.52921e+06	0.00357052	0.0494772	0	0.00382555	0.209385	0.114257	0.132619	0.00714104	0.0219332	0	0	0.37669	0.0262688	212.753	0.000812814	0.00268525
1621	2259	NA	1	UP	310487	740817	6.51381e+06	0	0.0302528	0	0	0.209697	0.0153336	0.0911728	0.00386794	0.00718331	0.00165769	0.0044205	0.520099	0.0857853	218.091	0.00158693	4.23089e-06
1622	2261	NA	1	LP	649817	509357	6.51381e+06	0.183637	0.0684327	0	0.00151766	0.305464	0.0630519	0.0829194	0.00814018	0.0318709	0	0	0.172185	0.0710541	196.749	0.000750659	0.000657079
1623	2262	NA	1	LP	535790	457045	6.51381e+06	0	0.0708172	0	0.00179459	0.382109	0.088487	0.0106295	0.0271949	0.231226	0.00676422	0.107537	0.0147708	0.000690226	191.143	0.00245057	0.000322438
1624	2263	NA	1	UP	443308	609543	6.51381e+06	0.0157459	0.0138122	0	0	0.748757	0.0248619	0.0555249	0	0	0	0	0.141298	0	207.903	0.00051664	0
1625	2264	NA	1	UP	408496	569756	6.11457e+06	0.00117682	0.0354516	0	0.00102971	0.0408944	0.0810533	0.160047	0	0.0488379	0	0.0286849	0.557223	0.0132392	208.427	0.00111431	5.11867e-05
1626	2265	NA	1	LP	507077	455619	6.51381e+06	0.00538302	0.0557626	0	0	0.555832	0.0266391	0.0385093	0.0324362	0.123533	0	0.0151829	0.12519	0.00414079	205.846	0.00139501	0.000359187
1627	2266	NA	1	LP	639853	493365	6.51381e+06	0	0.0715075	0	0	0.323716	0.113197	0.0444506	0.0190502	0.0582551	0.0218112	0.0461071	0.290999	0.00317504	200.535	0.000907017	0.000738789
1628	2267	NA	1	LP	628655	374220	6.51381e+06	0	0.0591887	0	0	0.432257	0.0217991	0.00772627	0.0300773	0.0749172	0.128587	0.0500828	0.1875	0.00275938	204.693	0.00146458	0
1629	2268	NA	1	LP	590657	268914	6.51381e+06	0.0125465	0.0507376	0	0.00110299	0.150145	0.00427409	0.00468772	0.00124087	0.0103405	0.156073	0.493865	0.109472	0.00482559	184.966	0.00110789	6.54755e-05
1630	2270	NA	1	UP	626411	650852	6.51381e+06	0	0.0413098	0	0.00179608	0.00953302	0.0196187	0.0200332	0	0.00221056	0.376347	0.428157	0.072672	0.00110528	191.931	0.00128554	2.60461e-05
1631	2271	NA	1	UP	378777	528286	6.51381e+06	0.0269188	0.0463832	0	0.00690226	0.142601	0.0389288	0.0219492	0.000552181	0.0147708	0.22529	0.0320265	0.436637	0.00483158	198.49	0.000837676	0.00020692
1632	2273	NA	1	UP	417359	606689	6.51381e+06	0	0.0378035	0	0	0.262969	0.0278698	0.0874724	0.0128311	0.00841611	0.0434603	0.0285596	0.486341	0.00427704	211.713	0.000921382	8.24666e-05
1633	2274	NA	1	LP	643397	356783	6.51381e+06	0.0120066	0.0118686	0	0	0.447281	0.0110406	0.00138007	0	0.0138007	0	0	0.480127	0.00814242	216.63	0.000500863	9.72296e-06
1634	2275	NA	1	LP	630002	383878	6.51381e+06	0.00843007	0.0478165	0	0.000967385	0.455915	0.0309563	0.0222499	0.0444997	0.0447761	0.0852681	0.051686	0.161553	0.00843007	206.975	0.00137745	0.000200364
1635	2276	NA	1	LP	619090	374119	6.51381e+06	0.0092567	0.0399282	0	0.000276319	0.22976	0.0520862	0.0099475	0.0298425	0.0729483	0.130975	0.157778	0.193838	0.00635535	197.434	0.00163015	5.30723e-05
1636	2277	NA	1	UP	294982	612829	6.51381e+06	0	0.0567131	0	0.0023458	0.486408	0.0176625	0.0528495	0.0046916	0.0398786	0.0378087	0.234994	0.0601628	0.000137988	198.413	0.00120906	3.57098e-05
1637	2278	NA	1	UP	434043	649948	6.51381e+06	0.274033	0.0247238	0	0	0.594751	0.00552486	0.0103591	0.00649171	0.011326	0	0	0.0656077	0.00207182	204.783	0.000709419	0.000234767
1638	2280	NA	1	UP	313094	719809	6.51381e+06	0.149192	0.0218262	0.000828844	0.00124327	0.209559	0.0722475	0.111618	0.00400608	0.00400608	0.11217	0.0759773	0.170051	0.0607819	201.079	0.000582069	1.10865e-05
1639	2282	NA	1	LP	632703	401000	6.51381e+06	0.0449593	0.0820576	0.000827472	0	0.410702	0.0121363	0.0165494	0.051717	0.0351676	0.0499241	0.0132396	0.207282	0.0175148	199.906	0.00182733	0.000887569
1640	2285	NA	1	LP	537276	424908	6.51381e+06	0	0.0265084	0	0	0.524092	0.0682038	0.0238851	0.0357587	0.229187	0	0.0802154	0	0	202.597	0.0011813	0.000420852
1641	2289	NA	1	UP	300938	744352	5.88403e+06	0.0962068	0.0344142	0	0.0423677	0.341848	0.0648516	0.208168	0.00152952	0.0035179	0.0590395	0.00978893	0.119608	0.00214133	198.534	0.00124609	0.000213647
1642	2290	NA	1	UP	410255	581003	6.51381e+06	0	0.0419079	0	0.0130962	0.275159	0.00634133	0.0460436	0.0489385	0.0118555	0	0	0.52316	0.0147505	205.82	0.000915974	0
1643	2291	NA	1	UP	290258	616205	6.51381e+06	0.168487	0.055425	0	0	0.486662	0.0118867	0.0204561	0.000691085	0.0252937	0	0.0707671	0.144851	0.011472	202.369	0.00145828	0.000152402
1644	2292	NA	1	UP	336720	666192	6.51381e+06	0.117346	0.0623359	0	0	0.298549	0.0516932	0.214375	0.000552868	0.0129924	0	0	0.194886	0.00939876	204.267	0.00211412	9.48729e-05
1645	2293	NA	1	UP	409751	630924	6.51381e+06	0	0.0264937	0	0	0.366221	0.0195943	0.0760315	0.00193183	0.00496757	0.0146267	0	0.489444	0.000689941	211.164	0.000524976	0.000108319
1646	2294	NA	1	UP	219841	662400	6.51381e+06	0	0.0188131	0	0.000691659	0.728455	0.0383179	0.121594	0	0.00124499	0	0	0.0787107	0.0121732	213.066	0	0.000718209
1647	2297	NA	1	UP	451701	649784	6.51381e+06	0	0.0868545	0	0.0193317	0.648578	0.0510909	0.038111	0.0208506	0.0584093	0.039768	0.00345209	0.00510909	0	215.658	0.00160778	1.25532e-05
1648	2298	NA	1	UP	411472	638965	6.51381e+06	0	0.0288435	0	0	0.529534	0.00317417	0.0539608	0.019735	0.0133867	0.0121446	0	0.303892	0.0149048	213.185	0.00121898	2.70959e-05
1649	2299	NA	1	UP	410201	576179	6.51381e+06	0.00594251	0.0305417	0.00110558	0.0225263	0.190437	0.0446379	0.0613599	0.00359315	0.01534	0.00580431	0.00248756	0.560807	0.0116086	199.488	0.000899592	0
1650	2300	NA	1	LP	648029	371145	6.51381e+06	0	0.0412528	0	0	0.463576	0.0158664	0.00441501	0.031181	0.0474614	0.0353201	0.0612583	0.279387	0.00193157	210.881	0.00133268	0
1651	2301	NA	1	LP	617595	361231	6.51381e+06	0	0.0459564	0	0	0.319901	0.0132487	0.0114546	0.0166989	0.120204	0.146288	0.159398	0.157466	0	198.144	0.00140702	0
1652	2305	NA	1	UP	244524	696534	6.51381e+06	0.00165769	0.0180964	0	0	0.757839	0	0.0175439	0.111203	0.0180964	0	0	0.0580191	0.0175439	213.53	0.000102499	0
1653	2306	NA	1	UP	432774	585462	6.51381e+06	0.000828729	0.0196133	0	0.0121547	0.083011	0.118232	0.113674	0.0233425	0.128177	0	0	0.479972	0.00165746	197.332	0.000627797	0
1654	2307	NA	1	LP	515134	445766	6.51381e+06	0.0172604	0.0726319	0	0	0.615714	0.0283071	0.00179508	0.0520574	0.0648992	0	0.0146368	0.117095	0.0147749	214.451	0.0015879	0.000142479
1655	2308	NA	1	UP	430093	596779	6.51381e+06	0	0.054736	0	0.000965118	0.233007	0.124224	0.0770716	0.0246794	0.0824486	0.0752792	0	0.304977	0.0194402	192.442	0.000425231	0.000195778
1656	2309	NA	1	LP	557346	229870	6.51381e+06	0.00220842	0.0910973	0	0.000276052	0.395031	0.0176674	0.0138026	0.00828157	0.01049	0.13844	0.145756	0.165631	0.000966184	203.102	0.00166042	0.000143295
1657	2310	NA	1	UP	303732	729832	6.51381e+06	0.00924138	0.0104828	0.0212414	0.0311724	0.297793	0.0517241	0.101241	0.00289655	0.00731034	0.144276	0.0161379	0.205931	0.0325517	204.238	0.00141233	0.000413546
1658	2312	NA	1	UP	430093	596779	6.51381e+06	0	0.054736	0	0.000965118	0.233007	0.124224	0.0770716	0.0246794	0.0824486	0.0752792	0	0.304977	0.0194402	192.442	0.000425231	0.000195778
1659	2313	NA	1	LP	689826	477240	6.51381e+06	0.683099	0.0179508	0	0	0.194007	0.0121513	0.0302403	0.000690417	0.00179508	0.000966584	0	0.0350732	0.00234742	137.738	0.000547302	0.000189805
1660	2314	NA	1	UP	418496	590602	6.51381e+06	0.00151787	0.166552	0.0109011	0.00869325	0.402235	0.0161446	0.0226301	0.0503657	0.0437422	0.00248379	0.0125569	0.107631	0.00372568	186.921	0.00390622	0.00034521
1661	2315	NA	1	UP	430083	595159	6.51381e+06	0	0.0615257	0	0	0.115188	0.123603	0.109532	0.0162781	0.0380742	0.162229	0.0129673	0.323493	0.0107601	195.218	0.00105603	0.00032519
1662	2317	NA	1	UP	452128	591648	3.82835e+06	0.00140779	0.0868137	0	0.0197091	0.353121	0.0647583	0.169873	0.00539653	0.0424683	0.116143	0	0.117316	0.00750821	200.226	0.00180396	8.281e-05
1663	2318	NA	1	UP	411839	577778	6.51381e+06	0.00165769	0.019616	0.00193397	0.0258323	0.172538	0.00538748	0.0399226	0.0109131	0.010775	0.0120182	0.00248653	0.648294	0.00732145	203.19	0.000682011	0
1664	2320	NA	1	UP	322532	620000	6.51381e+06	0.0473029	0.0474412	0	0	0.239281	0.183541	0.138866	0.00497925	0.0477178	0	0	0.186584	0.0951591	198.81	0.00108146	0.00011156
1665	2321	NA	1	UP	181829	669183	6.51381e+06	0.000828958	0.0373031	0	0	0.472783	0.063139	0.122133	0.0121581	0.0167173	0	0.0595468	0.160542	0.035507	197.466	0.0011214	3.21128e-05
1666	2322	NA	1	UP	443407	617619	6.51381e+06	0	0.0421213	0	0	0.0575887	0.0397735	0.0178152	0.056622	0.01892	0	0	0.745477	0.0216821	197.265	0	0.000608622
1667	2324	NA	1	LP	463795	379962	6.07017e+06	0.0897645	0.21182	0.032884	0.00237002	0.124574	0.00725818	0.0151089	0.00992446	0.0056288	0	0.0028144	0.0177751	0.0151089	192.062	0.00747294	0.000443241
1668	2325	NA	1	UP	429659	593545	6.51381e+06	0.00317504	0.0726118	0	0	0.0993926	0.136527	0.0621204	0.0825511	0.0421038	0.253313	0.0129763	0.200442	0.00400331	188.494	0.00121525	2.36259e-05
1669	2326	NA	1	LP	556940	255668	6.51381e+06	0.00207125	0.0586854	0	0	0.0709749	0	0.00138083	0.00138083	0	0.212787	0.52375	0.106048	0.0122894	191.186	0.00162953	4.95168e-05
1670	2327	NA	1	UP	627770	662124	4.47951e+06	0.268837	0.0482218	0.105284	0.0110508	0.010649	0	0	0	0.0174804	0	0	0.0566606	0.0208961	128.38	0.00659415	0.00010307
1671	2328	NA	1	UP	618915	626496	6.51381e+06	0	0.0419774	0	0.00262358	0.0207125	0.0396299	0.0422535	0.0433582	0.00856117	0.102596	0.0639326	0.54322	0.0900304	204.489	0.000876676	0
1672	2329	NA	1	UP	580000	643532	6.51381e+06	0	0.0379782	0.00124292	0	0.334898	0.192377	0.0261014	0.0238917	0.121806	0.0174009	0	0.211297	0.0120149	202.913	0.000797431	0.000246523
1673	2330	NA	1	UP	454993	657781	2.17025e+06	0.077879	0	0	0	0.734466	0.0124275	0.0509528	0	0	0	0	0.124275	0	194	0	0
1674	2331	NA	1	UP	628763	618678	6.51381e+06	0.0013816	0.0227964	0	0	0.340564	0.0646587	0.0595468	0.0193424	0.00234872	0.00898038	0.00594087	0.468638	0.00580271	206.479	6.38848e-05	0.000313233
1675	2332	NA	1	UP	608866	647233	6.51381e+06	0	0.0616892	0.00979851	0	0.319073	0.0812862	0.10944	0.0131107	0.0299476	0.160502	0.0851504	0.057687	0.00110406	200.099	0.000843978	0
1676	2333	NA	1	UP	624765	652434	6.51381e+06	0	0.0412755	0	0.00138045	0.0289895	0.0135284	0.0128382	0.00165654	0.0147708	0.320817	0.483158	0.0472115	0.00386527	195.941	0.00105821	0
1677	2334	NA	1	UP	622138	626547	6.51381e+06	0	0.0482577	0	0.00124447	0.065542	0.0194967	0.024198	0.00732854	0.0123064	0.280559	0.150581	0.34693	0.0308352	203.533	0.00134819	0
1678	2336	NA	1	UP	383642	523319	2.53683e+06	0.000709723	0.023066	0	0.00816182	0.033357	0.0958126	0.0354862	0	0.00425834	0.0134847	0	0.720014	0.0046132	217.319	0.00121779	0
1679	2337	NA	1	LP	645678	401287	6.51381e+06	0.000690989	0.0247374	0	0	0.208126	0.148425	0.0234936	0.0312327	0.0472637	0.00276396	0.000138198	0.423991	0.0891376	202.82	0	0
1680	2338	NA	1	LP	654659	355306	6.51381e+06	0.00965384	0.0151703	0	0	0.0588884	0.00537857	0.00399945	0.00179286	0.0106192	0.0324093	0.6737	0.130741	0.000827472	179.448	0.0014513	3.82607e-05
1681	2339	NA	1	LP	552223	320350	6.51381e+06	0	0.0190319	0	0.000275824	0.25431	0.0251	0.00620604	0.00289615	0.0068956	0.148807	0.426286	0.0699214	0.000827472	187.753	0.00122469	0
1682	2340	NA	1	LP	514991	368167	6.51381e+06	0.014777	0.163928	0	0	0.0661511	0.195415	0.429222	0.0128435	0.00621461	0	0	0.0794089	0.0312112	197.508	0.00465726	0.000518459
1683	2341	NA	1	LP	471750	334898	6.51381e+06	0.00372568	0.0666483	0.00538154	0	0.09259	0.0509176	0.00979716	0.0175245	0.0793432	0.0332551	0.456189	0.0419484	0.00151787	188.832	0.00284862	3.13422e-05
1684	2342	NA	1	LP	539042	358708	6.51381e+06	0.0136646	0.0401656	0.00110421	0.00248447	0.198758	0.0484472	0.015873	0.0276052	0.0931677	0.208972	0.184403	0.0658385	0.0271912	181.334	0.00192961	3.81617e-05
1685	2343	NA	1	LP	511289	290935	6.51381e+06	0.0754171	0.0343306	0	0.00441197	0.116504	0.0147525	0.00565283	0.0068937	0.0212326	0.0544602	0.472218	0.132359	0	193.606	0.00178696	0.000164756
1686	2344	NA	1	LP	502433	447416	6.51381e+06	0	0.0264791	0	0	0.488484	0.0664736	0.0445456	0.0468901	0.0452351	0	0	0.252931	0.0289615	215.007	0.00116361	0
1687	2345	NA	1	LP	545313	473216	6.51381e+06	0	0.0393266	0	0	0.103905	0.0554712	0.00689941	0.00855526	0.0500897	0.0676142	0.37381	0.258176	0.0315993	195.47	0.000581513	0.000145878
1688	2346	NA	1	LP	669462	537371	6.51381e+06	0.000691085	0.0450587	0	0.0189357	0.0957844	0.0706289	0.0121631	0.0140981	0.131168	0.0555632	0.115273	0.378853	0.00539046	196.365	0.00150295	0
1689	2347	NA	1	LP	605025	503752	6.51381e+06	0	0.0555402	0	0	0.243161	0.0338491	0.0122962	0.0245924	0.258911	0.0523625	0.210832	0.072672	0.0013816	188.586	0.00174239	0
1690	2348	NA	1	LP	522598	290838	6.51381e+06	0	0.115347	0.0254179	0	0.0656168	0	0	0	0.00676889	0.102777	0.35737	0.101257	0	186.361	0.00327604	0.000227934
1691	2349	NA	1	UP	369441	543155	6.51381e+06	0	0.0247443	0	0.00165883	0.122339	0.0562621	0.0850152	0.0121648	0.0138236	0.125518	0.0139618	0.53138	0.00746475	207.977	0.000695286	8.34266e-05
1692	2350	NA	1	LP	494369	460626	6.51381e+06	0.686421	0.0450338	0	0	0.0710043	0.00303909	0.0153336	0.000966984	0	0	0	0.121149	0.0524934	116.797	0.000496473	0.000641177
1693	2351	NA	1	UP	397282	660062	6.3855e+06	0.00169038	0.105508	0.00732498	0.00549373	0.0535287	0.292154	0.104381	0.00366249	0.0273278	0.0169038	0	0.257924	0.00183124	188.522	0.0025595	0.000913747
1694	2352	NA	1	UP	429659	593545	6.51381e+06	0.00317504	0.0726118	0	0	0.0993926	0.136527	0.0621204	0.0825511	0.0421038	0.253313	0.0129763	0.200442	0.00400331	188.494	0.00121525	2.36259e-05
1695	2353	NA	1	LP	494352	462213	6.51381e+06	0.41274	0.0478099	0	0	0.23366	0.0696421	0.0467044	0.00373083	0.0210032	0	0	0.150477	0.00552715	172.823	0.00122441	0.000339387
1696	2354	NA	1	LP	494352	462213	6.51381e+06	0.41274	0.0478099	0	0	0.23366	0.0696421	0.0467044	0.00373083	0.0210032	0	0	0.150477	0.00552715	172.823	0.00122441	0.000339387
1697	2355	NA	1	LP	463693	322396	5.09298e+06	0	0.0420792	0	0.0659477	0.381011	0.0173267	0.0203324	0.0321782	0.0586987	0.0263437	0.240629	0.0703678	0.00618812	202.682	0.000614909	0.00101289
1698	2357	NA	1	UP	423162	583937	3.35626e+06	0.000536049	0.0836237	0	0.0415438	0.00830876	0.0021442	0.00375235	0.00134012	0	0	0	0.809166	0.0278746	190.879	0.00183334	9.11359e-05
1699	2358	NA	1	UP	397282	660062	6.3855e+06	0.00169038	0.105508	0.00732498	0.00549373	0.0535287	0.292154	0.104381	0.00366249	0.0273278	0.0169038	0	0.257924	0.00183124	188.522	0.0025595	0.000913747
1700	2359	NA	1	LP	535855	447406	6.51381e+06	0.000828272	0.0923523	0.00938708	0.00248482	0.119271	0.111541	0.0128382	0.0347874	0.232606	0.00538377	0.161375	0.0875207	0.00248482	183.199	0.0032048	0.000283236
1701	2360	NA	1	UP	423162	583937	3.35626e+06	0.000536049	0.0836237	0	0.0415438	0.00830876	0.0021442	0.00375235	0.00134012	0	0	0	0.809166	0.0278746	190.879	0.00183334	9.11359e-05
1702	2361	NA	1	LP	532890	195653	6.51381e+06	0	0.272426	0.0408501	0.0502346	0.105437	0.00220811	0.000690036	0.00262214	0.00855644	0.0694176	0.0316036	0.00096605	0	174.522	0.00623905	0.000882979
1703	2362	NA	1	UP	420179	593747	6.51381e+06	0	0.124983	0	0.00068975	0.359636	0.0969789	0.0949096	0.0357291	0.0071734	0.0343496	0.00648365	0.221962	0.0038626	204.287	0.000919844	0.000119321
1704	2363	NA	1	UP	397282	660062	6.3855e+06	0.00169038	0.105508	0.00732498	0.00549373	0.0535287	0.292154	0.104381	0.00366249	0.0273278	0.0169038	0	0.257924	0.00183124	188.522	0.0025595	0.000913747
1705	2364	NA	1	UP	397282	660062	6.3855e+06	0.00169038	0.105508	0.00732498	0.00549373	0.0535287	0.292154	0.104381	0.00366249	0.0273278	0.0169038	0	0.257924	0.00183124	188.522	0.0025595	0.000913747
1706	2365	NA	1	LP	502285	436229	6.51381e+06	0	0.0248242	0	0	0.182871	0.139015	0.0184802	0.133361	0.137774	0	0	0.305889	0.0412357	198.373	0.000904461	0
1707	2366	NA	1	UP	255684	638406	6.51381e+06	0.00345256	0.0769231	0.00193343	0.0103577	0.464439	0.0939097	0.16379	0.0146389	0.0145008	0.00248584	0	0.137274	0.00759564	206.298	0.00082295	0.000173133
1708	2368	NA	1	LP	494352	462213	6.51381e+06	0.41274	0.0478099	0	0	0.23366	0.0696421	0.0467044	0.00373083	0.0210032	0	0	0.150477	0.00552715	172.823	0.00122441	0.000339387
1709	2369	NA	1	LP	557094	312257	6.51381e+06	0.0245416	0.0408107	0	0.0063422	0.228044	0.00303323	0.00206811	0	0.0154419	0.221977	0.37419	0.0456363	0.00565283	189.409	0.00155924	5.09355e-05
1710	2370	NA	1	LP	502285	436229	6.51381e+06	0	0.0248242	0	0	0.182871	0.139015	0.0184802	0.133361	0.137774	0	0	0.305889	0.0412357	198.373	0.000904461	0
1711	2371	NA	1	UP	405857	595569	6.51381e+06	0.0476322	0.0654425	0	0	0.323485	0.0513599	0.0847715	0.00994063	0.0785586	0.0305122	0	0.259147	0.0147729	195.698	0.00136932	0.000229526
1712	2372	NA	1	UP	447020	569096	6.51381e+06	0.000137931	0.0518621	0	0	0.188	0.0725517	0.133241	0	0.0350345	0.19131	0.170897	0.126759	0.00744828	199.71	0.00148565	0.000204322
1713	2373	NA	1	UP	447020	569096	6.51381e+06	0.000137931	0.0518621	0	0	0.188	0.0725517	0.133241	0	0.0350345	0.19131	0.170897	0.126759	0.00744828	199.71	0.00148565	0.000204322
1714	2378	NA	1	UP	330419	708035	3.70787e+06	0.00193892	0.0322346	0	0	0.198982	0.0101794	0.0625303	0.0269026	0.0906447	0	0	0.557925	0.0186621	221.829	0	0.000812969
1715	2379	NA	1	UP	357438	660943	6.51381e+06	0.00634745	0.0274596	0	0	0.360011	0.0807231	0.210018	0.00455361	0.0135228	0	0	0.263143	0.00262177	204.466	0.00119907	0.000180042
1716	2380	NA	1	LP	487892	443030	6.51381e+06	0	0.0309051	0.00124172	0	0.292357	0.0201435	0.00869205	0.0168322	0.0746413	0.0195916	0.237997	0.243515	0.0328366	212.204	0.00113355	0
1717	2382	NA	1	UP	341715	591808	6.51381e+06	0.000827815	0.0485651	0.000275938	0.00124172	0.551462	0.0452539	0.140453	0.00165563	0.0500828	0	0.0237307	0.115894	0.00234547	205.445	0.00134452	0.000257363
1718	2385	NA	1	UP	189768	668736	6.51381e+06	0.0105016	0.060246	0	0	0.542766	0.00842891	0.0660495	0.0019345	0.0469808	0	0.206715	0.0511262	0	192.332	0.00162645	8.82388e-05
1719	2386	NA	1	LP	656439	472898	6.51381e+06	0.00386634	0.144159	0	0.000966584	0.362469	0.0419774	0.0411489	0.0702845	0.111571	0.0107705	0.00303783	0.170809	0.0313449	202.712	0.000857448	8.9538e-06
1720	2387	NA	1	LP	566183	301032	6.51381e+06	0.00510204	0.0366795	0	0	0.0537783	0.00179261	0.000827358	0	0.00441258	0.0466078	0.667678	0.15968	0	188.122	0.00149229	0
1721	2388	NA	1	LP	564714	279977	6.51381e+06	0	0.0446835	0	0	0.0941939	0.0206868	0.00496483	0.00124121	0.0118604	0.148807	0.575783	0.0850917	0	186.566	0.00159597	0.000124265
1722	2389	NA	1	LP	676582	512205	6.51381e+06	0	0.0397516	0	0	0.116908	0.0302277	0.00828157	0.010352	0.0480331	0.288613	0.0350587	0.394065	0.0233264	195.393	0.00128047	0
1723	2390	NA	1	UP	394579	595808	6.51381e+06	0.00110589	0.0243296	0	0	0.206939	0.101604	0.0837711	0.0406414	0.0493503	0.0305502	0.0167266	0.4248	0.0201825	200.641	0.000289974	0
1724	2391	NA	1	UP	282169	612090	3.54637e+06	0.00380614	0.0248668	0	0	0.275818	0.191068	0.0791677	0.00101497	0.0111647	0	0.0487186	0.348642	0.0134484	208.242	0.000685669	0.000105372
1725	2392	NA	1	LP	641792	509192	6.51381e+06	0.0838514	0.0658931	0	0	0.153612	0.279458	0.097251	0.0714187	0.062854	0	0	0.130405	0.0204448	188.47	0.000873384	0.000522124
1726	2394	NA	1	LP	643396	509228	6.51381e+06	0.0982587	0.0843007	0	0	0.234107	0.22471	0.160586	0.0233554	0.0427032	0	0	0.0567993	0.0157546	186.982	0.00186211	0.000859407
1727	2397	NA	1	LP	502671	192193	6.51381e+06	0.00110543	0.0107779	0	0.0098107	0.271245	0.000276358	0	0.000829073	0.00110543	0.0569297	0.372254	0.265718	0.0019345	200.008	0.000442265	0
1728	2398	NA	1	UP	408386	651929	6.51381e+06	0	0.0172533	0	0	0.219876	0.026087	0.15735	0.0128364	0.0115942	0.00538302	0	0.540649	0.00745342	215.235	0.000512034	0
1729	2399	NA	1	UP	405857	595569	6.51381e+06	0.0476322	0.0654425	0	0	0.323485	0.0513599	0.0847715	0.00994063	0.0785586	0.0305122	0	0.259147	0.0147729	195.698	0.00136932	0.000229526
1730	2402	NA	1	UP	408600	576202	6.51381e+06	0	0.0281768	0.00110497	0.0109116	0.146961	0.0707182	0.0705801	0.00980663	0.0103591	0.0314917	0	0.559116	0.0124309	198.323	0.00125757	1.27345e-05
1731	2403	NA	1	UP	394045	565221	6.51381e+06	0	0.033545	0	0.00483158	0.200718	0.0209829	0.0289895	0.00262286	0.0219492	0.110298	0.0252623	0.533821	0.00331309	201.576	0.00108497	0.000130005
1732	2405	NA	1	LP	542239	455470	6.51381e+06	0	0.0986479	0	0	0.27856	0.0923013	0.203918	0.0778146	0.0477373	0	0.00814018	0.166529	0.022351	207.327	0.00188851	0.000101829
1733	2406	NA	1	LP	537298	479820	5.57268e+06	0	0.0553672	0	0.011138	0.173688	0.00694108	0.0248588	0.00758676	0.0874899	0.103471	0.446973	0.00322841	0	191.268	0.00194183	0.000117189
1734	2408	NA	1	LP	499027	434628	6.51381e+06	0	0.035364	0	0	0.33582	0.347562	0.0482111	0.0403371	0.0681033	0.00704517	0.00262467	0.0758392	0.0138141	208.969	0.00119124	0
1735	2412	NA	1	UP	395229	544113	4.47596e+06	0.00441767	0.0502008	0	0.00261044	0.00160643	0.0114458	0.015261	0	0.00100402	0	0	0.871888	0.00240964	212.829	0.00115758	0.000515452
1736	2413	NA	1	UP	347411	646742	6.51381e+06	0.0218021	0.046778	0.00151787	0	0.145026	0.196219	0.161446	0.0367048	0.0447082	0.00193183	0.00248379	0.256934	0.0157306	189.651	0.00240253	0.00050096
1737	2414	NA	1	UP	330690	624647	6.51381e+06	0.273254	0.0434723	0	0.00096605	0.236406	0.0347778	0.14684	0.0120066	0.00372619	0.0263594	0.0226332	0.19666	0.00138007	187.773	0.000988438	0
1738	2415	NA	1	LP	688028	514358	6.51381e+06	0	0.0360447	0	0	0.0966717	0.0963955	0.0136721	0.0252728	0.0994338	0.130645	0.121806	0.345118	0.00414307	197.892	0.00113847	5.52883e-05
1739	2416	NA	1	UP	415203	587404	6.51381e+06	0.0843905	0.0464699	0	0.0504688	0.155405	0.0729454	0.0239934	0.0315775	0.0784611	0.0602592	0.0176503	0.331495	0.0118588	191.944	0.000945149	6.70331e-05
1740	2418	NA	1	LP	526486	197198	6.51381e+06	0.000691085	0.146786	0	0.00304077	0.248514	0.00373186	0.00967519	0.00635798	0.0275052	0.116655	0.333518	0.00497581	0	194.258	0.00354575	0.000100134
1741	2419	NA	1	LP	659152	511183	6.51381e+06	0.18355	0.0458184	0	0	0.442865	0.00855644	0.0368479	0.00455424	0.0147668	0	0	0.190588	0.0361579	191.195	0.000987075	0.000535463
1742	2420	NA	1	UP	405266	658434	6.51381e+06	0.101257	0.0366073	0.00138141	0.0106368	0.223235	0.141042	0.136069	0.0545655	0.0267993	0	0	0.234701	0.00538748	193.619	0.0012165	0.00010083
1743	2421	NA	1	UP	391037	658582	6.51381e+06	0.00525442	0.0294524	0.00774336	0	0.553927	0.0301438	0.252765	0.0190819	0.015625	0	0	0.0222622	0	212.933	0.00175259	0
1744	2422	NA	1	UP	379361	552565	6.51381e+06	0.0224952	0.019873	0	0	0.113718	0.115512	0.0528567	0.00690036	0.0178029	0.0430582	0.0714877	0.509384	0.0121446	195.859	0.000903916	5.33248e-05
1745	2423	NA	1	UP	381647	666744	6.51381e+06	0.00496689	0.0303532	0.0194536	0.000965784	0.374724	0.053532	0.26628	0.0262141	0.0558775	0	0	0.0880243	0.00262141	201.969	0.00163822	8.55945e-05
1746	2424	NA	1	LP	526795	509545	3.82255e+06	0.00494001	0.0710421	0	0.0178781	0.225124	0.0486944	0.0355211	0.0105857	0.0244648	0.18725	0.349565	0.0101153	0.00870383	192.653	0.00129364	0.000470408
1747	2426	NA	1	LP	668028	398671	6.51381e+06	0	0.0321468	0	0	0.368653	0.11755	0.0336645	0.0190397	0.157837	0.0871965	0.0549117	0.111341	0.00413907	195.681	0.0011113	0
1748	2427	NA	1	LP	671565	526372	6.51381e+06	0	0.0461071	0.000966317	0	0.0960795	0.027471	0.0158752	0.0187742	0.0662617	0.175594	0.289895	0.223357	0.00483158	192.026	0.00171432	0
1749	2428	NA	1	LP	652949	482447	6.51381e+06	0.000966317	0.0509387	0	0	0.522639	0.0474876	0.110574	0.00607399	0.027333	0	0.00524572	0.211347	0.0114578	212.416	0.00102347	6.51185e-05
1750	2429	NA	1	UP	449835	614274	6.51381e+06	0	0.0161446	0	0	0.653512	0.0220781	0.0269077	0.00372568	0.00165586	0	0	0.268387	0.00662343	210.875	0.000429424	0
1751	2430	NA	1	UP	397231	656862	6.51381e+06	0	0.0895543	0	0.0135228	0.312267	0.0598868	0.185456	0.00869325	0.100041	0.0763074	0.00275976	0.0994894	0	203.545	0.00163577	0.000106219
1752	2432	NA	1	UP	215076	694793	6.51381e+06	0	0.0319149	0	0	0.634015	0.0929815	0.227549	0.00013816	0.000690799	0	0	0.0117436	0.000967118	214.677	0.00044502	4.03654e-05
1753	2436	NA	1	UP	371243	551110	6.51381e+06	0	0.0125795	0	0	0.191733	0.0692563	0.0996682	0.0309649	0.0225325	0.0460326	0	0.526818	0	209.331	0.00024712	4.69309e-05
1754	2437	NA	1	UP	318858	697075	6.51381e+06	0.000551953	0.0282876	0	0	0.53981	0.0409825	0.210846	0.046778	0.0158686	0.0133848	0	0.0732717	0.00841728	222.97	0.000955947	0
1755	2440	NA	1	UP	405122	645543	6.51381e+06	0	0.036128	0	0	0.447187	0.0339217	0.166437	0.0252344	0.0514341	0.0421953	0.0328185	0.129206	0	208.099	0.0015119	0.000374048
1756	2441	NA	1	UP	188001	665629	6.51381e+06	0	0.102224	0.0051112	0.00179583	0.235668	0.00663075	0.0149192	0.00345352	0.0110513	0	0.20279	0.233181	0.0436524	183.247	0.00413721	0.000184075
1757	2442	NA	1	LP	548824	412213	6.51381e+06	0	0.271098	0.0268891	0.00455047	0.0970767	0.0259239	0.00275786	0.0279923	0.0857694	0.0124104	0.0783232	0.00179261	0	170.451	0.0065806	0.000359882
1758	2443	NA	1	LP	545545	416965	6.51381e+06	0	0.0647432	0	0	0.299696	0.170486	0.0668139	0.127002	0.184152	0.00234677	0.0361679	0.018222	0.00635008	200.609	0.0020498	0
1759	2444	NA	1	LP	543884	416933	6.51381e+06	0	0.0574586	0	0	0.179006	0.162707	0.0625691	0.0961326	0.21395	0	0.0255525	0.145856	0.0248619	189.787	0.00192001	0
1760	2446	NA	1	LP	526139	416767	6.51381e+06	0	0.0426207	0	0	0.409931	0.138897	0.0326897	0.0495172	0.184138	0	0.076	0.0517241	0.00372414	196.425	0.00146467	0.000204641
1761	2447	NA	1	LP	667548	545245	4.63022e+06	0.00816168	0.0225418	0	0.0520793	0.277303	0.185581	0.142441	0.0104936	0.024485	0	0	0.199961	0.00427517	206.474	0.0017642	0.000177157
1762	2449	NA	1	UP	389426	658627	6.51381e+06	0.0249862	0.0292656	0.00607399	0	0.488956	0.0386527	0.299006	0.00207068	0.0139426	0	0	0.0454169	0	210.263	0.00171491	0.000214676
1763	2451	NA	1	UP	368824	663865	6.51381e+06	0.136038	0.0252483	0	0	0.223096	0.186396	0.277318	0	0.0155905	0	0	0.117412	0	200.046	0.000967871	5.41553e-05
1764	2452	NA	1	UP	387368	639375	6.51381e+06	0.00565829	0.038504	0	0	0.212807	0.234198	0.249517	0.0340878	0.0346398	0	0	0.15305	0.00662434	203.579	0.00151925	0.000363029
1765	2453	NA	1	UP	362301	662447	6.51381e+06	0.00206954	0.0411148	0.00386313	0	0.297047	0.232064	0.212472	0.00303532	0.0343543	0	0	0.12362	0.0137969	196.942	0.00140752	0.000185019
1766	2454	NA	1	UP	184994	668996	6.51381e+06	0.00248997	0.0348596	0	0	0.761931	0.00082999	0.0149398	0.0172915	0.0769124	0	0.0197814	0.0560243	0.00843823	199.631	0.00126533	6.08738e-05
1767	2456	NA	1	LP	565844	494295	6.51381e+06	0	0.145917	0	0	0.39754	0.0306757	0.0150615	0.0171342	0.0928562	0.0334393	0.22537	0.0181014	0.00428354	202.477	0.000961604	2.28647e-05
1768	2457	NA	1	UP	313007	716600	6.07529e+06	0.0177515	0.0264793	0	0.0056213	0.304586	0.153254	0.210355	0.00946746	0.000739645	0.0980769	0.0239645	0.117012	0.0066568	210.004	0.00117898	4.27826e-05
1769	2458	NA	1	LP	638361	491695	6.51381e+06	0.0671363	0.0660312	0	0	0.624534	0.0226551	0.0399226	0.0172676	0.0201685	0	0	0.130128	0.00621633	209.669	0.00107719	0.000454067
1770	2459	NA	1	UP	338625	595244	6.31706e+06	0.19342	0.0489959	0	0	0.444239	0.050705	0.11195	0.00113944	0.0403076	0	0.00213645	0.102977	0	203.895	0.00111935	0.000316092
1771	2461	NA	1	LP	605025	503752	6.51381e+06	0	0.0555402	0	0	0.243161	0.0338491	0.0122962	0.0245924	0.258911	0.0523625	0.210832	0.072672	0.0013816	188.586	0.00174239	0
1772	2464	NA	1	UP	392572	653722	6.51381e+06	0	0.0436404	0.00124292	0.00220964	0.433918	0.186991	0.241817	0.00690512	0.0505455	0	0	0.00593841	0	208.511	0.00155491	0.000322621
1773	2465	NA	1	UP	433330	595127	6.51381e+06	0	0.0395301	0	0.00580511	0.145543	0.0428473	0.0612301	0.040774	0.0308224	0.0272287	0	0.560746	0.0100898	205.065	0.000748575	0.000350129
1774	2466	NA	1	LP	535855	447406	6.51381e+06	0.000828272	0.0923523	0.00938708	0.00248482	0.119271	0.111541	0.0128382	0.0347874	0.232606	0.00538377	0.161375	0.0875207	0.00248482	183.199	0.0032048	0.000283236
1775	2467	NA	1	LP	532814	449006	6.51381e+06	0.0128506	0.0366174	0	0	0.239049	0.0203123	0.00829073	0.0120216	0.135139	0.12519	0.25038	0.125605	0.00566533	192.615	0.00117564	0
1776	2468	NA	1	UP	184994	668996	6.51381e+06	0.00248997	0.0348596	0	0	0.761931	0.00082999	0.0149398	0.0172915	0.0769124	0	0.0197814	0.0560243	0.00843823	199.631	0.00126533	6.08738e-05
1777	2469	NA	1	UP	427678	658082	3.3406e+06	0.0652467	0.0682125	0	0.00458345	0.516312	0.104071	0.0547317	0.00296576	0.00242653	0	0	0.117822	0.000539229	204.782	0.00232081	0.000638524
1778	2470	NA	1	UP	181829	669183	6.51381e+06	0.000828958	0.0373031	0	0	0.472783	0.063139	0.122133	0.0121581	0.0167173	0	0.0595468	0.160542	0.035507	197.466	0.0011214	3.21128e-05
1779	2472	NA	1	UP	191039	662237	6.51381e+06	0	0.0188079	0	0.000691467	0.355552	0.0493708	0.109528	0.0105103	0.0125847	0	0.0170101	0.385147	0.0407966	198.415	0.000564134	0
1780	2473	NA	1	UP	384159	637831	6.51381e+06	0.0356649	0.039812	0	0	0.153027	0.18026	0.209704	0.0371855	0.0277855	0	0	0.308543	0.00580592	204.348	0.000926679	0.000110317
1781	2474	NA	1	UP	212539	702885	5.13377e+06	0.00928521	0.0183952	0	0	0.279958	0.353539	0.322179	0	0	0	0	0.0166433	0	209.382	0.000230927	0.000250518
1782	2475	NA	1	UP	212539	702885	5.13377e+06	0.00928521	0.0183952	0	0	0.279958	0.353539	0.322179	0	0	0	0	0.0166433	0	209.382	0.000230927	0.000250518
1783	2476	NA	1	UP	631661	633174	6.51381e+06	0	0.0425297	0	0	0.11958	0.03314	0.00676609	0.001657	0.0139464	0.0388014	0.0178128	0.662248	0.0539906	207.379	0.00130494	0.000140482
1784	2477	NA	1	UP	212539	702885	5.13377e+06	0.00928521	0.0183952	0	0	0.279958	0.353539	0.322179	0	0	0	0	0.0166433	0	209.382	0.000230927	0.000250518
1785	2478	NA	1	UP	216644	694720	6.51381e+06	0	0.0307054	0	0	0.497787	0.138174	0.314799	0.00124481	0.00138313	0	0	0.0118949	0.00401107	211.586	0.000434354	2.39371e-05
1786	2479	NA	1	UP	211986	696502	6.51381e+06	0.0539046	0.00746372	0	0.000691085	0.685418	0.0765722	0.081548	0.00262612	0	0	0	0.0905321	0.00124395	217.305	0	0
1787	2480	NA	1	UP	218331	696214	6.51381e+06	0.00234839	0.0234839	0	0	0.704517	0.0585716	0.194226	0.00497306	0	0	0	0.0110513	0.000828844	216.442	0.000413683	2.76775e-05
1788	2481	NA	1	UP	214158	702809	6.13171e+06	0.0765845	0.0221538	0	0.00132042	0.411092	0.171068	0.223445	0.030223	0	0	0	0.0602993	0.00381455	211.203	0.000459531	0
1789	2482	NA	1	UP	214158	702809	6.13171e+06	0.0765845	0.0221538	0	0.00132042	0.411092	0.171068	0.223445	0.030223	0	0	0	0.0602993	0.00381455	211.203	0.000459531	0
1790	2483	NA	1	UP	218331	696214	6.51381e+06	0.00234839	0.0234839	0	0	0.704517	0.0585716	0.194226	0.00497306	0	0	0	0.0110513	0.000828844	216.442	0.000413683	2.76775e-05
1791	2484	NA	1	UP	222269	704043	1.3622e+06	0.0210804	0.057971	0.00329381	0.000658762	0.652833	0.0711462	0.0948617	0.00461133	0.000658762	0.0085639	0	0.0638999	0	210.4	0.00109895	0.00165494
1792	2485	NA	1	UP	212447	701277	6.51381e+06	0.0393646	0.011326	0	0.000828729	0.319199	0.295304	0.287017	0.0165746	0	0	0	0.0266575	0.00372928	220.371	0.000110569	0.000197442
1793	2487	NA	1	UP	312896	713388	4.78445e+06	0.00244545	0.018623	0	0.00470278	0.163845	0.16629	0.233446	0.00583145	0.0214447	0.109293	0	0.232506	0.00940557	208.853	0.00105323	8.08787e-06
1794	2489	NA	1	UP	431257	591915	6.51381e+06	0.000827358	0.0206839	0	0	0.0916988	0.00937672	0.0244071	0.0409542	0.0125483	0.10342	0	0.659542	0.0267512	197.997	0.000738997	0
1795	2491	NA	1	UP	187144	680114	6.51381e+06	0.00151997	0.0364792	0	0.00110543	0.587398	0.10999	0.152411	0.0122979	0.0121597	0	0.00221086	0.0822164	0.00221086	216.326	0.000739753	0.000114827
1796	2492	NA	1	UP	212539	702885	5.13377e+06	0.00928521	0.0183952	0	0	0.279958	0.353539	0.322179	0	0	0	0	0.0166433	0	209.382	0.000230927	0.000250518
1797	2493	NA	1	UP	370321	694181	6.51381e+06	0.158658	0.0436344	0	0	0.523888	0.0106324	0.100387	0.00345209	0.0156034	0	0	0.128418	0	200.788	0.000757605	0.000484094
1798	2494	NA	1	UP	207421	698281	6.51381e+06	0	0	0	0	0.550311	0.189924	0.230918	0	0	0	0	0.0274672	0.00138026	223.146	0	0
1799	2495	NA	1	UP	212356	699656	6.51381e+06	0	0	0	0	0.51304	0.178419	0.283566	0.00538154	0	0	0	0.0187664	0.000827929	222.199	0	0
1800	2496	NA	1	UP	393972	561987	6.51381e+06	0	0.03147	0	0	0.184541	0.0133885	0.0302277	0.0111801	0.0132505	0.116632	0.00538302	0.582471	0.00455487	201.224	0.0006851	1.20429e-05
1801	NA	1	0	LP	591750	429905	6520500	0.00193237	0	0	0	0.0447205	0	0.00496894	0	0.00151829	0	0	0.859489	0.0873706	210.033	0	0
1802	NA	2	0	LP	694971	503229	6513300	0.0091198	0.0447699	0.0019345	0.0107779	0.0449081	0.127263	0.014647	0.00939616	0.0222468	0	0	0.65552	0.0294321	211.9	0.000364945	0.000143843
1803	NA	3	0	LP	608157	132063	6516000	0	0.0656077	0	0	0.148619	0	0	0.000828729	0.00773481	0.355663	0.250552	0.154282	0.00179558	188.892	0.00155079	0
1804	NA	4	0	LP	473400	314090	6524100	0.00068975	0.0900814	0.00482825	0	0.4522	0.0769761	0.0950476	0.0128294	0.0757346	0	0.11643	0.0209684	0	204.327	0.00202949	0
1805	NA	5	0	LP	667937	535737	6510600	0.000691181	0.0373237	0	0	0.188416	0.0131324	0.0064971	0.0129942	0.138236	0.0461709	0.257119	0.25311	0.00304119	196.433	0.00151167	0
1806	NA	6	0	LP	629162	480248	6519600	0.211071	0.0796521	0	0	0.15323	0.118167	0.130039	0.0479017	0.116234	0	0	0.082275	0.0296797	163.244	0.00148825	0.000418113
1807	NA	7	0	LP	565085	511699	6524100	0	0.0280039	0	0	0.417161	0.0128294	0.00703545	0.0068975	0.168299	0.0873224	0.245275	0.00510415	0	201.331	0.0012638	0
1808	NA	8	0	LP	579611	320323	6516900	0.000966717	0.0455738	0.00110482	0.00055241	0.104544	0.0535838	0.00980528	0.0131197	0.0729181	0.142246	0.480182	0.0342494	0.0193343	180.489	0.00148258	0.000122518
1809	NA	9	0	LP	683540	425531	6523200	0	0.0572572	0	0	0.00441501	0.85527	0.00772627	0.00372517	0.0102097	0	0	0.0391832	0.00165563	189.191	0.00151468	0.000722425
1810	NA	10	0	LP	491013	390830	6516000	0.0359116	0.0587017	0	0	0.447238	0.0172652	0.0174033	0.0520718	0.0167127	0	0	0.26837	0.086326	212.344	0.00129707	1.97653e-05
1811	NA	11	0	LP	700377	153234	6527700	0	0.0849304	0.00827244	0	0.0697642	0	0	0.000965118	0.00468772	0.171515	0.570798	0.000827244	0.00330898	174.037	0.00173441	0.000139503
1812	NA	12	0	LP	587718	251226	6521400	0.0843224	0.0289815	0	0	0.423682	0.00207011	0.0118686	0.000138007	0.00538228	0.076456	0.314794	0.0499586	0.000690036	207.126	0.000963078	4.92614e-05
1813	NA	13	0	LP	643082	293597	6519600	0	0.0140806	0	0.00207068	0.0389288	0.00662617	0.00220872	0	0.00124241	0.121342	0.734125	0.0236057	0	175.785	0.00146498	0
1814	NA	14	0	LP	619346	516754	6513300	0.00690894	0.0230759	0	0	0.231173	0.279536	0.0852563	0.0617659	0.0740638	0	0	0.221915	0.0163051	206.542	0.00110599	2.72205e-05
1815	NA	15	0	LP	682959	232966	6518700	0	0.477565	0.0175342	0.00317548	0.0916747	0.0143587	0.00427999	0	0.00317548	0.0422477	0.049289	0.0498412	0.0139445	179.733	0.0024017	0.00199347
1816	NA	16	0	LP	472386	137946	6511500	0	0.0359364	0.00939876	0.00469938	0.0123013	0	0	0	0	0.0952315	0.784243	0	0.00359364	179.354	0.00180708	0
1817	NA	17	0	LP	672071	224117	6515100	0.00897914	0.114657	0	0	0.318138	0.00331538	0.00911728	0	0.00124327	0.301975	0.0686559	0.12557	0.00911728	189.659	0.00166596	0.000449974
1818	NA	18	0	LP	516736	444168	6526800	0	0.0402648	0	0	0.704357	0.0529509	0.00468836	0.00772201	0.0864589	0.0106178	0.0875621	0.00427468	0.00110314	216.229	0.00106316	0
1819	NA	19	0	LP	691745	503103	6513300	0.000829073	0.115517	0.0091198	0.000829073	0.0426973	0.18889	0.0467044	0.00373083	0.0639768	0	0.00221086	0.436921	0.0303993	200.028	0.000992737	1.24452e-05
1820	NA	20	0	LP	512070	185788	6519600	0	0.16952	0.00358918	0.00138045	0.132662	0.0421038	0.0117338	0.00262286	0.0196024	0.155025	0.291276	0.0521811	0	178.521	0.00292754	0.000141108
1821	NA	21	0	LP	617427	293499	6516900	0	0.0285872	0.000966717	0.00262395	0.0216821	0	0.000966717	0.000138102	0	0.119044	0.729043	0.0276205	0	169.614	0.00239594	0
1822	NA	22	0	LP	484717	366868	6509700	0	0.00691276	0	0	0.0767316	0.0215678	0.00317987	0.00967787	0.0232269	0	0.0528135	0.607908	0.197981	210.678	0.000108068	0
1823	NA	23	0	LP	509430	152052	6513300	0.128368	0.0396573	0.00110543	0.00331629	0.119386	0	0.000829073	0.00138179	0.00331629	0.254525	0.362028	0.0411773	0.00165815	183.928	0.00134111	0.000233165
1824	NA	24	0	LP	560479	231529	6515100	0.0258323	0.182346	0.00400608	0.0100843	0.287885	0.000966984	0.00179583	0.000828844	0.00566377	0.160796	0.107335	0.119768	0	185.254	0.00185688	0.000403251
1825	NA	25	0	LP	705876	476200	6518700	0	0.0357587	0	0	0.286069	0.0691702	0.0341019	0.0654425	0.0549496	0.141654	0.128124	0.15974	0.00220903	198.411	0.000986774	0.000340612
1826	NA	26	0	LP	664805	408879	6522300	0.0172485	0.0429143	0	0	0.248931	0.00275976	0.0131089	0.0198703	0.0420864	0.20988	0.194149	0.159928	0.0109011	192.067	0.0013514	0.000184383
1827	NA	27	0	LP	672627	467013	6524100	0	0.0641468	0	0	0.356187	0.0503518	0.044144	0.0231756	0.118223	0.140847	0.0143468	0.143882	0.0102083	198.072	0.000796843	0
1828	NA	28	0	LP	568595	181562	6514200	0.00179608	0.0407571	0	0	0.213733	0	0.00221056	0.00359215	0.0114673	0.124896	0.408538	0.18997	0.00151976	199.819	0.00115576	0
1829	NA	29	0	LP	500721	305522	6512400	0.000967385	0.00856827	0	0.00304035	0.641791	0.00704809	0.013267	0.00262576	0.00428413	0	0.0381426	0.268242	0.0120232	218.833	0.000294718	0.000194442
1830	NA	30	0	LP	555682	179678	6518700	0.0019329	0.0350683	0	0.00635096	0.149248	0	0.0019329	0.00179484	0.00593677	0.0889134	0.414193	0.288693	0	193.49	0.00120098	0
1831	NA	31	0	LP	656664	533453	6509700	0.0258537	0.0331813	0	0.0642887	0.308862	0.11489	0.0459007	0.0105074	0.0441034	0	0	0.293101	0.0417531	196.626	0.000866988	0.00012768
1832	NA	32	0	LP	665858	349150	6516900	0.0314874	0.0676702	0.012153	0.0234774	0.241541	0.00124292	0.00207154	0.00138102	0.0312112	0.0143627	0.0628366	0.325508	0.0874189	197.729	0.00102608	0.00011253
1833	NA	33	0	LP	704910	460085	6521400	0	0.058377	0.00662434	0.000690036	0.193762	0.0665195	0.0311896	0.0202871	0.102125	0.127657	0.0267734	0.284295	0.00800442	195.683	0.00126736	9.98065e-05
1834	NA	34	0	LP	543697	287776	6519600	0.0146328	0.0278851	0	0.00179459	0.105881	0	0.0015185	0.000828272	0.00400331	0.138321	0.589867	0.0920762	0.00621204	181.112	0.00142497	0.000183221
1835	NA	35	0	LP	687498	236553	6517800	0.0173985	0.17578	0	0.000276167	0.334024	0.00345209	0.00980392	0	0.0225076	0.262635	0.0515051	0.0832643	0.0113228	187.833	0.00164545	0.0007772
1836	NA	36	0	LP	725574	168141	6517800	0	0.0278928	0.000966584	0	0.0375587	0	0	0	0.00593759	0.170671	0.688346	0.0041425	0.000690417	174.612	0.00207251	0
1837	NA	37	0	LP	532435	271262	6514200	0.00953302	0.246477	0.0699088	0.00621719	0.139956	0.00400663	0.00345399	0	0	0.0134015	0.0099475	0.0146449	0.00290135	178.074	0.00420501	0.00198984
1838	NA	38	0	LP	602021	407433	6519600	0.000690226	0.0327167	0	0	0.0679183	0.355467	0.0648813	0.0252623	0.0542518	0	0	0.362231	0.036582	203.264	0.000907083	0
1839	NA	39	0	LP	523355	248841	6524100	0.0022072	0.0404194	0.00317285	0.036005	0.105118	0	0.00344875	0.0022072	0.0030349	0.277831	0.396468	0.0642847	0	189.923	0.00202415	0
1840	NA	40	0	LP	644963	510851	6512400	0	0.0619127	0	0	0.643449	0.131979	0.0858209	0.0331675	0.0221117	0	0	0.0215589	0	196.304	0.000116686	0.000628007
1841	NA	41	0	LP	617383	462685	6521400	0.000828043	0.0788021	0	0	0.284157	0.0240132	0.0702457	0.305548	0.197764	0	0.00427822	0.00800442	0.00372619	196.865	0.00153548	0.000406532
1842	NA	42	0	LP	563161	341157	6525000	0	0.058069	0.00317241	0	0.196276	0.0151724	0.00951724	0.0227586	0.126759	0.115724	0.0715862	0.309793	0.0227586	195.912	0.00200202	5.79627e-05
1843	NA	43	0	LP	505455	429674	6516000	0	0.0370166	0	0	0.122514	0.0654696	0.00718232	0.033011	0.153177	0.0299724	0.125552	0.34489	0.063674	198.239	0.00115979	0
1844	NA	44	0	LP	616293	499173	6513300	0	0.0630095	0	0.00400719	0.218461	0.0368937	0.0189305	0.0291557	0.283681	0.00165815	0.0573442	0.23822	0.0214177	189.531	0.0011304	0.000294318
1845	NA	45	0	LP	552137	518271	6519600	0.0585312	0.0480398	0	0	0.257178	0.0191883	0.0107675	0.0143567	0.0575649	0.0592214	0.181806	0.248067	0.0281612	205.449	0.00150263	0.000123016
1846	NA	46	0	LP	511449	281216	6516900	0.00787184	0.021544	0	0.00138102	0.0527551	0	0	0	0	0.0992957	0.693274	0.0834139	0.00110482	191.631	0.00150229	0
1847	NA	47	0	LP	513652	468520	6511500	0.0192122	0.0547339	0	0	0.477816	0.105736	0.0230822	0.064962	0.105598	0.00248791	0.0280581	0.0673117	0.0153421	207.937	0.00188465	0.000738571
1848	NA	48	0	LP	515793	134685	4270500	0.0906217	0.0425711	0	0	0.0676502	0.0160169	0.00969442	0.0115911	0.0206533	0.109168	0.32961	0.236881	0.0172813	186.933	0.00161041	0.000170339
1849	NA	49	0	LP	553727	331680	6512400	0	0.0451907	0	0.00248756	0.327253	0.0626036	0.0067717	0.013958	0.0547264	0.166114	0.297955	0.00414594	0	188.809	0.00180023	0
1850	NA	50	0	LP	591395	489616	6517800	0.0379729	0.137393	0	0	0.62897	0.0176747	0.0135322	0.0590997	0.0998343	0	0	0.00207125	0.00345209	207.377	0.00243073	0.00107869
1851	NA	51	0	LP	590365	343081	6518700	0	0.0323071	0	0	0.0313406	0.00179484	0.000690322	0	0	0.257766	0.637719	0.0238851	0	179.94	0.00123184	0
1852	NA	52	0	LP	620896	353199	6517800	0	0.0619994	0	0	0.217343	0.0227838	0.00690417	0.0196078	0.0914112	0.111848	0.353355	0.0607567	0	189.446	0.0024535	1.03926e-05
1853	NA	53	0	LP	484251	263340	6520500	0.00151829	0.0408558	0.0438923	0.0962043	0.0850242	0.434369	0.0628019	0.010628	0.0898551	0	0.0146308	0	0	185.677	0.00142726	0.000804191
1854	NA	54	0	LP	521516	318446	6515100	0.0646498	0.0473822	0	0	0.513883	0.0652024	0.020583	0.015748	0.0291477	0	0.00276281	0.201133	0.0247272	210.505	0.00092461	0.000733087
1855	NA	55	0	LP	651576	274412	6514200	0.00234872	0.160265	0.0606521	0.00303951	0.0660403	0.000690799	0.000828958	0	0	0.073501	0.356038	0.096021	0	166.899	0.00245248	4.47708e-05
1856	NA	56	0	LP	557570	215230	6517800	0.00538525	0.0316211	0	0.0178128	0.339409	0.00124275	0.00787075	0.0142226	0.00372825	0.230047	0.294808	0.0512289	0	198.377	0.000897204	7.30716e-05
1857	NA	57	0	LP	584836	391194	6517800	0	0.0349351	0	0	0.309031	0.0538525	0.133112	0.0233361	0.0776029	0.0041425	0.0153273	0.291494	0.056338	203.103	0.000892244	0
1858	NA	58	0	LP	699755	527359	6514200	0.390439	0.0295662	0.00124344	0.17643	0.227825	0.0223819	0.0266648	0.00511191	0.0305333	0	0.00290135	0.0682509	0.00179608	142.307	0.000801238	3.13308e-05
1859	NA	59	0	LP	525225	169669	6513300	0	0.0189305	0	0	0.196628	0.000690894	0.0109161	0.000690894	0.00566533	0.0909217	0.505734	0.159873	0.00165815	184.957	0.000834291	0
1860	NA	60	0	LP	704259	142080	6510600	0.00262649	0.0680122	0	0.00248825	0.094277	0	0	0	0.0493503	0.0822505	0.674454	0.00373237	0	181.742	0.00145954	4.74568e-05
1861	NA	61	0	LP	571947	171958	6523200	0.0589128	0.0324227	0	0.0298013	0.0724338	0	0.00151766	0	0.00234547	0.0576711	0.584851	0.0780905	0.013521	178.846	0.00158305	0.000237293
1862	NA	62	0	LP	695989	143267	6522300	0.0081413	0.0740996	0	0.000689941	0.425417	0.00303574	0.00151787	0.00538154	0.00400166	0.139092	0.311439	0.00289775	0	202.054	0.00154667	0.000128432
1863	NA	63	0	LP	593600	521538	6517800	0.0041425	0.0142226	0	0	0.699807	0.0142226	0.0334162	0.00773267	0.00345209	0	0	0.21251	0.00966584	200.021	0.000667196	0
1864	NA	64	0	LP	495666	261763	6515100	0	0.0277663	0	0.00911728	0.0635447	0.08247	0.0165769	0	0.0113275	0.0692085	0.619284	0.0635447	0	190.547	0.00178764	7.75737e-06
1865	NA	65	0	LP	485256	209989	6520500	0.000828157	0.0252588	0	0.000828157	0.186059	0.0249827	0.005245	0.0120083	0.0750863	0.00648723	0.420842	0.206901	0	192.847	0.00149896	5.47413e-05
1866	NA	66	0	LP	593732	508663	6515100	0.015748	0.0429617	0	0	0.666252	0.00234839	0.00594005	0.0355021	0.00980798	0	0.169637	0.0328775	0.010775	193.959	0.00104764	0
1867	NA	67	0	LP	558573	254056	6515100	0.0396464	0.0591242	0	0	0.0871667	0.00980798	0.00676889	0.000690703	0.00787402	0.254455	0.447023	0.0838514	0.000690703	188.689	0.00148439	8.47507e-05
1868	NA	68	0	LP	505543	444197	6523200	0	0.0262141	0	0.000827815	0.36479	0.0900938	0.0194536	0.0451159	0.226131	0.00648455	0.0466336	0.145006	0.00855408	199.944	0.00111544	1.81796e-05
1869	NA	69	0	LP	672556	192184	6517800	0	0.0230599	0	0	0.104391	0	0	0.0008285	0.00303783	0.372963	0.359983	0.0788456	0.0196078	183.282	0.00140132	8.12981e-05
1870	NA	70	0	LP	474983	325209	6522300	0	0.0269077	0	0	0.813716	0.0375328	0.0274596	0.00938319	0.00965917	0	0	0.0619567	0.0133848	224.779	0.000573107	0.00191404
1871	NA	71	0	LP	637959	158546	6514200	0.00911854	0.0460072	0	0.00013816	0.156397	0	0.000690799	0.00276319	0.00400663	0.267477	0.317767	0.171456	0.00525007	183.927	0.00179751	0
1872	NA	72	0	LP	686610	168808	6522300	0	0.00993515	0	0.00206982	0.0102111	0	0	0.000827929	0.00482958	0.126949	0.798675	0.00220781	0	162.381	0.00146568	0
1873	NA	73	0	LP	475794	155509	6511500	0	0.0498963	0	0.0107809	0.18065	0	0.00317899	0	0.00691085	0.0498963	0.583414	0.0756047	0.000276434	190.734	0.00156707	0.000228436
1874	NA	74	0	LP	679273	410811	6520500	0.00179434	0.036853	0	0	0.504486	0.0396135	0.0122843	0.0320221	0.118703	0.00345066	0.000552105	0.232298	0.0131125	207.758	0.000874888	1.74322e-05
1875	NA	75	0	LP	592625	244817	6521400	0	0.0480265	0	0.00593431	0.0242893	0	0	0	0	0.122964	0.735854	0.0458184	0	182.272	0.00171198	0
1876	NA	76	0	LP	671525	235601	6519600	0.00717835	0.0973219	0	0.0433462	0.236195	0.0698509	0.0227775	0.000966317	0.00690226	0.318194	0.0473495	0.143015	0.00262286	186.806	0.00122125	0.000752752
1877	NA	77	0	LP	634998	260547	6520500	0.0161491	0.0648723	0.00455487	0.000690131	0.0978606	0.00552105	0.000966184	0	0.00607315	0.254934	0.19793	0.228709	0.00207039	182.67	0.00287671	0.000115717
1878	NA	78	0	LP	458062	134973	4708800	0	0.0118502	0	0.011659	0.109709	0	0.00649847	0	0.249618	0.122515	0.392966	0.0647936	0.00191131	187.587	0.00114242	0
1879	NA	79	0	LP	637745	540593	6516900	0	0.0481978	0	0	0.175114	0.0618699	0.0212678	0.0270681	0.152189	0.048474	0.0411545	0.363624	0.0132578	200.342	0.00160033	0
1880	NA	80	0	LP	666041	193441	6518700	0.000690322	0.0465277	0	0	0.0839431	0	0.000828386	0	0	0.339776	0.402181	0.119564	0.00289935	183.448	0.0012193	0.000104204
1881	NA	81	0	LP	548435	299234	6526800	0.00179261	0.0387479	0	0	0.0867347	0.00234418	0	0.00220629	0.0137893	0.0568119	0.368726	0.410783	0	200.901	0.00153875	0
1882	NA	82	0	LP	602158	317441	6514200	0	0.0335728	0	0	0.0175463	0	0	0	0.00442111	0.056231	0.8168	0.0407571	0	184.788	0.00146553	0
1883	NA	83	0	LP	648336	194373	6520500	0.0151829	0.0556246	0.00400276	0	0.0902692	0	0	0.00151829	0.00400276	0.156522	0.245963	0.329883	0.010628	171.534	0.00290301	0.000407645
1884	NA	84	0	LP	526261	461919	6520500	0.0147688	0.0886128	0.00165631	0.000276052	0.196825	0.015873	0.00745342	0.026225	0.122567	0.119531	0.202208	0.0154589	0.005245	187.446	0.00220348	0.00131677
1885	NA	85	0	LP	590553	415382	6520500	0	0.00662526	0	0	0.132919	0.0222222	0.0132505	0.00483092	0.0280193	0	0	0.664734	0.127398	199.084	0	0
1886	NA	86	0	LP	566877	233229	6527700	0	0.0435682	0	0	0.216738	0	0.00068937	0.00565283	0.00468772	0.432235	0.250103	0.0363987	0	192.924	0.00145069	6.76569e-05
1887	NA	87	0	LP	663057	536955	6517800	0	0.0244408	0	0	0.19456	0.0716653	0.0434963	0.00800884	0.0856117	0.0494339	0.0668324	0.417564	0.0226457	200.798	0.000979846	0.000158512
1888	NA	88	0	LP	534456	316968	6525000	0	0.0292414	0	0	0.599586	0.130759	0.0750345	0.00248276	0.048	0.0289655	0.0143448	0.0302069	0.00262069	204.042	0.00146964	0.000331528
1889	NA	89	0	LP	612309	221004	6526800	0.0301986	0.0710149	0	0	0.17471	0.00537783	0.00372311	0.00275786	0.000689465	0.317705	0.257308	0.0737728	0.00137893	180.87	0.00183803	0.000269352
1890	NA	90	0	LP	529771	182654	6511500	0.0154803	0.189772	0.00594333	0	0.18839	0.0464409	0.0167243	0.000829302	0.00552868	0.0121631	0.0199032	0.228887	0.00497581	187.187	0.00426276	0.000664098
1891	NA	91	0	LP	576290	325122	6518700	0	0.0289935	0	0.00483225	0.0784205	0.040867	0.0019329	0.00786967	0.0294077	0.197846	0.401629	0.172718	0.0131161	188.232	0.00114138	0
1892	NA	92	0	LP	625280	380629	6526800	0	0.0581908	0	0	0.317154	0.0129619	0.00951462	0.0304744	0.134032	0.119967	0.036128	0.23759	0.00537783	198.477	0.00114013	0
1893	NA	93	0	LP	497531	470468	6512400	0	0.0196241	0	0	0.389027	0.0873411	0.0212825	0.0225263	0.250138	0.0158928	0.176202	0.00621891	0.000829187	207.548	0.000878471	0.000316512
1894	NA	94	0	LP	570931	354007	6516000	0.00165746	0.0498619	0	0	0.188674	0.135497	0.0133978	0.0277624	0.0562155	0.240331	0.164365	0.0994475	0.00649171	200.123	0.00150481	0.000242668
1895	NA	95	0	LP	648129	432470	6513300	0.00124361	0.0607987	0	0	0.270278	0.0909217	0.0320575	0.0350974	0.143982	0.147575	0.0942379	0.0666022	0.0098107	196.552	0.00151632	4.10249e-05
1896	NA	96	0	LP	554924	296074	6522300	0.046916	0.0629226	0	0	0.412309	0.192769	0.0553332	0.00607148	0.0437422	0.0369808	0.0451221	0.0687181	0.00358769	202.854	0.00160899	0.00018171
1897	NA	97	0	LP	649115	137780	6518700	0	0.049427	0	0.00096645	0.0684799	0	0	0	0.00690322	0.0596438	0.734088	0.0731741	0.00317548	175.342	0.00137597	0
1898	NA	98	0	LP	516680	332827	6517800	0.00303783	0.0723557	0.00814692	0	0.347142	0.0211268	0.0185032	0.0169843	0.0834024	0.0399061	0.08934	0.175918	0.0240265	197.46	0.00217596	0.000410676
1899	NA	99	0	LP	661476	274784	6519600	0	0.0128382	0	0	0.042794	0	0	0	0.00276091	0.233711	0.63418	0.0324406	0	168.497	0.00109415	0
1900	NA	100	0	LP	552724	216809	6514200	0.040619	0.053606	0	0.00234872	0.362807	0.00815142	0.00428295	0.00400663	0.000967118	0.142443	0.0875933	0.267339	0.0106383	201.361	0.000999432	0.000453921
1901	NA	101	0	LP	553421	360316	6518700	0	0.0360348	0	0	0.499103	0.00980257	0.0057987	0.0940218	0.0135303	0.228496	0.0610244	0.0418335	0.00855999	211.755	0.00138407	0
1902	NA	102	0	LP	569052	155755	6520500	0.00331263	0.0231884	0	0.00289855	0.198896	0	0	0.00303658	0.00372671	0.171014	0.416563	0.154175	0	188.906	0.00103454	0
1903	NA	103	0	LP	622161	440167	6515100	0.000690703	0.0297002	0	0	0.204034	0.111618	0.0302528	0.0229313	0.100428	0.0494543	0.0640973	0.302252	0.0535986	194.759	0.00111885	1.1544e-05
1904	NA	104	0	LP	659526	501986	6520500	0.00690131	0.0622498	0	0	0.0612836	0.344928	0.0864044	0.138302	0.068323	0.00303658	0	0.192133	0.00676329	188.608	0.00114991	5.73409e-05
1905	NA	105	0	LP	478251	368592	6525900	0	0.0231692	0	0	0.123155	0.00275824	0.00992966	0.0119983	0.102469	0.0463384	0.470694	0.128948	0.0390291	196.959	0.00141306	0
1906	NA	106	0	LP	655650	168385	6524100	0.280866	0.0488343	0.00096565	0.0057939	0.289005	0.0044144	0.0046903	0.0011036	0.0057939	0.113257	0.0761484	0.102773	0.0148986	171.517	0.00168842	0.000303824
1907	NA	107	0	LP	535429	303979	6517800	0.0191936	0.0390776	0	0.00193317	0.134079	0.00441867	0.001657	0.00359017	0.00110467	0.286523	0.278514	0.199669	0.00386634	188.472	0.00146272	9.18179e-05
1908	NA	108	0	LP	681380	493159	6519600	0	0.0266427	0	0	0.223495	0.0477637	0.0401712	0.00828272	0.0737162	0.0661237	0.0858642	0.402402	0.0154611	201.251	0.000667122	1.52178e-05
1909	NA	109	0	LP	565893	371676	6517800	0	0.0461199	0	0.000966584	0.0950014	0.0106324	0.00524717	0.0197459	0.071113	0.359569	0.220243	0.0883734	0.0538525	191.856	0.00162708	1.00112e-05
1910	NA	110	0	LP	582915	191390	6517800	0.0222314	0.134355	0.0296879	0.0113228	0.074427	0.00234742	0.00359017	0.003314	0.00193317	0.128141	0.271472	0.106186	0.00731842	178.059	0.00387961	3.11153e-05
1911	NA	111	0	LP	559973	339589	6515100	0.0109131	0.0317723	0	0	0.351153	0.0849565	0.0111894	0.0623014	0.105263	0.0631303	0.0635447	0.156237	0.0272137	202.146	0.00117438	0.000128442
1912	NA	112	0	LP	677382	158674	6512400	0	0.0497512	0	0	0.0134052	0	0	0.000690989	0.0422886	0.0266722	0.861388	0.00442233	0	163.737	0.00146483	0
1913	NA	113	0	LP	660373	448875	6515100	0	0.0408896	0	0	0.423401	0.399503	0.0741815	0.00538748	0.0370217	0	0	0.019616	0	201.579	0.000931777	0.000311228
1914	NA	114	0	LP	588568	465466	6515100	0	0.03343	0	0	0.69982	0.105539	0.0489018	0.0512502	0.0571902	0	0.00276281	0.00110513	0	208.758	0.000581068	0
1915	NA	115	0	LP	507115	355299	6525900	0.0079989	0.0206868	0	0	0.647497	0.00882637	0.0169632	0.0274445	0.00275824	0	0.000275824	0.223969	0.0433044	212.919	0.000113917	0.000654594
1916	NA	116	0	LP	511900	442567	6523200	0	0.0380795	0	0	0.417632	0.0597406	0.00676049	0.0200055	0.162252	0.00193157	0.0251104	0.235375	0.0184879	208.379	0.00120352	6.24633e-05
1917	NA	117	0	LP	688517	502970	6516900	0.0146389	0.0262395	0.000828615	0.0305206	0.0332827	0.0295539	0.0103577	0.00220964	0.0461262	0.133545	0.0457119	0.546333	0.0401878	194.4	0.00106113	0
1918	NA	118	0	LP	572304	365285	6514200	0.0341254	0.0384084	0	0	0.52252	0.056231	0.00690799	0.0414479	0.103482	0.00690799	0	0.16441	0.0187897	206.708	0.00131938	1.91743e-05
1919	NA	119	0	LP	654046	445494	6520500	0	0.0494134	0	0	0.000828157	0.926432	0.0102139	0.0026225	0.000138026	0	0	0	0	182.012	0.00141761	4.99122e-05
1920	NA	120	0	LP	513485	340877	6529500	0.0231564	0.0392833	0	0	0.668504	0.0249483	0.0195727	0.0212267	0.0498966	0	0.0330806	0.0883529	0.0271537	209.608	0.00145359	0.000107823
1921	NA	121	0	LP	635223	546900	6518700	1	0	0	0	0	0	0	0	0	0	0	0	0	69.9181	0	0
1922	NA	122	0	LP	600141	338390	6516000	0	0.109392	0.139779	0.00524862	0.00690608	0	0	0	0.00110497	0.0232044	0.140055	0.000828729	0	153.801	0.00645268	0.000807859
1923	NA	123	0	LP	568952	210583	6514200	0.0132633	0.0425532	0	0.00124344	0.424288	0.00953302	0.00428295	0.00234872	0.0107765	0.130285	0.11564	0.237911	0.00580271	200.373	0.0010936	5.57203e-06
1924	NA	124	0	LP	610995	370823	6509700	0	0.0467303	0	0	0.122079	0.0027651	0.00110604	0.0158994	0.0317987	0.302779	0.343979	0.119038	0	193.344	0.00134591	0
1925	NA	125	0	LP	621051	493044	6522300	0	0.04595	0.00124189	0	0.292811	0.00289775	0.00565751	0.00593349	0.0796192	0.0398786	0.434525	0.0318753	0	186.576	0.00165435	6.61535e-06
1926	NA	126	0	LP	674325	156923	6519600	0	0.0577029	0	0	0.0248482	0	0	0.00110436	0.00331309	0.102982	0.784097	0.00993926	0.00193263	162.382	0.00157674	0
1927	NA	127	0	LP	534556	189183	6518700	0.0158774	0.256109	0.0825625	0	0.0484606	0.00179484	0.00538451	0.000690322	0	0.0382438	0	0.0281651	0.00165677	165.094	0.0067971	0.000471615
1928	NA	128	0	LP	641715	483714	6524100	0	0.0594565	0	0	0.719961	0.074631	0.0302111	0.0444199	0.0451097	0	0.00013795	0.0133812	0	209.02	0.00124889	6.98937e-05
1929	NA	129	0	LP	609074	388467	6519600	0	0.0561844	0	0	0.342628	0.0655715	0.0138045	0.0238818	0.167449	0.102982	0.0403092	0.144809	0.0149089	198.631	0.00140908	0
1930	NA	130	0	LP	693730	458027	6519600	0.00124241	0.027471	0	0	0.581861	0.0363059	0.0784097	0.00469354	0.0184981	0.138183	0.00358918	0.0864163	0.00400331	212.38	0.00073465	0.000156399
1931	NA	131	0	LP	650906	385384	6512400	0	0.0269486	0	0.00207297	0.110558	0.00276396	0.00262576	0.014649	0.0667496	0.300995	0.327667	0.0762852	0.0446379	193.165	0.00109347	3.97356e-05
1932	NA	132	0	LP	609904	267546	6527700	0	0.0376396	0	0.00303323	0.073349	0	0.00068937	0	0.00330898	0.173859	0.658348	0.0379153	0	184.198	0.00121807	0
1933	NA	133	0	LP	588926	206059	6517800	0.00428059	0.0412869	0	0	0.134355	0	0.000138083	0.00220933	0.00469484	0.239437	0.460922	0.102596	0	195.554	0.00115422	0
1934	NA	134	0	LP	677524	463873	6516900	0	0.00704323	0	0	0.92211	0.00441928	0.0190581	0.00248584	0.00690512	0.00262395	0.00455738	0.0288634	0.00193343	218.772	2.95918e-05	0.00015317
1935	NA	135	0	LP	590501	513464	6522300	0	0.034497	0	0	0.411343	0.0154547	0.0238719	0.00827929	0.107907	0.00676142	0.0874845	0.283152	0.00303574	190.068	0.00118495	0
1936	NA	136	0	LP	553565	339494	6519600	0.0015185	0.206516	0	0.003037	0.668829	0.0324406	0.00510768	0.0194644	0.021397	0	0.0139426	0.00786858	0.00124241	217.291	0.000984532	0.00355003
1937	NA	137	0	LP	583549	157542	6523200	0	0.163079	0.0187638	0	0.0885762	0.000689845	0	0.00193157	0.00731236	0.102235	0.35665	0.0775386	0.000827815	178.892	0.00209959	0.000391512
1938	NA	138	0	LP	608386	259524	6520500	0	0.0539683	0	0.00151829	0.102553	0	0.00151829	0	0.00427881	0.116356	0.610352	0.099793	0.000690131	182.48	0.00160214	0
1939	NA	139	0	LP	705763	479430	6508800	0	0.0190819	0	0	0.59693	0.00912611	0.0207412	0.0113385	0.0239215	0.0889104	0.0232301	0.162749	0.000691372	207.751	0.00107607	0
1940	NA	140	0	LP	617681	349946	6509700	0	0.0323517	0	0	0.366515	0.0146551	0.00470068	0.0154846	0.0886216	0.145998	0.154569	0.173234	0.000691276	198.775	0.000965799	4.70084e-05
1941	NA	141	0	LP	666837	232208	6516900	0.00262395	0.284353	0.0468167	0.0104958	0.161856	0.0142246	0.000966717	0.000828615	0.0160199	0.0357685	0.0226488	0.123602	0.00276205	171.2	0.00268954	0.000840019
1942	NA	142	0	LP	712665	166860	6515100	0	0.0920017	0.000966984	0	0.167288	0.000276281	0.000966984	0.000690703	0.0214118	0.0784639	0.457936	0.137312	0.00759773	183.899	0.00187307	6.62316e-05
1943	NA	143	0	LP	630650	197103	6517800	0.00138083	0.151339	0.00814692	0	0.157277	0.00980392	0.00400442	0.001657	0.0041425	0.0951395	0.154377	0.264982	0	188.088	0.00266822	0.000184808
1944	NA	144	0	LP	681466	256049	6514200	0	0.273971	0.00400663	0.00013816	0.0603758	0.000828958	0.00110528	0.000690799	0	0.294418	0.14714	0.0522244	0.00400663	178.571	0.00209824	0.00113619
1945	NA	145	0	LP	650128	467869	6510600	0.0634504	0.045065	0	0.000414708	0.242881	0.252419	0.0243296	0.0457562	0.0992535	0.00870887	0.0631739	0.108792	0.0176942	201.675	0.00109363	2.58726e-05
1946	NA	146	0	LP	593029	165777	6519600	0.000828272	0.0525953	0	0	0.110988	0	0	0.00455549	0.0042794	0.217973	0.443125	0.14688	0	194.192	0.00149145	0
1947	NA	147	0	LP	501739	279574	6512400	0	0.0176893	0.000967385	0	0.0134052	0.00234936	0.00442233	0	0.000690989	0.149945	0.685462	0.0114704	0	185.634	0.00275198	0
1948	NA	148	0	LP	568425	307404	6513300	0	0.0514025	0	0	0.127124	0.00663258	0.00345447	0.00359265	0.0125743	0.0552715	0.442863	0.288656	0.000829073	192.485	0.0012634	0.000198732
1949	NA	149	0	LP	516656	458842	6521400	0.383108	0.0643113	0	0	0.362269	0.00814242	0.0149048	0.000138007	0.00441623	0	0	0.100055	0.0394701	200.787	0.00122852	0.000107696
1950	NA	150	0	LP	709284	429695	6511500	0	0.0461645	0	0	0.168072	0.0666206	0.0246026	0.0081548	0.0214236	0	0	0.642571	0.0223912	210.423	5.98801e-05	0.000312084
1951	NA	151	0	LP	609859	500607	6516000	0	0.0625691	0	0	0.404144	0.0223757	0.010221	0.00124309	0.123343	0.0203039	0.0991713	0.244061	0.00718232	195.619	0.00113261	5.84324e-05
1952	NA	152	0	LP	580621	555178	6514200	0	0.0146449	0	0	0.724924	0.110804	0.0127107	0.0413098	0.0614811	0	0.0240398	0.00635535	0.0020724	216.666	0.000817774	0
1953	NA	153	0	LP	527941	439283	6517800	0	0.0567523	0	0	0.328777	0.145126	0.0306545	0.077741	0.287904	0	0.0446009	0.00289975	0.00441867	191.991	0.00161863	0
1954	NA	154	0	LP	510935	158459	6516900	0.000966717	0.0361828	0	0	0.0683607	0.000828615	0	0.000828615	0.0100815	0.111587	0.628366	0.11642	0.000828615	192.778	0.00155785	1.17389e-05
1955	NA	155	0	LP	620744	288706	6522300	0.0034497	0.0324272	0	0	0.0764454	0.000965917	0	0.00620947	0.00827929	0.0249759	0.629226	0.201739	0.000965917	188.057	0.00109332	0
1956	NA	156	0	LP	566213	425063	6517800	0	0.0125656	0	0	0.32201	0.249379	0.133527	0.0611709	0.0567523	0	0	0.137255	0.0273405	207.111	0.000428056	0
1957	NA	157	0	LP	483716	144189	6516900	0.103439	0.14266	0.00138102	0	0.165861	0.00124292	0.00400497	0	0.0200249	0.138102	0.238503	0.00966717	0.00607651	183.456	0.00295696	0.000239564
1958	NA	158	0	LP	635721	324042	6516900	0	0.00814805	0	0.00124292	0.00345256	0	0	0	0.00138102	0.0624223	0.866593	0.000828615	0	164.185	0.00146723	0
1959	NA	159	0	LP	572428	463668	6517800	0.104391	0.0487434	0	0	0.090997	0.0799503	0.00552334	0.00234742	0.168876	0.103839	0.101906	0.253659	0.00980392	181.054	0.00160024	0.00016745
1960	NA	160	0	LP	535160	147297	6518700	0	0.0151871	0	0.00138064	0.00648902	0	0	0	0	0.0452851	0.878365	0	0	174.589	0.00158555	0
1961	NA	161	0	LP	571846	181615	6520500	0.0833678	0.0360248	0	0.00151829	0.11401	0.000966184	0.00427881	0.00220842	0.00331263	0.127122	0.511939	0.102001	0.000690131	188.251	0.000762585	0.00015976
1962	NA	162	0	LP	669624	240379	6523200	0.018074	0.0727097	0	0.00248344	0.220751	0.031181	0.0169702	0	0.0137969	0.289735	0.115618	0.175911	0.0040011	185.21	0.00158499	0.000122126
1963	NA	163	0	LP	512196	235942	6509700	0.00152081	0.0302779	0	0.00359464	0.340523	0.0394027	0.00553021	0.00152081	0.0582054	0.0575142	0.289092	0.142403	0.000829531	198.177	0.00142222	0.000501378
1964	NA	164	0	LP	594713	217503	6515100	0	0.0602293	0	0	0.0663075	0	0.000690703	0	0	0.133306	0.614311	0.0407515	0	182.94	0.00268381	0
1965	NA	165	0	LP	485383	166523	6510600	0.120957	0.0764446	0	0	0.127315	0.00110589	0.00732651	0.000138236	0.0230854	0.0282002	0.455212	0.0981476	0.0049765	176.104	0.00247888	7.22343e-05
1966	NA	166	0	LP	564326	149235	6523200	0	0.022489	0	0	0.0470475	0	0	0	0	0.0600166	0.700193	0.133692	0	187.83	0.00139283	7.85445e-05
1967	NA	167	0	LP	459700	152371	6518700	0	0.0240232	0.00151871	0.00358967	0.0178103	0	0	0.000690322	0.00096645	0.0473561	0.840812	0.0219522	0	184.586	0.00136808	7.2699e-05
1968	NA	168	0	LP	654933	214013	6523200	0	0.040149	0	0	0.187224	0	0.00137969	0	0.00496689	0.29553	0.297323	0.156733	0.000689845	186.511	0.00127187	0.000112802
1969	NA	169	0	LP	611783	320773	6525900	0	0.141222	0	0.00262033	0.0537857	0.00193077	0.00068956	0.00137912	0.00524066	0.228934	0.467798	0.0295132	0	186.264	0.00227996	2.32386e-05
1970	NA	170	0	LP	606930	404319	6528600	0	0.0530742	0	0	0.448442	0.120485	0.112903	0.0304659	0.0723739	0	0	0.15426	0.00799559	206.124	0.00111448	0
1971	NA	171	0	LP	648277	225160	6520500	0.000138026	0.0204279	0	0.00565908	0.05245	0	0	0	0.00855763	0.107522	0.711525	0.0459627	0.000690131	179.956	0.00116447	0
1972	NA	172	0	LP	693274	165937	6517800	0	0.0756697	0.000690417	0	0.0829881	0.00220933	0.00220933	0.00193317	0.0091135	0.189036	0.564485	0.0334162	0.00621375	178.278	0.002419	2.95733e-05
1973	NA	173	0	LP	668635	205087	6511500	0	0.0492053	0	0	0.143331	0.00594333	0.00276434	0	0.00801659	0.169592	0.416862	0.178853	0.0123013	189.561	0.00105156	0.000420154
1974	NA	174	0	LP	628848	356527	6517800	0.162386	0.061309	0	0.00110467	0.343828	0.0256835	0.00718034	0.0201602	0.0267882	0.0172604	0.0041425	0.27451	0.009942	197.832	0.00175556	0.000358967
1975	NA	175	0	LP	595411	502202	6521400	0.0516147	0.0400221	0	0	0.528291	0.0874965	0.0233232	0.0077284	0.152636	0.000690036	0.0750759	0.00207011	0.00496826	200.102	0.00156549	0.000132091
1976	NA	176	0	LP	675153	438182	6517800	0.00441867	0.0548191	0	0	0.0194698	0.744822	0.0260978	0.0107705	0.0318973	0	0	0.0831262	0.008285	199.073	0.00138382	0.000515559
1977	NA	177	0	LP	686862	225111	6515100	0.0359166	0.434176	0	0.00138141	0.193949	0.00925542	0.00773588	0	0.0106368	0.0133996	0	0.0917254	0.0339826	185.109	0.00338766	0.000945264
1978	NA	178	0	LP	685207	475427	6514200	0	0.0482177	0	0	0.563139	0.0674219	0.0420006	0.055402	0.00511191	0	0	0.211937	0.00676983	208.274	0.000212888	0
1979	NA	179	0	LP	547936	215157	6521400	0.157328	0.0452664	0.00220811	0.0109026	0.0640353	0.00289815	0.00276014	0.00179409	0.00828043	0.135247	0.182445	0.164091	0.162848	173.939	0.00133583	0.000448281
1980	NA	180	0	LP	601463	144855	6514200	0.0143686	0.0324675	0	0	0.18541	0.00511191	0.00179608	0.0013816	0.00773694	0.145206	0.48425	0.103067	0.00151976	188.251	0.00116986	9.27013e-05
1981	NA	181	0	LP	685664	402451	6509700	0	0.0212913	0	0	0.261855	0.0139638	0.0134108	0.00829531	0.0315222	0.0027651	0.0300014	0.579981	0.020047	214.355	0.000817036	3.77767e-05
1982	NA	182	0	LP	500677	436271	6525900	0	0.0354434	0	0	0.329058	0.154048	0.0173769	0.114743	0.130878	0	0	0.175148	0.0176527	204.617	0.00129598	6.09387e-05
1983	NA	183	0	LP	676826	486461	6509700	0.000829531	0.0232269	0	0	0.692106	0.038435	0.0206	0.00981612	0.0476981	0.087239	0.00566846	0.0528135	0.00304161	210.446	0.000617999	6.63162e-05
1984	NA	184	0	LP	482185	188896	6513300	0.0449081	0.0281885	0	0.00621805	0.104878	0.00124361	0.00732348	0	0.0138179	0.0196214	0.625535	0.108609	0.00925798	187.887	0.00149341	0
1985	NA	185	0	LP	590145	463900	6511500	0	0.0277816	0	0	0.543055	0.155909	0.00663442	0.115826	0.150795	0	0	0	0	199.908	0.000299554	0
1986	NA	186	0	LP	490379	285998	6526800	0	0.0430226	0	0	0.3639	0.0522614	0.0468836	0.00248207	0.0697739	0.00868726	0.217319	0.150028	0.00110314	213.773	0.00179227	1.17229e-05
1987	NA	187	0	LP	598213	198110	6518700	0.00855999	0.0387961	0	0.00207097	0.260942	0.00331354	0.00331354	0.000828386	0.00869805	0.118045	0.253072	0.299185	0.00096645	199.281	0.00103612	0
1988	NA	188	0	LP	571393	526278	6515100	0.224064	0.0686559	0	0.00870286	0.210526	0.026523	0.0149192	0.00151955	0.0433762	0.0310816	0.200028	0.133306	0.00151955	182.714	0.00155277	0.000418099
1989	NA	189	0	LP	483341	227760	6518700	0.00303742	0.0225045	0.00262322	0.00414193	0.17258	0.0204335	0.0466657	0.00400387	0.0245755	0.0527406	0.552257	0.0117355	0	197.18	0.0019716	0.000144983
1990	NA	190	0	LP	650065	339353	6517800	0.0186413	0.113781	0.00289975	0	0.076222	0.00621375	0.001657	0.00289975	0.0363159	0.100663	0.386081	0.0784314	0.00220933	184.834	0.00355501	0.000179372
1991	NA	191	0	LP	626229	317826	6524100	0	0.0271762	0.0013795	0.0063457	0.0164161	0	0	0	0	0.0591806	0.787695	0.0113119	0	168.374	0.00223666	2.11805e-05
1992	NA	192	0	LP	684804	510749	6516900	0.00704323	0.0719514	0	0.00303825	0.07278	0.0232012	0.0116006	0.00593841	0.0615937	0.0218202	0.0277586	0.635548	0.0265157	204.369	0.00140318	0
1993	NA	193	0	LP	658969	442465	6517800	0.000138083	0.0103563	0	0	0.812621	0.0183651	0.0555095	0.0842309	0.00897542	0	0	0.00980392	0	216.795	0.000329288	0.000873632
1994	NA	194	0	LP	679910	488221	6514200	0	0.0161647	0	0	0.0722575	0.0210003	0.0127107	0.00442111	0.0840011	0	0.0111909	0.690108	0.0881459	204.034	0.000325291	2.29267e-05
1995	NA	195	0	LP	534392	260075	6513300	0	0.238082	0.148128	0.024734	0.104463	0	0	0	0	0.0356501	0.00759983	0.0942379	0	165.076	0.00342158	0.000465344
1996	NA	196	0	LP	599933	194892	6518700	0.0182245	0.0828386	0	0.00110451	0.154494	0.0113213	0.00372774	0.00497032	0.0124258	0.0913986	0.287726	0.321828	0.00690322	190.964	0.000982438	0
1997	NA	197	0	LP	511711	410331	6519600	0	0.048868	0	0	0.315295	0.234125	0.148399	0.169934	0.0524572	0	0	0.0288515	0.00207068	204.048	0.0011341	0.000412962
1998	NA	198	0	LP	615678	301491	6515100	0	0.0302528	0	0.000138141	0.0613344	0.000690703	0.00234839	0	0	0.138002	0.715845	0.008841	0	173.775	0.00193461	0
1999	NA	199	0	LP	543787	281078	6520500	0.117046	0.0879227	0.00110421	0.00510697	0.395445	0.0549344	0.0365769	0.00220842	0.00593513	0.0284334	0.0245687	0.134852	0.00745342	192.796	0.00204523	0.000615324
[truncated: 5,201 more rows]
