# Supplementary material for: Spatial Distribution of Black Bear Incident Reports in Michigan
Source: PLoS One. 2016 Apr 27;11(4):e0154474. doi: 10.1371/journal.pone.0154474 (PMC4847767; doi:10.1371/journal.pone.0154474)
Supplement: S2 Dataset — Dataset contains selected black bear incident reports received by Michigan Department of Natural Resources during 2012–2015 for the state of Michigan used for the model evaluation. (XLSX) [file pone.0154474.s002.xlsx]

## Sheet: S2_Metadata
Column Headings	Descriptions
ID	Unique ID for all data (i.e., bear incident reports and random units)
recordnum	Bear Report Number - ID number from MDNR database for bear incident reports
randid	Unique ID for random units
hbc	response variable: 1 = bear incident reports; 0 = random units
region	regional location: UP = Upper Peninsula; LP = Lower Peninsula
centroidx	X UTM of section centroids
centroidy	Y UTM of section centroids
buffarea	Area of clipped buffer (m^2)
waterprop	proportion of 2006 NLCD land cover: Open Water
opendevprop	proportion of 2006 NLCD land cover: Developed, Open Space
highdevprop	proportion of 2006 NLCD land cover: Developed, High Intensity
barrenprop	proportion of 2006 NLCD land cover: Barren Land
decidprop	proportion of 2006 NLCD land cover: Deciduous Forest
evergreenprop	proportion of 2006 NLCD land cover: Evergreen Forest
mixprop	proportion of 2006 NLCD land cover: Mixed Forest
shrubprop	proportion of 2006 NLCD land cover: Shrub/Scrub
herbprop	proportion of 2006 NLCD land cover: Grassland/Herbaceous
haypastprop	proportion of 2006 NLCD land cover: Pasture/Hay
cropprop	proportion of 2006 NLCD land cover: Cultivated Crops
woodywetprop	proportion of 2006 NLCD land cover: Woody Wetlands
herbwetprop	proportion of 2006 NLCD land cover: Emergent Herbaceous Wetlands
usgsndvimean	weighted-mean NDVI value (8-bit, 0-255); USGS EarthExplorer
primary	primary road density (km/km2)
secondary	secondary road density (km/km2)

## Sheet: S2_Dataset
ID	recordnum	randid	hbc	region	centroidx	centroidy	buffarea	waterprop	opendevprop	highdevprop	barrenprop	decidprop	evergreenprop	mixprop	shrubprop	herbprop	haypastprop	cropprop	woodywetprop	herbwetprop	usgsndvimean	primary	secondary
1	2570	NA	1	LP	548573	471626	6.49934e+06	0.179377	0.0358478	0	0	0.185882	0.0736332	0.0224221	0.00941176	0.070173	0	0.101315	0.28526	0.015917	184.95	0.000771409	0.000764441
2	2577	NA	1	UP	343147	585206	5.91056e+06	0.033049	0.0962534	0.0162961	0	0.329729	0.0126409	0.0662504	0	0.0577216	0	0	0.210783	0.00472129	195.14	0.00243838	0.000622
3	2578	NA	1	UP	377824	557531	6.49934e+06	0	0.0612894	0	0	0.131848	0.0954621	0.0522966	0.0076093	0.0210293	0.0874377	0.0546486	0.436635	0	197.045	0.00200627	9.8597e-05
4	2579	NA	1	LP	587325	521523	6.49934e+06	0	0.0154017	0	0	0.510198	0.00568891	0.0141529	0.0151242	0.0283058	0	0.0102678	0.311086	0.0897738	213.951	0.000882556	0
5	2580	NA	1	UP	370321	694181	6.49934e+06	0.157115	0.0436047	0	0	0.525194	0.0107973	0.100221	0.00318383	0.0157807	0	0	0.128876	0	204.195	0.000758744	0.000484387
6	2581	NA	1	UP	354502	607893	6.49934e+06	0.000970067	0.0259146	0	0.00443459	0.438331	0.0320122	0.0947894	0.00970067	0.00415743	0.158121	0.00124723	0.213415	0.00138581	210.974	0.00107723	2.21295e-05
7	2590	NA	1	UP	296156	694581	6.49934e+06	0	0.0333795	0	0	0.429778	0.0941828	0.184072	0.00429363	0.0228532	0.084903	0.0419668	0.0743767	0.0106648	221.463	0.000986189	5.96454e-05
8	2591	NA	1	UP	381392	571809	6.49934e+06	0.000968858	0.105467	0.016609	0	0.117785	0.07391	0.0999308	0.00318339	0.0278201	0.0376471	0	0.358478	0.00622837	196.439	0.00336694	0.000327543
9	2595	NA	1	UP	340032	586868	6.49934e+06	0.0184364	0.170363	0.148184	0	0.165234	0.0149709	0.0421403	0.0112282	0.0192681	0	0.00762406	0.00609925	0.00318825	166.069	0.00810729	0.000607668
10	2600	NA	1	UP	299667	702512	6.49934e+06	0.00415397	0.0553863	0	0	0.387704	0.0250623	0.12365	0.00332318	0.00636943	0.0743561	0.134727	0.158682	0.0209083	216.438	0.00111807	0.000180667
11	2601	NA	1	UP	357616	602967	6.49934e+06	0	0.0398947	0	0	0.503394	0.114974	0.0940573	0.00374013	0.00692617	0.0065106	0.00540241	0.2251	0	212.234	0.00072715	0.000234451
12	2602	NA	1	LP	659152	511183	6.49934e+06	0.184058	0.0458068	0	0	0.441323	0.00871852	0.0379186	0.00456684	0.0141157	0	0	0.190562	0.0361196	200.47	0.000987637	0.00053443
13	2611	NA	1	UP	255979	700924	6.49934e+06	0	0.0328437	0	0	0.457178	0.0483647	0.225333	0.0537694	0.070122	0.00277162	0.0731707	0.00748337	0.0029102	224.048	0.000715877	0
14	2616	NA	1	LP	611490	499066	6.49934e+06	0.000831025	0.144044	0.00235457	0.00277008	0.313989	0.0271468	0.0180055	0.00803324	0.103463	0.0033241	0.0245152	0.297507	0.0116343	202.617	0.00125673	0
15	2617	NA	1	UP	341547	585242	6.37784e+06	0.0169133	0.0847075	0.0576462	0.00310078	0.403383	0.0164905	0.0572234	0.000563777	0.0673714	0	0.0342495	0.0930233	0.00239605	187.022	0.00167323	0.000604019
16	2619	NA	1	UP	364069	700709	6.49934e+06	0.00761878	0.0401718	0	0	0.378584	0.0329686	0.115944	0	0.00124671	0	0	0.421527	0.00193933	231.904	0.000455379	0.000360377
17	2625	NA	1	UP	311188	708603	5.42131e+06	0.00116221	0.0169351	0	0	0.418396	0.120206	0.280259	0.000664121	0	0	0	0.123859	0.0101278	223.72	0.00084554	0.000157402
18	2627	NA	1	UP	295950	738116	6.49934e+06	0	0.0333472	0	0.0525806	0.391034	0.0240764	0.0676629	0.0278124	0.0762419	0.124256	0.0716757	0.0713989	0.0417877	215.226	0.00126546	0
19	2633	NA	1	LP	667411	344331	6.49934e+06	0	0.191056	0.0823757	0	0.0542711	0.000692233	0.00290738	0.000138447	0.00179981	0.0101066	0.189395	0.00747612	0	175.624	0.00432264	0.0011993
20	2634	NA	1	UP	408820	593942	6.49934e+06	0.0309336	0.0421695	0	0.0101262	0.158691	0.011236	0.0185879	0.0109585	0.0203912	0.318213	0.0251075	0.328756	0.000832293	204.215	0.00103711	0.000252075
21	2636	NA	1	UP	389678	668220	6.49934e+06	0.000969932	0.235971	0.0793959	0.00083137	0.155189	0.0502979	0.160316	0.00083137	0.0036026	0	0	0.0139947	0	192.859	0.00702388	0.000472873
22	2638	NA	1	UP	370367	659045	6.49934e+06	0.0486486	0.0540541	0.00540541	0.0045738	0.291199	0.168399	0.201247	0.0040194	0.00790021	0	0	0.127651	0.0049896	185.769	0.00254265	0.000249598
23	2639	NA	1	LP	547014	466733	6.49934e+06	0	0.0458195	0	0	0.408084	0.234496	0.0301772	0.0433278	0.127076	0	0.0290698	0.0560631	0.00138427	214.023	0.00138952	2.07673e-06
24	2641	NA	1	UP	411165	619606	6.49934e+06	0.000969126	0.0312889	0	0	0.243251	0.0261664	0.0760072	0.00221515	0	0.0112142	0	0.604596	0.00179981	213.8	0.000754339	0
25	2642	NA	1	UP	443511	624044	6.49934e+06	0.100623	0.0411073	0	0	0.235156	0.083737	0.0885813	0.00429066	0	0	0	0.428374	0.0150865	203.635	0.000566535	0.000104154
26	2647	NA	1	UP	323584	693726	6.49934e+06	0.00166228	0.0171769	0	0	0.707716	0.00263194	0.106663	0.03283	0.0591495	0	0	0.0716166	0.000554093	225.942	0.000341273	0
27	2650	NA	1	UP	293778	625760	6.49934e+06	0.0485612	0.0474543	0	0.00166021	0.440647	0.0980908	0.108744	0.00345877	0.0431655	0.00913116	0.127698	0.0600443	0.00691754	213.046	0.000826312	0
28	2657	NA	1	UP	289707	694812	6.49934e+06	0	0.0448629	0	0.00346164	0.526309	0.0758793	0.133758	0.0106619	0.00581556	0.0977569	0.0472168	0.0209083	0.00249238	218.753	0.00164572	8.42288e-05
29	2658	NA	1	UP	416684	579347	4.63828e+06	0.00368574	0.124539	0.182929	0.00620757	0.00310378	0.00174588	0	0.00484966	0	0.00329777	0	0.00756547	0.000193986	121.24	0.00632375	4.17915e-05
30	2660	NA	1	UP	301080	697646	6.49934e+06	0.00346021	0.0509343	0	0	0.0589619	0.182007	0.140761	0.00775087	0.00138408	0.263668	0.161661	0.100761	0.0148097	213.937	0.00138688	0
31	2663	NA	1	UP	515940	602731	2.90948e+06	0	0	0	0.00712074	0.181734	0.117337	0.0213622	0	0.00185759	0	0	0.624768	0.0458204	211.463	0	0
32	2668	NA	1	UP	310763	695721	4.49263e+06	0.0352847	0.0878107	0.0156375	0.0362871	0.119888	0.146351	0.11267	0.0146351	0.00300722	0	0.00561347	0.20008	0.0463111	198.849	0.00255071	0.00029573
33	2671	NA	1	UP	388005	665035	6.49934e+06	0.00941959	0.0452971	0	0	0.391883	0.121623	0.323591	0.00138523	0.00526389	0.0018008	0	0.0626126	0	218.521	0.001769	0.000498149
34	2675	NA	1	UP	340114	590151	6.49934e+06	0.0870227	0.199502	0.068622	0.00262867	0.125346	0.0596292	0.065855	0.00484228	0.0365246	0	0.00428888	0.10487	0.0076093	181.999	0.00449043	0.000460638
35	2678	NA	1	LP	662579	547654	6.49934e+06	0	0.0148158	0	0	0.189975	0.126004	0.0517862	0.0690944	0.0114927	0	0	0.506231	0.0204929	213.864	0.000758138	0.000173878
36	2681	NA	1	LP	660870	549150	6.49934e+06	0.000692137	0.0502492	0	0	0.327243	0.0436047	0.0811185	0.140919	0.0802879	0	0	0.221899	0.033361	213.065	0.00166024	0
37	2683	NA	1	UP	185080	670590	6.49934e+06	0.00207987	0.0938713	0	0	0.455352	0.00277316	0.0497781	0.00180255	0.0757072	0	0.16944	0.114809	0.0138658	216.429	0.00241283	4.18001e-05
38	2684	NA	1	LP	669043	333106	6.49934e+06	0.196594	0.00581476	0	0.00110757	0.00567631	0	0	0	0.00429185	0	0.421016	0.120587	0.219715	187.032	2.65537e-05	0
39	2685	NA	1	LP	656309	506694	6.49934e+06	0.00235327	0.049557	0	0	0.113926	0.285576	0.0829181	0.103682	0.0872093	0.00263012	0	0.220792	0.0242248	196.58	0.00076259	0.000360682
40	2691	NA	1	UP	388033	666629	6.49934e+06	0	0.0682386	0.0862691	0.00346741	0.260194	0.124272	0.254508	0.00124827	0.0208044	0.00180305	0	0.0400832	0	193.016	0.00274513	0.000460253
41	2693	NA	1	UP	370822	520607	6.49934e+06	0.000969126	0.0225668	0	0.00318427	0.138447	0.0128755	0.0391804	0.00733767	0.0168905	0.0618856	0.0847293	0.592136	0.0101066	215.312	0.000615409	4.95944e-05
42	2698	NA	1	UP	256411	712155	6.41045e+06	0.00463093	0.045748	0	0.000982318	0.261718	0.176396	0.240107	0.00182431	0.0704463	0.024558	0.0085602	0.138226	0.0259613	213.593	0.000668443	0
43	2701	NA	1	LP	609215	480139	6.49934e+06	0.117492	0.0873236	0	0	0.578882	0.0513424	0.0478826	0.00429006	0.033075	0	0	0.0566012	0.0152228	206.811	0.00247616	0.000115143
44	2702	NA	1	UP	315664	698773	2.46149e+06	0.0456538	0.116143	0	0	0.336742	0.115047	0.364865	0.00219138	0.00255661	0	0	0.00036523	0.00219138	217.434	0.00255517	0
45	2707	NA	1	UP	301715	622262	6.49934e+06	0.0993625	0.0443459	0	0.00304878	0.633315	0.00304878	0.0124723	0	0.0546009	0.00554324	0.0852273	0.0552938	0.00374169	212.398	0.00126038	8.72886e-05
46	2708	NA	1	UP	295268	622483	6.49934e+06	0.0112157	0.0780947	0	0	0.508585	0.0389089	0.0797563	0.00733869	0.0688175	0.00221545	0.0408474	0.128635	0.00623096	206.869	0.00213667	0.000227033
47	2712	NA	1	UP	440289	625691	6.49934e+06	0.213544	0.0389143	0	0	0.256474	0.0354522	0.0707658	0.0018003	0.00858607	0	0	0.329317	0.0425149	204.903	0.000171772	0.000764198
48	2714	NA	1	UP	637555	655953	6.49934e+06	0	0.0296358	0	0	0.563357	0.0361446	0.11148	0.00318515	0.0209112	0.0495776	0.0447306	0.129899	0.00235424	225.542	0.000834345	6.13382e-05
49	2716	NA	1	UP	573260	683800	5.96558e+06	0.0185576	0.0864514	0	0.00754375	0.0194629	0.430597	0.032589	0.00347013	0.185124	0	0	0.173355	0.0185576	195.821	0.000923155	0.000490647
50	2717	NA	1	UP	573260	683800	5.96558e+06	0.0185576	0.0864514	0	0.00754375	0.0194629	0.430597	0.032589	0.00347013	0.185124	0	0	0.173355	0.0185576	195.821	0.000923155	0.000490647
51	2719	NA	1	UP	183243	665883	6.49934e+06	0.00166389	0.197587	0.000970605	0.0177482	0.323627	0.0171936	0.0521353	0.0287022	0.0170549	0	0.0664171	0.181503	0.025513	211.325	0.00307534	3.34935e-05
52	2720	NA	1	UP	186398	665712	6.49934e+06	0.00083114	0.0782657	0.00207785	0.000969663	0.456711	0.00983516	0.0421111	0.00277047	0.0372628	0	0.0408644	0.23549	0.053193	216.593	0.0023328	8.59148e-05
53	2721	NA	1	UP	565621	645050	6.49934e+06	0	0.0321508	0	0	0.370288	0.0029102	0.0058204	0.000831486	0.0137195	0.00803769	0.00415743	0.474224	0.0643016	203.836	0.00113353	0.000141599
54	2723	NA	1	UP	573260	683800	5.96558e+06	0.0185576	0.0864514	0	0.00754375	0.0194629	0.430597	0.032589	0.00347013	0.185124	0	0	0.173355	0.0185576	195.821	0.000923155	0.000490647
55	2724	NA	1	UP	573260	683800	5.96558e+06	0.0185576	0.0864514	0	0.00754375	0.0194629	0.430597	0.032589	0.00347013	0.185124	0	0	0.173355	0.0185576	195.821	0.000923155	0.000490647
56	2727	NA	1	UP	200695	663334	6.49934e+06	0	0.0756128	0	0	0.365877	0.0864146	0.172691	0.00650879	0.0166182	0	0.10968	0.127545	0.0346212	215.001	0.00184838	3.23984e-05
57	2728	NA	1	UP	195697	690862	4.61774e+06	0.0163551	0.0628894	0	0	0.386877	0.242796	0.272196	0.00661994	0	0	0	0.0122664	0	225.816	0.000472599	0.000645825
58	2734	NA	1	UP	306926	729631	6.49934e+06	0	0.0741869	0	0	0.402907	0.0358478	0.106021	0.0134256	0.0142561	0.180761	0.138547	0.012872	0.0066436	221.205	0.00100676	1.44043e-05
59	2738	NA	1	UP	207421	698281	6.49934e+06	0	0	0	0	0.55054	0.187898	0.232623	0	0	0	0	0.0275547	0.00138466	230.215	0	0
60	2742	NA	1	UP	180386	672463	6.49934e+06	0	0.0893104	0.000276932	0	0.290778	0.0134312	0.125035	0	0.020216	0	0.345472	0.0897258	0.0210468	217.807	0.00168452	9.71429e-05
61	2743	NA	1	LP	518325	449004	6.49934e+06	0.129001	0.0726063	0	0	0.635306	0.0206457	0.013579	0.0160732	0.039213	0	0	0.0597201	0.00235555	195.112	0.00104499	0.000222561
62	2745	NA	1	LP	515126	440969	6.49934e+06	0	0.0374983	0	0	0.376228	0.174485	0.0177114	0.0397122	0.249481	0	0.0531341	0.0379134	0	201.584	0.00110467	0.000181345
63	2747	NA	1	UP	383307	669919	6.49934e+06	0.000968456	0.0279469	0	0	0.57803	0.0184007	0.331627	0	0.0276702	0	0	0.0135584	0.00179856	217.312	0.00041785	0.000201005
64	2751	NA	1	UP	368722	694202	6.49934e+06	0	0.0426948	0	0	0.753535	0.0248129	0.154976	0.000277239	0.000970335	0	0	0.0101192	0	224.506	0.000741473	0.000545114
65	2753	NA	1	UP	370321	694181	6.49934e+06	0.157115	0.0436047	0	0	0.525194	0.0107973	0.100221	0.00318383	0.0157807	0	0	0.128876	0	204.195	0.000758744	0.000484387
66	2754	NA	1	UP	368733	695807	6.49934e+06	0.405151	0.0336472	0	0	0.411659	0.00360011	0.0544171	0.00235392	0.0335087	0.00207699	0	0.0276932	0.00249238	179.258	0.000779972	0.000123883
67	2758	NA	1	UP	573208	672511	4.42402e+06	0.00611247	0.0232274	0	0.0132437	0.00794621	0.00590872	0.0112062	0.00142624	0.00672372	0	0	0.562143	0.323553	203.778	0.000635219	0.000525883
68	2759	NA	1	UP	462946	651265	6.49934e+06	0	0.0349079	0	0	0.563513	0.00318604	0.0170384	0.00443275	0.0856074	0.00387865	0.0182851	0.239091	0.00872697	224.045	0.00135048	1.18025e-05
69	2761	NA	1	UP	313583	690907	6.49934e+06	0.00083022	0.054241	0.0242148	0.0120382	0.483326	0.04414	0.168535	0.00622665	0.00705687	0.0249066	0.00359762	0.00719524	0.00110696	203.37	0.0032374	0.000139843
70	2765	NA	1	UP	573208	672511	4.42402e+06	0.00611247	0.0232274	0	0.0132437	0.00794621	0.00590872	0.0112062	0.00142624	0.00672372	0	0	0.562143	0.323553	203.778	0.000635219	0.000525883
71	2766	NA	1	UP	631192	654211	6.49934e+06	0	0.0322625	0	0	0.034478	0.028524	0.0408474	0	0.012185	0.401828	0.202299	0.208253	0.0052617	205.471	0.00119109	0
72	2768	NA	1	UP	227096	703786	3.20377e+06	0.0444319	0.0382452	0.00365579	0.0109674	0.690382	0	0.087739	0.0137795	0.0095613	0	0	0.0140607	0	212.884	0.0020101	6.26912e-05
73	2772	NA	1	LP	697467	488933	6.49934e+06	0	0.0358626	0	0	0.143312	0.0409859	0.0155082	0.016339	0.119911	0.28607	0.20576	0.0924952	0.000969261	193.341	0.00121797	3.38176e-05
74	2773	NA	1	LP	654189	493795	6.49934e+06	0	0.0405817	0	0.0199446	0.297368	0.131717	0.0452909	0.0110803	0.0914127	0	0.00401662	0.307895	0.0137119	201.4	0.00119484	0.000236324
75	2774	NA	1	UP	573197	677338	5.00276e+06	0.00216177	0.0147721	0	0.01225	0.0490002	0.129526	0.0457575	0.0153126	0.0884525	0	0	0.587282	0.0295442	206.064	0.000828829	0
76	2781	NA	1	UP	299812	707337	6.49934e+06	0.00346021	0.0495502	0	0.00110727	0.291488	0.0726644	0.142561	0.00290657	0.0231142	0.310173	0.0448443	0.0290657	0.0153633	219.884	0.00173193	0
77	2786	NA	1	UP	296156	694581	6.49934e+06	0	0.0333795	0	0	0.429778	0.0941828	0.184072	0.00429363	0.0228532	0.084903	0.0419668	0.0743767	0.0106648	221.463	0.000986189	5.96454e-05
78	2791	NA	1	UP	392366	645700	6.49934e+06	0	0.218871	0.121334	0	0.00152186	0.0805202	0.0084394	0.224543	0.192584	0	0	0.00207526	0	154.382	0.00116065	0.00112809
79	2792	NA	1	UP	414766	646969	6.49934e+06	0	0.0177138	0	0	0.314282	0.0294769	0.14434	0.0141157	0.00719624	0.112095	0.111818	0.242596	0.0051204	218.028	0.000523411	0.000268657
80	2793	NA	1	LP	577304	470146	6.49934e+06	0.485046	0.0516477	0	0	0.266824	0.00775408	0.0146774	0	0.0289394	0	0.00276932	0.082941	0.0258931	159.114	0.0016199	0.000700692
81	2794	NA	1	LP	489471	441356	6.49934e+06	0	0.0444229	0.00166067	0.00332134	0.437033	0.0448381	0.0164683	0.0116247	0.0741766	0.0709936	0.283698	0.00166067	0.0012455	213.542	0.00111292	9.47952e-05
82	2795	NA	1	LP	487892	443030	6.49934e+06	0	0.0314404	0.00124654	0	0.293906	0.0198061	0.00858726	0.0166205	0.0742382	0.0196676	0.238366	0.242936	0.0319945	213.038	0.00113406	0
83	2797	NA	1	UP	397245	658463	6.49934e+06	0	0.0815789	0	0.0134349	0.122992	0.153324	0.10651	0.00747922	0.122299	0.0851801	0.000831025	0.224654	0.000969529	201.723	0.00188032	0.000735244
84	2802	NA	1	UP	394331	661709	6.13291e+06	0.00676073	0.0565844	0.00543798	0.00132275	0.4296	0.0706937	0.294239	0.00191064	0.0129336	0.00279248	0	0.0192534	0	206.981	0.00134931	0.000630735
85	2804	NA	1	UP	392806	664934	4.48996e+06	0.00180325	0.157283	0.0382689	0.000200361	0.237227	0.0280505	0.121018	0.00200361	0.014426	0	0	0.00601082	0.00260469	189.004	0.00734854	0.00116262
86	2805	NA	1	UP	392806	664934	4.48996e+06	0.00180325	0.157283	0.0382689	0.000200361	0.237227	0.0280505	0.121018	0.00200361	0.014426	0	0	0.00601082	0.00260469	189.004	0.00734854	0.00116262
87	2829	NA	1	UP	414766	646969	6.49934e+06	0	0.0177138	0	0	0.314282	0.0294769	0.14434	0.0141157	0.00719624	0.112095	0.111818	0.242596	0.0051204	218.028	0.000523411	0.000268657
88	2832	NA	1	LP	511735	403904	6.49934e+06	0	0.0553787	0	0	0.396788	0.130832	0.120725	0.106189	0.0825142	0	0.00609165	0.0905441	0.00886058	213.396	0.00165213	0.000249532
89	2833	NA	1	LP	505295	402291	6.49934e+06	0.0623962	0.113033	0.00249032	0	0.614001	0.00401217	0.0160487	0.0881295	0.0777532	0	0	0.00913116	0.00539568	213.005	0.00194225	0.00172445
90	2835	NA	1	LP	655795	493841	6.49934e+06	0	0.0394191	0	0	0.070816	0.232503	0.0228216	0.0746888	0.0246196	0	0	0.495574	0.0146611	201.728	0.000567975	0.000339544
91	2838	NA	1	UP	374979	575135	6.49934e+06	0.0825243	0.0943135	0.0074896	0.00124827	0.0532594	0.0208044	0.0399445	0.00416089	0.0137309	0.0513176	0.000277393	0.523994	0.00457698	193.713	0.00259454	0.000187549
92	2839	NA	1	UP	397067	642421	6.49934e+06	0.0882516	0.0648379	0	0	0.421169	0.0678858	0.146162	0.0462732	0.0775838	0	0	0.0842339	0	212.116	0.00166161	0.000249072
93	2840	NA	1	UP	315316	740686	6.49934e+06	0	0.0168835	0	0.02062	0.503045	0.0752837	0.161362	0.0051204	0.00373651	0.0352892	0.139219	0.0143925	0.0012455	226.396	0.00100712	0.000123355
94	2841	NA	1	LP	513274	385944	6.49934e+06	0	0.0285082	0	0	0.181843	0.258926	0.212981	0.249239	0.0520343	0	0	0	0	194.603	0.00123778	0.000125561
95	2842	NA	1	LP	654608	480882	6.49934e+06	0	0.0351801	0	0	0.454294	0.0648199	0.0844875	0.0314404	0.116759	0.0132964	0.0822715	0.0803324	0.00526316	207.831	0.00141217	0
96	2843	NA	1	LP	505516	371423	6.49934e+06	0.0139831	0.0564862	0.00152291	0	0.131524	0.123079	0.448706	0.00498408	0.0114911	0	0	0.186349	0.0168905	204.298	0.000945018	0.000729302
97	2844	NA	1	LP	696138	479093	6.49934e+06	0.0132835	0.0410959	0	0	0.0891103	0.0174346	0.00498132	0.0134219	0.0902172	0.114709	0.0567317	0.472949	0.046354	186.902	0.00132421	0.000118657
98	2845	NA	1	LP	572449	466899	6.49934e+06	0.00124636	0.101648	0	0	0.168952	0.045977	0.0288049	0.0132946	0.170198	0.0131561	0.128376	0.289295	0.0173106	195.691	0.000849508	0.000169644
99	2847	NA	1	UP	302112	731450	6.49934e+06	0	0.029485	0.0465116	0.0570321	0.348976	0.0815338	0.131368	0.00207641	0.00692137	0.0585548	0.0107973	0.106312	0.0110742	205.365	0.00300428	0.000246732
100	2848	NA	1	UP	267872	663647	6.49934e+06	0.000969261	0.0534478	0	0.000692329	0.291055	0.207145	0.263362	0.0132927	0.00803102	0.0166159	0.0150928	0.0598172	0.0220161	218.096	0.00205377	0.00014256
101	2849	NA	1	UP	410122	661556	3.09822e+06	0.00638607	0.053701	0	0.0478955	0.0345428	0.26357	0.0513788	0	0.00638607	0	0	0.501016	0.000870827	202.318	0.00202204	3.37143e-05
102	2850	NA	1	UP	374979	575135	6.49934e+06	0.0825243	0.0943135	0.0074896	0.00124827	0.0532594	0.0208044	0.0399445	0.00416089	0.0137309	0.0513176	0.000277393	0.523994	0.00457698	193.713	0.00259454	0.000187549
103	2856	NA	1	UP	258577	670374	6.49934e+06	0	0.0436349	0	0.00166228	0.156254	0.0706469	0.171353	0.0120515	0.0281202	0.16415	0.22136	0.0759108	0.0301981	211.2	0.0015772	0
104	2857	NA	1	UP	244835	704556	6.49934e+06	0.0235457	0.0369806	0	0	0.397091	0.0231302	0.109141	0.00886427	0.0224377	0.13892	0.0142659	0.195706	0.0272853	221.863	0.000630542	0.000188024
105	2858	NA	1	LP	701505	463152	6.49934e+06	0	0.0448878	0	0	0.180382	0.0861735	0.0200887	0.0235522	0.0835411	0.232613	0.0518149	0.250762	0.0102521	185.727	0.00113883	1.39836e-05
106	2859	NA	1	UP	624653	658866	6.49934e+06	0	0.184109	0.0668605	0.0157807	0.137458	0.040144	0.145072	0.00429125	0.0202104	0.0146733	0.030454	0.0989756	0.00775194	193.325	0.00300953	0.000170883
107	2860	NA	1	UP	300327	726688	6.49934e+06	0	0.0410902	0.00525733	0	0.590205	0.0154953	0.0582457	0.00415053	0.0190924	0.0535418	0.00747095	0.144162	0.0167405	221.413	0.00186151	9.50215e-05
108	2861	NA	1	UP	318428	692303	6.49934e+06	0	0.0473356	0.000138408	0	0.556125	0.143114	0.132734	0.0415225	0.0218685	0.000968858	0	0.0435986	0	222.173	0.000721918	0.00010675
109	2863	NA	1	UP	303520	726590	6.49934e+06	0.00083068	0.0209054	0	0.000969126	0.600997	0.0484563	0.14883	0.0062301	0.0163367	0.0711616	0.0120449	0.0559324	0.00789146	222.516	0.000758478	0
110	2865	NA	1	UP	407317	593955	6.49934e+06	0.0276702	0.0267017	0	0.00401217	0.175567	0.0795517	0.0874377	0.013005	0.0276702	0.240592	0.000415053	0.296486	0.00235196	205.868	0.000670878	0.000103646
111	2866	NA	1	UP	398971	571533	6.49934e+06	0	0.0682825	0	0.00415512	0.179778	0.0523546	0.0754848	0.00775623	0.0160665	0.238643	0.0542936	0.26856	0.00110803	201.634	0.00121295	4.08492e-05
112	2867	NA	1	UP	408479	659982	5.50296e+06	0.0699461	0.0233698	0	0.0222259	0.00866155	0.335512	0.0271286	0.0408563	0	0	0	0.435038	0.0129106	197.642	0.00109492	0
113	2868	NA	1	UP	680397	613480	6.49934e+06	0.134081	0.0397122	0	0.0380518	0.0424796	0.35063	0.089387	0.0267054	0.021309	0.00235229	0.00539643	0.182925	0.045247	193.866	0.00071353	0
114	2869	NA	1	UP	341334	596984	6.49934e+06	0	0.033361	0	0	0.519657	0.0472038	0.106035	0.00498339	0.0311462	0.01232	0.0128738	0.21041	0.0015227	211	0.00093785	0.00014779
115	2870	NA	1	UP	429152	641953	6.49934e+06	0	0.0512111	0	0.00193772	0.410104	0.013564	0.0361246	0.0258824	0.0199308	0.0477509	0.0923183	0.266574	0.00429066	208.968	0.00128445	2.88922e-05
116	2881	NA	1	UP	610498	645659	6.49934e+06	0	0.0192308	0	0.000968456	0.364555	0.0960155	0.0668235	0.0076093	0.00677919	0.0781682	0.194245	0.151356	0.00650249	216.603	0.000635076	1.6889e-05
117	2882	NA	1	UP	615144	653777	6.49934e+06	0.031856	0.0468144	0	0.000969529	0.112881	0.26759	0.033241	0.00484765	0.0220222	0.00623269	0	0.428947	0.034903	208.516	0.000908031	0.000452533
118	2883	NA	1	UP	615077	655401	5.59871e+06	0.536585	0.00738126	0	0.00112323	0.0502246	0.0410783	0.00962773	0.00160462	0.00561617	0	0	0.303915	0.0428434	129.049	0.000175705	0.000145655
119	2885	NA	1	UP	406244	614846	6.49934e+06	0	0.0339335	0	0	0.143213	0.049723	0.0566482	0.0141274	0.00166205	0.224931	0	0.459003	0.00152355	206.437	0.00108492	3.14171e-05
120	2886	NA	1	UP	624653	658866	6.49934e+06	0	0.184109	0.0668605	0.0157807	0.137458	0.040144	0.145072	0.00429125	0.0202104	0.0146733	0.030454	0.0989756	0.00775194	193.325	0.00300953	0.000170883
121	2889	NA	1	UP	313872	747125	6.49934e+06	0.0212294	0.103649	0.0843624	0	0.143749	0.0188705	0.0363535	0.00929652	0.000832524	0	0	0.217011	0.0306646	197.546	0.00602012	0.00068709
122	2893	NA	1	UP	285817	627629	6.49934e+06	0	0.0619285	0	0.00789692	0.472291	0.115129	0.118731	0	0.045719	0	0.0217512	0.137711	0.0126074	217.066	0.00114831	0.000226462
123	2895	NA	1	UP	300104	622326	6.49934e+06	0.172586	0.0511931	0	0.00235849	0.573668	0.0099889	0.0348224	0.000971143	0.0420366	0	0.0539678	0.0431465	0.0152608	201.892	0.00168262	6.54433e-05
124	2899	NA	1	UP	305141	724892	6.49934e+06	0	0.0414932	0	0.00444074	0.422981	0.0259506	0.0428809	0.00333056	0.0141549	0.164169	0.23647	0.0292812	0.00638357	215.509	0.00122547	0
125	2900	NA	1	UP	368738	659087	6.49934e+06	0.00207584	0.0673955	0	0	0.285497	0.175477	0.195682	0.0168835	0.0308608	0	0	0.122059	0.00442845	181.629	0.00273528	0.000199916
126	2901	NA	1	UP	311020	703769	3.11225e+06	0.0130473	0.0603073	0.00347927	0.0258046	0.342418	0.121774	0.256886	0.00376921	0.00376921	0.0637866	0.00463903	0.0110177	0.00318933	216.092	0.00292124	0
127	2906	NA	1	UP	424464	653308	6.49934e+06	0	0.00844174	0	0	0.734016	0.0103792	0.0895378	0	0.0038749	0	0	0.15209	0.00166067	221.909	0	0.00102453
128	2907	NA	1	UP	381708	669957	6.49934e+06	0.0150949	0.0267276	0	0	0.617089	0.0210497	0.253981	0.00290818	0.0246503	0	0	0.0333749	0.000692425	216.291	0.0006492	0.000801314
129	2910	NA	1	UP	300353	729954	6.49934e+06	0	0.0326553	0.0192334	0.028781	0.265117	0.081915	0.117615	0.00235229	0.0203404	0.0229694	0.00332088	0.244638	0.0709838	212.599	0.00235064	8.81191e-05
130	2911	NA	1	UP	392572	653722	6.49934e+06	0	0.0437068	0.00124481	0.00235131	0.43527	0.187137	0.240526	0.00691563	0.0499308	0	0	0.00580913	0	210.057	0.00155573	0.000322116
131	2912	NA	1	UP	319581	629770	6.49934e+06	0.119479	0.0340579	0	0	0.395542	0.0643777	0.185934	0.0121833	0.0186903	0	0	0.164751	0.00401495	214.999	0.000608299	0.000149994
132	2913	NA	1	UP	405100	643912	6.49934e+06	0.00166159	0.0326779	0	0	0.379258	0.0497092	0.14622	0.0150928	0.0242315	0.0247854	0.024093	0.283301	0.00138466	210.037	0.00131056	0.000124755
133	2914	NA	1	UP	311726	729497	6.49934e+06	0.426218	0.017165	0	0.0678295	0.311047	0.0117663	0.0614618	0.0164729	0	0	0	0.0718439	0.00387597	171.165	0.000638619	0.000167843
134	2915	NA	1	UP	311919	689356	6.49934e+06	0.00830105	0.0534034	0	0	0.518539	0.0578307	0.222607	0.031544	0.00705589	0.00304372	0.0118982	0.0695905	0.0135584	210.265	0.00041636	0
135	2916	NA	1	UP	277700	721026	6.49934e+06	0	0.0293629	0	0	0.651247	0.0375346	0.169945	0.00443213	0	0.0803324	0.00263158	0.0209141	0.00360111	226.059	0.000849577	1.88502e-05
136	2917	NA	1	UP	610373	652074	5.59729e+06	0.17355	0.0764904	0.00610638	0.00433874	0.151535	0.192512	0.0404949	0.00964165	0.0196047	0.00803471	0.0207296	0.165676	0.0449944	180.039	0.00218288	0.00084153
137	2919	NA	1	UP	408460	658367	6.49934e+06	0.0734846	0.0112095	0	0	0.200803	0.229034	0.107252	0.0012455	0	0	0	0.367008	0.00927207	218.337	0.000367419	0
138	2924	NA	1	UP	637694	649536	6.49934e+06	0.387933	0.0413315	0	0.00721221	0.0306519	0.254369	0.0945908	0.00721221	0.0156727	0	0.0038835	0.0909847	0.0646325	146.358	0.00100225	0
139	2925	NA	1	UP	180025	666073	6.49934e+06	0	0.176959	0.0141235	0	0.269593	0.0373858	0.0450014	0.000692329	0.0188313	0	0.0274162	0.121158	0.0135696	206.989	0.00617202	9.52974e-05
140	2927	NA	1	UP	429179	645183	6.49934e+06	0.00235392	0.0631404	0.00124619	0.00429244	0.357657	0.0189698	0.00927721	0.0335087	0.0319856	0.0278316	0.278593	0.139712	0.00249238	204.249	0.00186424	0.000157489
141	2928	NA	1	UP	427571	645200	6.49934e+06	0	0.0631579	0.00124654	0.00138504	0.376039	0.0259003	0.0310249	0.0375346	0.0315789	0.0512465	0.166066	0.175623	0	208.375	0.00190902	2.84341e-05
142	2929	NA	1	UP	311391	716652	6.49934e+06	0	0.034292	0	0.0120299	0.465155	0.0305586	0.0522677	0.00207412	0.000829646	0.170769	0.0637445	0.136477	0.00815819	214.481	0.00127794	3.99912e-05
143	2931	NA	1	UP	433813	624128	6.49934e+06	0.00942612	0.00637649	0	0.00901026	0.651234	0.000415858	0.00304963	0.00221791	0.00374272	0.00221791	0	0.308983	0.00332686	216.844	0.000224608	0
144	2932	NA	1	UP	314660	718156	6.49934e+06	0.174298	0.0314013	0	0.00387329	0.083414	0.13847	0.108867	0.00899156	0.00359662	0.00387329	0.030018	0.354821	0.052981	213.495	0.00100051	8.00022e-05
145	2933	NA	1	LP	505455	429674	6.49934e+06	0	0.036837	0	0	0.122144	0.0638416	0.0073397	0.0326825	0.153026	0.0303282	0.12519	0.34732	0.064257	201.515	0.00116025	0
146	2934	NA	1	UP	427585	646815	6.49934e+06	0	0.0149605	0	0.000138523	0.544951	0.0134368	0.0256268	0.0132982	0.00429422	0	0.0416955	0.340213	0	221.319	0.000539299	9.50897e-06
147	2935	NA	1	UP	318040	631431	6.49934e+06	0	0.0322625	0	0	0.503877	0.034478	0.191498	0.0378012	0.00720022	0.0326779	0.00955414	0.145528	0.00249238	222.104	0.000842721	3.44198e-05
148	2936	NA	1	UP	311437	718258	6.49934e+06	0	0.0231334	0	0.00124671	0.385649	0.0275661	0.0968278	0.00332456	0.00609503	0.129796	0.0556864	0.209447	0.0318604	218.505	0.00114495	9.40979e-05
149	2937	NA	1	UP	450030	635282	6.49934e+06	0.111773	0.0727147	0	0	0.285596	0.264958	0.0786704	0.017036	0.000277008	0	0	0.150416	0.00900277	216.354	0.000890334	0.000531116
150	2938	NA	1	UP	293562	619326	6.49934e+06	0.00582524	0.0730929	0.0153953	0.0432732	0.372677	0.0327323	0.0803051	0.0180305	0.0382802	0	0.0241331	0.205548	0.012344	202.917	0.00215022	7.63658e-05
151	2940	NA	1	UP	450030	635282	6.49934e+06	0.111773	0.0727147	0	0	0.285596	0.264958	0.0786704	0.017036	0.000277008	0	0	0.150416	0.00900277	216.354	0.000890334	0.000531116
152	2941	NA	1	UP	450030	635282	6.49934e+06	0.111773	0.0727147	0	0	0.285596	0.264958	0.0786704	0.017036	0.000277008	0	0	0.150416	0.00900277	216.354	0.000890334	0.000531116
153	2942	NA	1	UP	265772	689461	6.49934e+06	0	0.0457064	0	0	0.140997	0.179363	0.319529	0.00124654	0.0144044	0.267313	0.0275623	0.000692521	0.000831025	212.594	0.00106042	0
154	2943	NA	1	UP	432492	654807	3.00399e+06	0.0321032	0.0327033	0	0.0351035	0.453945	0.0438044	0.0333033	0.0147015	0.00690069	0	0	0.242724	0.020102	203.827	0.00187461	0.0001419
155	2949	NA	1	UP	307021	732882	6.49934e+06	0.220316	0.081096	0.0525879	0.00899529	0.24315	0.0116247	0.0626903	0.0142541	0.00207584	0.0134237	0.0143925	0.0119015	0	181.79	0.00389993	0.00087817
156	2950	NA	1	UP	197718	668310	6.49934e+06	0.0144064	0.0631666	0	0.00540241	0.615321	0.0131597	0.105416	0.000692617	0.0213326	0	0.0695387	0.0815902	0.00941959	220.44	0.0014448	1.88565e-05
157	2953	NA	1	UP	313151	628353	6.49934e+06	0.0174854	0.0395504	0	0.00610602	0.194283	0.0940883	0.160699	0.0217874	0.013461	0.0995004	0.0883986	0.227311	0.0203997	202.254	0.00099757	0
158	2954	NA	1	LP	545408	424986	6.49934e+06	0	0.052814	0	0	0.15262	0.245356	0.0420017	0.0192681	0.230663	0.011644	0.166759	0.0589132	0.00485168	185.957	0.00178224	0
159	2955	NA	1	UP	398811	656845	6.49934e+06	0	0.0723575	0.000691754	0.0166021	0.177919	0.0832872	0.13503	0.00622579	0.119258	0.11663	0	0.195628	0.000830105	201.674	0.0020569	0.000137825
160	2956	NA	1	UP	296668	615993	6.49934e+06	0.0218806	0.167151	0.0160643	0.0018003	0.331256	0.0213267	0.0246503	0.0156488	0.0724276	0.00650879	0.0535937	0.0920925	0.00844758	194.374	0.00479576	0.000218693
161	2958	NA	1	UP	313094	719809	6.49934e+06	0.148456	0.0218806	0.00083091	0.00124636	0.210082	0.0722892	0.112173	0.00401606	0.00401606	0.112727	0.0768592	0.168813	0.060241	209.361	0.0005826	1.08548e-05
162	2959	NA	1	LP	564397	463589	6.49934e+06	0.00498891	0.0842572	0.0356153	0.0126109	0.0849501	0.0209257	0.0275776	0.0920177	0.0659645	0	0.0249446	0.357816	0.0167683	181.314	0.00271123	0.000339745
163	2963	NA	1	UP	311437	718258	6.49934e+06	0	0.0231334	0	0.00124671	0.385649	0.0275661	0.0968278	0.00332456	0.00609503	0.129796	0.0556864	0.209447	0.0318604	218.505	0.00114495	9.40979e-05
164	2965	NA	1	LP	545593	413776	6.49934e+06	0.00415397	0.339657	0.0538632	0.0398782	0.0110773	0.0652174	0.0116311	0.0603711	0.122958	0	0.0112157	0.0117696	0.0110773	152.962	0.00293726	2.11187e-05
165	2970	NA	1	LP	540419	385959	6.49934e+06	0.00096859	0.0929846	0	0	0.134772	0.06282	0.0157742	0.0514736	0.0936765	0.081915	0.235782	0.112495	0.0275356	198.688	0.00305178	4.27766e-05
166	2972	NA	1	LP	547121	418583	6.49934e+06	0	0.0777331	0	0	0.289594	0.12041	0.0418456	0.150617	0.121242	0.0308993	0.113898	0.00457254	0.00083137	195.666	0.0021774	7.1588e-05
167	2973	NA	1	LP	676872	484842	6.49934e+06	0	0.0341051	0	0	0.51532	0.0334119	0.0371551	0.0151116	0.0845695	0.218772	0.00859559	0.0305005	0.00374324	192.113	0.000911616	6.90341e-05
168	2976	NA	1	LP	538939	418507	6.49934e+06	0	0.0357291	0	0	0.407838	0.1828	0.0497161	0.0301897	0.154549	0	0.0168952	0.101233	0.0157873	210.946	0.00122332	0.000119268
169	2979	NA	1	UP	381980	612102	6.49934e+06	0.00373651	0.0225574	0	0	0.241074	0.0350125	0.101854	0.0470523	0.0292001	0.00899529	0	0.486023	0.00415167	201.285	0.000519697	0.000502784
170	2981	NA	1	UP	299812	707337	6.49934e+06	0.00346021	0.0495502	0	0.00110727	0.291488	0.0726644	0.142561	0.00290657	0.0231142	0.310173	0.0448443	0.0290657	0.0153633	219.884	0.00173193	0
171	2985	NA	1	LP	540600	416905	6.49934e+06	0.0756779	0.0416436	0	0.00110681	0.307277	0.110404	0.0340343	0.031959	0.152463	0.00415053	0.0823188	0.123271	0.0262867	200.036	0.0016011	0
172	2989	NA	1	LP	542214	416908	6.49934e+06	0.0775087	0.0469204	0	0	0.174118	0.0719723	0.0218685	0.0682353	0.265467	0.00193772	0.0530104	0.16526	0.03391	192.366	0.0016347	0
173	2992	NA	1	LP	543884	416933	6.49934e+06	0	0.0578867	0	0	0.1792	0.162581	0.0625952	0.0963855	0.213682	0	0.0257582	0.14444	0.0250658	193.608	0.00192106	0
174	2994	NA	1	UP	398868	660044	5.63447e+06	0.00335356	0.138294	0.00095816	0.0153306	0.0178857	0.221016	0.0860747	0.00111785	0.0404024	0.000798467	0	0.290003	0	189.422	0.00245969	0.000689945
175	2996	NA	1	UP	298409	667385	6.49934e+06	0	0.0354423	0	0	0.535373	0.102035	0.122387	0.00152291	0.00595321	0.1444	0	0.0305967	0.000553787	220.858	0.000931216	9.12235e-05
176	2997	NA	1	UP	295161	619270	6.49934e+06	0.0055348	0.079286	0.0365297	0.0240764	0.361422	0.0113463	0.046354	0.0246299	0.0559015	0	0.010101	0.0799779	0.00761035	187.622	0.00526458	0.000212937
177	2999	NA	1	UP	295161	619270	6.49934e+06	0.0055348	0.079286	0.0365297	0.0240764	0.361422	0.0113463	0.046354	0.0246299	0.0559015	0	0.010101	0.0799779	0.00761035	187.622	0.00526458	0.000212937
178	3000	NA	1	UP	295161	619270	6.49934e+06	0.0055348	0.079286	0.0365297	0.0240764	0.361422	0.0113463	0.046354	0.0246299	0.0559015	0	0.010101	0.0799779	0.00761035	187.622	0.00526458	0.000212937
179	3001	NA	1	UP	295161	619270	6.49934e+06	0.0055348	0.079286	0.0365297	0.0240764	0.361422	0.0113463	0.046354	0.0246299	0.0559015	0	0.010101	0.0799779	0.00761035	187.622	0.00526458	0.000212937
180	3002	NA	1	UP	295161	619270	6.49934e+06	0.0055348	0.079286	0.0365297	0.0240764	0.361422	0.0113463	0.046354	0.0246299	0.0559015	0	0.010101	0.0799779	0.00761035	187.622	0.00526458	0.000212937
181	3005	NA	1	LP	534032	389175	6.49934e+06	0.00124585	0.0566168	0	0	0.357835	0.133444	0.015227	0.0348837	0.146872	0.0121816	0.0784884	0.143826	0.0139812	201.642	0.00120249	3.8485e-05
182	3008	NA	1	UP	182977	661088	6.49934e+06	0	0.0504155	0	0.00304709	0.104017	0.0455679	0.0630194	0.00415512	0.017313	0	0.202909	0.446814	0.0606648	208.322	0.00174392	0
183	3009	NA	1	UP	295161	619270	6.49934e+06	0.0055348	0.079286	0.0365297	0.0240764	0.361422	0.0113463	0.046354	0.0246299	0.0559015	0	0.010101	0.0799779	0.00761035	187.622	0.00526458	0.000212937
184	3011	NA	1	LP	554787	374789	6.49934e+06	0.00235196	0.0351411	0	0	0.690232	0.0114831	0.00581074	0.0747095	0.0361096	0.0442723	0.0904815	0.00345877	0.00484228	215.871	0.000752487	2.18375e-06
185	3012	NA	1	LP	561131	374835	6.49934e+06	0.0426475	0.0822487	0	0	0.102188	0.0414013	0.0108003	0.0113542	0.138466	0.095126	0.0664636	0.310856	0.0706176	201.07	0.00137176	0.000879758
186	3015	NA	1	UP	674104	610094	6.49934e+06	0.283659	0.0705687	0.00096859	0.0664176	0.292514	0.0914626	0.0520271	0.00608828	0.0146672	0.0141137	0.00249066	0.0290577	0.0096859	156.641	0.00131425	0.000507237
187	3016	NA	1	UP	311292	620318	6.49934e+06	0.0363183	0.0223177	0	0	0.607153	0.0259218	0.0426948	0.00984197	0.038952	0.020377	0.0856668	0.104519	0.00623787	211.893	0.000678747	0
188	3021	NA	1	LP	676309	450983	6.49934e+06	0.00996264	0.0482911	0	0	0.229694	0.38204	0.0958904	0.0231078	0.00927079	0	0	0.188045	0.0136986	200.131	0.000110567	2.84145e-05
189	3025	NA	1	LP	513507	452305	6.49934e+06	0	0.0354374	0	0	0.257337	0.0559247	0.0406977	0.0387597	0.138566	0	0.0247785	0.383998	0.00982835	199.885	0.000887274	0.000139038
190	3044	NA	1	LP	542214	416908	6.49934e+06	0.0775087	0.0469204	0	0	0.174118	0.0719723	0.0218685	0.0682353	0.265467	0.00193772	0.0530104	0.16526	0.03391	192.366	0.0016347	0
191	3046	NA	1	LP	513340	423143	6.49934e+06	0.0789364	0.0361446	0	0	0.368232	0.260075	0.027974	0.00747819	0.00415455	0	0	0.174076	0.036837	215.796	0.0011403	0.000172493
192	3049	NA	1	LP	590442	524745	6.49934e+06	0	0.0200775	0	0	0.761562	0.0286624	0.0145389	0.00332318	0.0318471	0.00207699	0.0854334	0.0376627	0.0130158	210.832	0.000427646	6.15007e-05
193	3052	NA	1	LP	646186	496743	6.49934e+06	0.0782247	0.0951456	0.0074896	0	0.241331	0.106519	0.0323162	0.00679612	0.0840499	0.000138696	0.0163662	0.163245	0.0319001	199.495	0.00294118	0.000805311
194	3054	NA	1	UP	311292	620318	6.49934e+06	0.0363183	0.0223177	0	0	0.607153	0.0259218	0.0426948	0.00984197	0.038952	0.020377	0.0856668	0.104519	0.00623787	211.893	0.000678747	0
195	3055	NA	1	LP	495849	426719	6.49934e+06	0.0030492	0.0595981	0	0	0.222315	0.0781705	0.0480942	0.0561331	0.145392	0.0184338	0.0564103	0.269716	0.0343728	207.567	0.0014477	6.38965e-05
196	3056	NA	1	UP	376809	584749	6.49934e+06	0	0.0296153	0	0	0.349709	0.0589538	0.121229	0.0123166	0.0109327	0	0	0.415167	0.00207584	219.987	0	0
197	3057	NA	1	LP	519960	437659	6.49934e+06	0	0.0416782	0	0	0.115619	0.102742	0.00235392	0.00927721	0.0732484	0.31141	0.324979	0.00290778	0	183.495	0.00145985	0
198	3059	NA	1	UP	311292	620318	6.49934e+06	0.0363183	0.0223177	0	0	0.607153	0.0259218	0.0426948	0.00984197	0.038952	0.020377	0.0856668	0.104519	0.00623787	211.893	0.000678747	0
199	3063	NA	1	UP	291847	664403	6.49934e+06	0.0066436	0.0746021	0.00152249	0	0.349758	0.118062	0.154602	0.0440138	0.0208997	0.0121799	0.0455363	0.111003	0.0211765	196.664	0.00180762	0.000248523
200	3064	NA	1	UP	441866	622460	6.49934e+06	0.341362	0.0141196	0	0	0.515781	0.00359911	0.0297619	0.0120432	0.00235327	0	0	0.0795958	0.00138427	197.292	0.000506813	0.000513531
201	3065	NA	1	UP	413676	593867	6.49934e+06	0.0103734	0.0322268	0	0	0.421438	0.0272476	0.0334716	0.00802213	0.00899032	0.00456432	0	0.43361	0.0159059	220.165	0.000415708	0
202	3070	NA	1	UP	233242	674644	6.49934e+06	0	0.0557018	0	0	0.214909	0.00665096	0.0951919	0.0396287	0.0083137	0.313842	0.113621	0.0936677	0.0363032	207.443	0.0020527	6.38243e-05
203	3071	NA	1	UP	395481	642444	6.49934e+06	0.0348451	0.109237	0.00276549	0.00165929	0.200636	0.0732854	0.14021	0.0467367	0.176162	0	0.00235066	0.0448009	0	182.843	0.00382264	0.000623597
204	3073	NA	1	LP	510158	377777	6.49934e+06	0	0.0550789	0	0	0.139496	0.333518	0.388735	0.0596457	0.00774979	0	0	0	0	196.766	0.0017389	9.48661e-05
205	3079	NA	1	UP	295907	736488	6.49934e+06	0.00747198	0.030303	0	0.00096859	0.200498	0.0817767	0.1053	0.0123149	0.0837139	0.190397	0.0571468	0.168673	0.0453854	217.338	0.00119814	2.13748e-05
206	3080	NA	1	UP	472713	583320	2.17709e+06	0.0070161	0.0763516	0	0.0705737	0.407346	0.0363186	0.0383822	0	0.147751	0	0	0.202229	0.00247627	210.422	0.000578202	0.00125052
207	3081	NA	1	UP	471376	583404	5.72643e+06	0.00125766	0.0419745	0	0.0457475	0.456532	0.038516	0.0490489	0.00377299	0.0671278	0	0	0.266939	0.0194938	213.465	0.000598324	0.000475426
208	3083	NA	1	LP	686166	491788	6.49934e+06	0	0.0236842	0	0	0.0619114	0.065651	0.00387812	0.0234072	0.032687	0.327008	0.248061	0.156233	0.00498615	184.114	0.00133864	4.40554e-05
209	3084	NA	1	LP	537325	418491	6.49934e+06	0.0168975	0.0506925	0	0	0.389197	0.270222	0.0813019	0.0450139	0.065097	0	0.0185596	0.0354571	0.00914127	210.51	0.0017114	0.000459644
210	3085	NA	1	LP	545037	398733	6.49934e+06	0.00346069	0.0575858	0	0	0.196567	0.037237	0.0299003	0.0329457	0.160714	0.0238095	0.200443	0.211932	0.0315615	197.32	0.00177293	5.45853e-05
211	3086	NA	1	LP	483073	443141	6.35721e+06	0	0.033692	0	0.031427	0.685164	0.0348245	0.0267554	0.0164213	0.0342582	0	0.0781427	0.0324179	0.00141563	215.902	0.00129764	4.30239e-05
212	3090	NA	1	LP	503985	454005	6.49934e+06	0	0.0256091	0	0	0.387597	0.124862	0.00664452	0.06866	0.251523	0	0.0233942	0.0794574	0	208.151	0.00121075	0.000355171
213	3091	NA	1	LP	486350	449513	6.49934e+06	0	0.0429006	0.000691946	0	0.246333	0.081096	0.0246333	0.0358428	0.0309992	0.0217271	0.439109	0.0502353	0.000691946	200.911	0.00148706	2.61221e-05
214	3093	NA	1	LP	523155	448995	6.49934e+06	0	0.0438937	0	0	0.185406	0.00221545	0.00276932	0.00346164	0.0220161	0.32041	0.344918	0.0409859	0.00886181	186.278	0.00107061	0.000200326
215	3094	NA	1	UP	370965	539905	6.49934e+06	0	0.0362881	0	0.00193906	0.157064	0.0342105	0.0249307	0.00692521	0.0317175	0.169945	0.120776	0.405956	0.00401662	212.353	0.000756218	0.000262236
216	3096	NA	1	UP	370965	539905	6.49934e+06	0	0.0362881	0	0.00193906	0.157064	0.0342105	0.0249307	0.00692521	0.0317175	0.169945	0.120776	0.405956	0.00401662	212.353	0.000756218	0.000262236
217	3097	NA	1	UP	282153	614902	6.49934e+06	0	0.0186825	0	0	0.635483	0.0404096	0.073623	0	0.023111	0	0.092444	0.116108	0.000138389	208.303	0.000700015	0
218	3098	NA	1	UP	651426	614395	5.20569e+06	0.188581	0	0	0.0243945	0.0951557	0.317474	0.0910035	0.00968858	0.0910035	0.00242215	0.00882353	0.160381	0.0110727	190.836	0	0
219	3100	NA	1	UP	398811	656845	6.49934e+06	0	0.0723575	0.000691754	0.0166021	0.177919	0.0832872	0.13503	0.00622579	0.119258	0.11663	0	0.195628	0.000830105	201.674	0.0020569	0.000137825
220	3101	NA	1	UP	375421	671676	6.49934e+06	0.131247	0.0224284	0	0	0.194102	0.237713	0.313997	0.0125986	0.0123217	0	0	0.0531635	0.0213208	204.882	0.000392379	0.000859082
221	3103	NA	1	LP	653520	530091	6.49934e+06	0.00927978	0.0461219	0	0	0.0710526	0.0472299	0.00595568	0.0191136	0.158587	0.134072	0.199584	0.264958	0.0272853	180.84	0.00142627	2.31858e-05
222	3109	NA	1	UP	337077	622871	6.49934e+06	0	0.0447059	0.000968858	0	0.147128	0.0819377	0.146298	0.0110727	0.0121799	0.0458131	0	0.446505	0.00636678	216.156	0.0019665	0.000206667
223	3110	NA	1	UP	333394	603603	6.49934e+06	0.0510119	0.0422789	0	0	0.718187	0.00110895	0.0612698	0	0.0135847	0	0	0.111173	0	220.698	0.00126813	0.000171321
224	3111	NA	1	UP	381647	666744	6.49934e+06	0.00581798	0.0304751	0.0192547	0.00083114	0.373736	0.0533315	0.265549	0.026458	0.0558249	0	0	0.0886549	0.00249342	206.555	0.00163743	8.23259e-05
225	3112	NA	1	UP	538572	617448	6.2728e+06	0.000861203	0.0110521	0	0.0103344	0.000861203	0.287211	0.0140663	0.000861203	0.0143534	0	0	0.600402	0.025549	205.259	0.000362865	0.000536563
226	3113	NA	1	UP	454572	594840	5.28565e+06	0	0.0378388	0	0.00221578	0.220556	0.0209647	0.0182376	0	0.00272712	0.0190898	0	0.63235	0.0192603	207.764	0.00103008	0
227	3115	NA	1	UP	607242	648819	6.49934e+06	0.000693097	0.0385362	0	0.00304963	0.357638	0.0181591	0.0162185	0.014555	0.0239811	0.336291	0.089964	0.0860826	0.00152481	214.488	0.000994888	6.30341e-05
228	3117	NA	1	UP	309146	695752	6.42001e+06	0.00266629	0.11844	0.0105248	0	0.460988	0.0517822	0.101179	0.0230143	0.00196464	0.0202077	0.00870053	0.00126298	0.0040696	204.795	0.00326796	0.00018205
229	3118	NA	1	LP	535840	349194	6.49934e+06	0	0.0430748	0	0	0.623684	0.0760388	0.0242382	0.00844875	0.0380886	0.0396122	0.115374	0.0214681	0.000692521	216.103	0.00126082	0.000185217
230	3124	NA	1	UP	654798	606473	6.49934e+06	0.450443	0.0103821	0	0	0.107558	0.0555094	0.0121816	0.00346069	0	0	0	0.302741	0.0456811	168.381	0.000606635	6.74277e-06
231	3128	NA	1	LP	505578	366587	6.49934e+06	0.0831374	0.162263	0	0	0.605755	0.0322313	0.0334763	0.0082999	0.00982155	0.00235164	0	0.0253147	0.0157698	202.687	0.00112483	0.000740187
232	3133	NA	1	UP	310229	732785	6.49934e+06	0.190832	0.0486082	0.0211882	0.00346212	0.386096	0.00678576	0.05027	0.00900152	0	0.0155103	0	0.0761667	0.03199	193.812	0.00296536	0.00011114
233	3137	NA	1	LP	471763	333315	6.49934e+06	0.0138466	0.103434	0.00540017	0	0.137358	0.0328164	0.00872335	0.0253392	0.0965107	0.0131543	0.33398	0.0822487	0.0113542	202.033	0.00299219	6.59844e-05
234	3138	NA	1	UP	333394	603603	6.49934e+06	0.0510119	0.0422789	0	0	0.718187	0.00110895	0.0612698	0	0.0135847	0	0	0.111173	0	220.698	0.00126813	0.000171321
235	3139	NA	1	LP	531173	439296	6.49934e+06	0	0.0412457	0	0	0.44263	0.237509	0.0693426	0.0656055	0.0549481	0	0.0311419	0.0455363	0.00955017	212.673	0.000595538	0
236	3141	NA	1	UP	623113	657220	6.49934e+06	0	0.0990716	0.00498822	0.0405986	0.188305	0.0175973	0.071775	0	0.0196758	0.189552	0.16281	0.0645698	0.00540391	200.399	0.00292272	0.000162616
237	3142	NA	1	UP	648372	604682	5.47006e+06	0.00378975	0.0182897	0	0.0225737	0.108914	0.381282	0.0640962	0	0.0169715	0	0	0.31076	0.0149942	213.327	0.00134771	0.000357686
238	3143	NA	1	UP	423064	572644	2.15519e+06	0.000835771	0.0476389	0	0.0873381	0.00417885	0.0505641	0.112829	0	0.0392812	0	0	0.648558	0	202.409	0.00114345	0
239	3144	NA	1	UP	430882	654832	6.09066e+06	0.00561134	0.0228884	0	0.003544	0.536917	0.0395747	0.0584761	0.003101	0.00103367	0	0	0.304784	0.00369167	214.907	0.00079599	0.000349743
240	3145	NA	1	UP	378395	665221	6.49934e+06	0	0.0625087	0.0177408	0	0.183091	0.173666	0.264449	0.0042966	0.0472626	0	0	0.182814	0.0023562	202.867	0.0020441	0.000280158
241	3149	NA	1	UP	648070	619254	6.49934e+06	0.0247957	0.0241031	0	0.00083114	0.267073	0.023826	0.0324145	0.000692617	0.0393406	0.00554093	0	0.548552	0.0162072	218.349	0.000764307	0
242	3150	NA	1	LP	490860	409307	6.49934e+06	0	0.0325395	0	0	0.337857	0.154528	0.038632	0.0477707	0.0551094	0.00152312	0.0123235	0.272778	0.026447	218.249	0.00128308	0.000114035
243	3151	NA	1	LP	508688	434457	6.49934e+06	0	0.0470979	0	0	0.169553	0.11165	0.00678764	0.0181466	0.303782	0.0730018	0.136168	0.0915639	0.00332456	189.996	0.00196	1.85238e-05
244	3154	NA	1	UP	376809	663638	6.49934e+06	0.106846	0.0521064	0.0388027	0	0.242239	0.0688747	0.168514	0.000831486	0.0087306	0	0	0.0615299	0	187.111	0.00462154	0.000176569
245	3155	NA	1	LP	514941	426293	6.49934e+06	0.0051204	0.0574315	0	0.002491	0.692914	0.0737614	0.0123166	0.040548	0.0715472	0	0.02062	0.00276778	0.000968724	217.359	0.000395206	0.00126647
246	3156	NA	1	UP	330318	704774	3.93167e+06	0.0228676	0.107935	0.00114338	0.0146353	0.509719	0.103133	0.141093	0.0269838	0	0.00343014	0.0256117	0.0224102	0	219.108	0.00172049	0.000200425
247	3157	NA	1	LP	465388	368842	5.48846e+06	0.130399	0.0658565	0.000821153	0.0387584	0.210544	0.0228281	0.00903268	0.0307111	0.063393	0.00525538	0.330925	0.000821153	0.00722615	180.322	0.00215301	0.000117936
248	3161	NA	1	UP	254720	654493	6.49934e+06	0.00650429	0.0244949	0	0.00193745	0.173817	0.235815	0.1168	0.0390257	0.00885691	0	0	0.353031	0.018129	217.096	0.00105466	4.03337e-05
249	3162	NA	1	LP	553335	429859	6.49934e+06	0	0.0464859	0	0	0.148866	0.139319	0.0265634	0.0485612	0.232291	0.0618428	0.222883	0.0597676	0.00235196	175.491	0.00126242	5.57909e-05
250	3163	NA	1	UP	423064	572644	2.15519e+06	0.000835771	0.0476389	0	0.0873381	0.00417885	0.0505641	0.112829	0	0.0392812	0	0	0.648558	0	202.409	0.00114345	0
251	3164	NA	1	LP	519850	326483	6.49934e+06	0.00138485	0.0400222	0	0	0.463925	0.181969	0.082814	0.00166182	0.0663343	0.00193879	0.00914001	0.129068	0.0148179	214.97	0.00124956	0.000196311
252	3165	NA	1	UP	423048	574252	2.3523e+06	0.000382409	0.0608031	0	0.067304	0.0248566	0.0523901	0.0359465	0.00994264	0.141491	0	0.0126195	0.567495	0	195.856	0.00128847	6.11763e-05
253	3166	NA	1	LP	660761	550754	3.97812e+06	0.00271493	0.0780543	0	0.0106335	0.169231	0.115385	0.150905	0.197511	0.119231	0	0	0.0748869	0.0147059	198.261	0.00308335	0.00015652
254	3169	NA	1	UP	331967	706322	4.64818e+06	0.0603949	0.0722029	0	0.0120015	0.294812	0.133566	0.0927216	0.00735579	0	0.0338753	0.00425861	0.24429	0.0350368	213.243	0.00120127	2.72881e-05
255	3171	NA	1	UP	253431	662574	6.49934e+06	0.00193664	0.0167381	0	0.0026283	0.460921	0.0865957	0.156315	0.032508	0.00318163	0.0179831	0.0924056	0.102919	0.0221331	222.235	0.000463056	8.0837e-06
256	3172	NA	1	LP	539191	408866	6.49934e+06	0.121678	0.0409745	0	0	0.150609	0.0357143	0.0293466	0.00899779	0.0281008	0	0.0117663	0.472315	0.0855482	202.957	0.00131443	0.000153227
257	3173	NA	1	LP	540682	413721	6.49934e+06	0.143905	0.0495365	0.00401273	0	0.225958	0.0118998	0.0511969	0.0433098	0.0261519	0.00027674	0.00608828	0.332503	0.0376366	194.689	0.00185281	9.10013e-05
258	3174	NA	1	LP	540682	413721	6.49934e+06	0.143905	0.0495365	0.00401273	0	0.225958	0.0118998	0.0511969	0.0433098	0.0261519	0.00027674	0.00608828	0.332503	0.0376366	194.689	0.00185281	9.10013e-05
259	3177	NA	1	UP	658093	603354	2.18589e+06	0.0156186	0.0295931	0	0.0842581	0.00287711	0.569667	0.0156186	0.00328812	0.0160296	0	0	0.145088	0.02836	191.675	0.00113144	0.0011308
260	3178	NA	1	UP	309601	710261	6.49934e+06	0	0.0323786	0	0	0.0291961	0.030303	0.0337623	0	0.00083022	0.21392	0.00179881	0.531479	0.119413	215.262	0.000523682	0
261	3179	NA	1	UP	496467	602677	6.49934e+06	0.240138	0.00761246	0	0.000276817	0.121384	0.112388	0.0829066	0.00124567	0.0348789	0.00539792	0	0.292318	0.070173	183.454	0.000619693	4.85686e-05
262	3183	NA	1	LP	561156	373222	6.49934e+06	0.0143925	0.063659	0	0.00664268	0.199557	0.0388874	0.0160531	0.0484362	0.128287	0.0322447	0.0950733	0.254359	0.0637974	198.406	0.00171591	0.000349972
263	3184	NA	1	LP	519916	344109	6.49934e+06	0.00360161	0.0155146	0	0	0.451586	0.154869	0.0168998	0.0606732	0.0655215	0.00498684	0.00304751	0.195318	0.0223023	212.38	0.00043151	0.00041216
264	3185	NA	1	LP	539013	415299	6.49934e+06	0	0.0426298	0	0	0.451626	0.0997924	0.0383391	0.0435986	0.0982699	0	0.00927336	0.175225	0.0171626	210.585	0.00170558	0.000122596
265	3186	NA	1	LP	537286	428128	6.49934e+06	0	0.0332456	0	0	0.3096	0.129242	0.0155146	0.0221637	0.241862	0.00609503	0.171076	0.04128	0.00207785	197.765	0.00134679	2.25931e-05
266	3188	NA	1	LP	539013	415299	6.49934e+06	0	0.0426298	0	0	0.451626	0.0997924	0.0383391	0.0435986	0.0982699	0	0.00927336	0.175225	0.0171626	210.585	0.00170558	0.000122596
267	3189	NA	1	LP	518296	432802	6.49934e+06	0	0.0610043	0	0	0.40296	0.15922	0.0348596	0.0441278	0.207083	0	0.0502144	0.0372112	0.000691659	202.615	0.000872131	0
268	3190	NA	1	LP	514969	427897	6.49934e+06	0	0.0386373	0	0	0.560587	0.0595485	0.00927849	0.0908461	0.183631	0	0.0450076	0.00207727	0.000969395	208.382	0.000493809	0.000785543
269	3192	NA	1	UP	439326	593425	6.49934e+06	0	0.0290778	0	0	0.0348934	0.0265854	0.0490169	0.00540017	0	0.0306009	0	0.754362	0.0378012	209.568	0.000733759	0.000259066
270	3193	NA	1	UP	426221	572554	4.29639e+06	0	0.0434691	0	0.0111298	0.00293994	0.117388	0.129357	0	0.113818	0	0	0.554389	0.0104998	208.619	0.0014285	0.000112335
271	3195	NA	1	LP	537428	347607	6.49934e+06	0	0.0808976	0.00152376	0.0103893	0.529852	0.0455742	0.00928106	0.0356005	0.0639978	0.0187007	0.0789583	0.059288	0.00290899	207.967	0.00232876	1.94755e-06
272	3196	NA	1	LP	537463	447416	6.49934e+06	0	0.0568182	0.0116408	0	0.0842572	0.0800998	0.00817627	0.0261918	0.239329	0.0152439	0.345621	0.00540466	0	172.691	0.00256118	0.000588337
273	3197	NA	1	LP	566055	455507	6.49934e+06	0.0328119	0.0466565	0	0	0.242697	0.196179	0.0163367	0.0487332	0.284508	0.0138447	0.0549633	0.0227052	0.00221515	193.24	0.00158709	0.000422925
274	3202	NA	1	LP	539142	410472	6.49934e+06	0.317854	0.0379817	0	0	0.147768	0.0368727	0.042972	0.00138619	0.00194067	0	0	0.325755	0.0682007	179.13	0.00139139	0.000179139
275	3205	NA	1	LP	534113	429654	6.49934e+06	0	0.0366579	0	0.00207498	0.308203	0.0536727	0.0123115	0.0193664	0.118827	0.0273897	0.195601	0.206253	0.0030433	206.12	0.00123001	0
276	3207	NA	1	UP	412284	595467	6.49934e+06	0.03141	0.0264287	0	0	0.288363	0.0316867	0.0500899	0.0013837	0.00719524	0.0156358	0.00733361	0.524422	0.0110696	218.398	0.000431053	4.44516e-05
277	3209	NA	1	UP	603102	613361	6.49158e+06	0.00471698	0.0513319	0	0.00305216	0.0771365	0.169395	0.0395394	0.0305216	0.0120699	0.00180355	0	0.493618	0.0442564	208.428	0.00205063	0.000372224
278	3211	NA	1	UP	603102	613361	6.49158e+06	0.00471698	0.0513319	0	0.00305216	0.0771365	0.169395	0.0395394	0.0305216	0.0120699	0.00180355	0	0.493618	0.0442564	208.428	0.00205063	0.000372224
279	3212	NA	1	UP	646749	604644	3.65842e+06	0.101157	0.0125523	0	0.035934	0.0888506	0.359094	0.0711297	0.00319961	0.0174748	0	0	0.211174	0.0381492	196.37	0.000990028	0.000524896
280	3215	NA	1	UP	410108	569733	4.09684e+06	0.00109987	0.0659921	0.00153982	0.0184778	0.024637	0.0879894	0.149582	0.00351958	0.0398152	0	0.0074791	0.479103	0.0470744	211.041	0.00185852	4.91013e-05
281	3218	NA	1	UP	190726	686379	6.24905e+06	0.00663015	0.0403575	0	0.00158547	0.701931	0.0867685	0.140242	0.00230614	0.00100894	0	0	0.0171519	0.000720669	230.726	0.000338955	0.000511954
282	3219	NA	1	UP	416533	659873	6.49934e+06	0.00083114	0.0313063	0	0	0.289514	0.156116	0.171353	0.0734174	0.038648	0	0	0.214711	0.0103893	220.28	0.000915039	0.000485211
283	3221	NA	1	UP	370321	694181	6.49934e+06	0.157115	0.0436047	0	0	0.525194	0.0107973	0.100221	0.00318383	0.0157807	0	0	0.128876	0	204.195	0.000758744	0.000484387
284	3225	NA	1	UP	295137	665895	6.49934e+06	0.00110773	0.0192467	0	0	0.385627	0.182775	0.249654	0.00983107	0	0.0149543	0	0.112296	0.00166159	208.904	0.000928463	0
285	3228	NA	1	UP	538388	641599	6.49934e+06	0	0.195075	0.0109297	0.00567239	0.255396	0.0553403	0.013005	0.00401217	0.110266	0.125484	0.00221361	0.0188157	0.00511898	178.713	0.00297574	1.77641e-05
286	3230	NA	1	UP	331967	706322	4.64818e+06	0.0603949	0.0722029	0	0.0120015	0.294812	0.133566	0.0927216	0.00735579	0	0.0338753	0.00425861	0.24429	0.0350368	213.243	0.00120127	2.72881e-05
287	3231	NA	1	UP	434045	653155	5.58792e+06	0.00306007	0.0573361	0.000805283	0.0265743	0.0436463	0.354485	0.130617	0.0357545	0.00837494	0	0	0.255919	0.00644226	195.997	0.00123192	0.000878857
288	3233	NA	1	UP	617677	607183	5.62085e+06	0.00143908	0.0295811	0	0.00623601	0.0385353	0.340582	0.0220659	0.00383754	0.0214263	0	0	0.407899	0.102974	209.907	0.000799367	0.000567637
289	3236	NA	1	UP	318811	751803	6.49934e+06	0.00581717	0.104294	0.0127424	0.00110803	0.269668	0.156094	0.177562	0.0134349	0.0112188	0	0	0.105125	0.0106648	207.483	0.00322121	0.000234915
290	3238	NA	1	UP	416779	585768	6.0725e+06	0.0605836	0.228855	0.00118501	0.016442	0.158791	0.205895	0.0232558	0.0407347	0.0980595	0.0103688	0	0.0663605	0.00207377	180.121	0.00246449	6.68137e-05
291	3241	NA	1	UP	300217	718532	6.49934e+06	0	0.0256446	0	0.00152481	0.625451	0.0594677	0.0862212	0.00318825	0.0566953	0.00693097	0.0320211	0.0884391	0.0135847	222.899	0.000690247	0
292	3243	NA	1	UP	417799	630807	6.49934e+06	0	0.0246674	0	0	0.381375	0.0297949	0.0407428	0.0169069	0.000692905	0	0.018847	0.470898	0.000692905	210.29	0.000498837	0.000395286
293	3245	NA	1	UP	254220	641696	6.49934e+06	0.00705589	0.0983675	0.00276702	0	0.083979	0.157167	0.0986442	0.0272551	0.0267017	0.0156336	0.0178473	0.38171	0.0355562	211.809	0.00116092	0.000164244
294	3246	NA	1	UP	227758	694201	6.49934e+06	0.000830335	0.02062	0.00525879	0.00152228	0.613202	0.113756	0.128564	0.0213119	0.0262939	0.00525879	0	0.00747301	0	220.093	0.000941267	6.10699e-05
295	3247	NA	1	UP	306581	718383	6.49934e+06	0	0.0263669	0	0	0.605468	0.0341382	0.0779906	0.00874271	0.00513461	0.0707744	0.112684	0.0552318	0	222.556	0.000966662	0
296	3249	NA	1	UP	259608	655903	6.49934e+06	0.123339	0.029485	0	0.00207641	0.398394	0.184385	0.127492	0.0357143	0.00968992	0	0.00498339	0.0761351	0.00470653	214.83	0.000429429	0.000103018
297	3250	NA	1	UP	608837	648839	6.49934e+06	0	0.0595815	0	0.00304836	0.317445	0.0318692	0.0368574	0.00969932	0.0403215	0.278371	0.173064	0.0193986	0	209.819	0.0010697	6.69573e-05
298	3252	NA	1	UP	426090	658115	6.10527e+06	0.141973	0.0437859	0	0.000737137	0.407932	0.217161	0.102757	0.00235884	0.000737137	0	0	0.0601504	0.0016217	210.716	0.00120855	0.000186314
299	3253	NA	1	UP	411529	643793	6.49934e+06	0.00027674	0.0372215	0	0	0.486509	0.0221392	0.11457	0.0102394	0.00166044	0.0467691	0	0.264979	0	218.669	0.00124321	0
300	3254	NA	1	UP	411472	638965	6.49934e+06	0	0.0289153	0	0	0.529192	0.00318207	0.0536801	0.0197842	0.0136967	0.0123132	0	0.303542	0.0149419	212.147	0.00121971	2.71563e-05
301	3255	NA	1	UP	311613	724636	6.49934e+06	0.634528	0.0163231	0	0.00774658	0.137917	0.0632176	0.129617	0	0	0	0	0.00760824	0	142.013	0.000429829	6.26002e-06
302	3257	NA	1	UP	311684	633243	6.49934e+06	0	0.0804885	0.00111019	0	0.320427	0.0588399	0.169026	0.00846517	0.017763	0.00915903	0	0.283097	0.00333056	213.59	0.00235217	0.000289128
303	3259	NA	1	UP	296996	625660	6.49934e+06	0.0437189	0.0282236	0	0	0.202131	0.0532651	0.0599059	0.000691754	0.0557554	0	0.0727726	0.472883	0.010653	206.475	0.000802631	0.000113558
304	3260	NA	1	UP	311765	636424	6.49934e+06	0.0038808	0.0389466	0	0	0.428829	0.0571033	0.125572	0.00928621	0.0372834	0	0	0.266389	0.0036036	212.099	0.00117476	0.000280115
305	3263	NA	1	UP	302112	731450	6.49934e+06	0	0.029485	0.0465116	0.0570321	0.348976	0.0815338	0.131368	0.00207641	0.00692137	0.0585548	0.0107973	0.106312	0.0110742	205.365	0.00300428	0.000246732
306	3264	NA	1	UP	426090	658115	6.10527e+06	0.141973	0.0437859	0	0.000737137	0.407932	0.217161	0.102757	0.00235884	0.000737137	0	0	0.0601504	0.0016217	210.716	0.00120855	0.000186314
307	3266	NA	1	UP	375354	668484	6.49934e+06	0.00262867	0.0391533	0	0	0.409657	0.0669618	0.224543	0.00774765	0.0403985	0.00982291	0	0.190509	0	213.779	0.001295	7.14373e-05
308	3267	NA	1	UP	397245	658463	6.49934e+06	0	0.0815789	0	0.0134349	0.122992	0.153324	0.10651	0.00747922	0.122299	0.0851801	0.000831025	0.224654	0.000969529	201.723	0.00188032	0.000735244
309	3269	NA	1	UP	432492	654807	3.00399e+06	0.0321032	0.0327033	0	0.0351035	0.453945	0.0438044	0.0333033	0.0147015	0.00690069	0	0	0.242724	0.020102	203.827	0.00187461	0.0001419
310	3273	NA	1	UP	435641	653126	5.58554e+06	0.0174165	0.0788582	0.00628931	0.0219319	0.00741816	0.382519	0.0745041	0.034188	0.00338655	0	0	0.251734	0.0148363	187.705	0.00219183	0.000786249
311	3280	NA	1	UP	357574	584978	6.49934e+06	0.00110803	0.0386427	0	0	0.275346	0.0957064	0.109003	0.015651	0.016205	0.164681	0.137258	0.134211	0.00110803	210.862	0.000962986	0.000144256
312	3282	NA	1	UP	397231	656862	6.49934e+06	0	0.089387	0	0.0135603	0.313131	0.0593607	0.186384	0.00871731	0.0999031	0.0758268	0.00290577	0.0990729	0	203.271	0.00163714	0.000105383
313	3285	NA	1	UP	271099	620149	5.84285e+06	0.143737	0.02016	0	0	0.6008	0.0233918	0.0257002	0.00353955	0.0420129	0	0	0.134965	0.00569406	217.905	0	0.000536745
314	3289	NA	1	UP	661276	605006	5.79117e+06	0.149502	0.0225576	0	0.0765401	0.0040448	0.434505	0.0056005	0.0035781	0.0147791	0.00264468	0.00326696	0.135501	0.0664281	188.927	0.00142708	1.71762e-05
315	3290	NA	1	UP	618356	652258	6.49934e+06	0	0.05285	0	0.00608744	0.267017	0.0253182	0.0196458	0.00373547	0.0131433	0.331765	0.168926	0.0967072	0.0076093	211.57	0.00134859	2.50905e-05
316	3298	NA	1	UP	430882	654832	6.09066e+06	0.00561134	0.0228884	0	0.003544	0.536917	0.0395747	0.0584761	0.003101	0.00103367	0	0	0.304784	0.00369167	214.907	0.00079599	0.000349743
317	3299	NA	1	UP	619928	653911	6.49934e+06	0	0.0424293	0	0.00138658	0.187327	0.0372989	0.0443705	0.00152524	0.0217693	0.157377	0.0479756	0.405297	0.0388242	212.877	0.00120212	0
318	3301	NA	1	LP	529595	445769	6.49934e+06	0	0.0450139	0	0.00166205	0.113989	0.00581717	0.00193906	0.00554017	0.0307479	0.145152	0.593629	0.0339335	0.00263158	190.167	0.0016454	0.00010042
319	3305	NA	1	LP	633730	343900	6.49934e+06	0.00291101	0.0446354	0	0	0.411561	0.0594677	0.0241198	0.00803992	0.0505961	0.0447741	0.147214	0.169809	0.00194067	205.079	0.00148605	0.000279872
320	3307	NA	1	UP	342061	627558	6.49934e+06	0.110157	0.0497437	0	0	0.407649	0.0236941	0.0759318	0.00221699	0.0320078	0	0	0.270472	0.00540391	216.072	0.00103522	0.000417946
321	3311	NA	1	LP	547174	415391	6.49934e+06	0	0.154996	0.0975644	0.000691946	0.139081	0.00913368	0.0247717	0.0626903	0.0947966	0.058677	0.11943	0.0567396	0.0107944	160.984	0.00220662	4.97269e-05
322	3312	NA	1	UP	344825	588469	6.49934e+06	0.107207	0.0298797	0.000414995	0	0.449163	0.00207498	0.151197	0.00802324	0.00774658	0.0226864	0	0.192558	0.00705492	210.964	0.0010133	6.09473e-05
323	3314	NA	1	LP	518349	491474	6.34359e+06	0.000283648	0.0598497	0	0.0112041	0.581052	0.0133314	0.0509148	0.0194299	0.074883	0.0173025	0.121827	0.0276557	0	217.92	0.00125286	0.000545647
324	3317	NA	1	LP	487892	443030	6.49934e+06	0	0.0314404	0.00124654	0	0.293906	0.0198061	0.00858726	0.0166205	0.0742382	0.0196676	0.238366	0.242936	0.0319945	213.038	0.00113406	0
325	3318	NA	1	LP	508688	434457	6.49934e+06	0	0.0470979	0	0	0.169553	0.11165	0.00678764	0.0181466	0.303782	0.0730018	0.136168	0.0915639	0.00332456	189.996	0.00196	1.85238e-05
326	3320	NA	1	LP	539191	408866	6.49934e+06	0.121678	0.0409745	0	0	0.150609	0.0357143	0.0293466	0.00899779	0.0281008	0	0.0117663	0.472315	0.0855482	202.957	0.00131443	0.000153227
327	3321	NA	1	LP	542270	415322	6.49934e+06	0.0345162	0.0467147	0.00110895	0.000970335	0.219157	0.0447741	0.0188522	0.0396451	0.277239	0.00651511	0.116856	0.114915	0.0286942	193.779	0.00215073	4.76394e-05
328	3325	NA	1	LP	529514	407152	6.49934e+06	0.00650879	0.0351752	0.00083091	0.00249273	0.480681	0.235147	0.045977	0.014264	0.0639801	0	0.0157873	0.0720122	0.0112173	209.329	0.00111291	0.00036402
329	3329	NA	1	LP	539009	437699	6.49934e+06	0.0255985	0.0434482	0	0.0013837	0.357963	0.104884	0.102532	0.0666943	0.0233845	0.0114847	0.0690466	0.167289	0.0208939	200.633	0.00063515	0.000468085
330	3332	NA	1	LP	540913	402437	6.49934e+06	0.000138447	0.0386266	0	0	0.294614	0.181919	0.083068	0.0642392	0.104666	0	0.0178596	0.202547	0.00429185	203.949	0.000590246	6.21675e-05
331	3337	NA	1	LP	557998	368387	6.49934e+06	0.0375087	0.0597924	0	0	0.300346	0.0639446	0.0174394	0.0246367	0.0456747	0.133841	0.200554	0.0801384	0.0283737	198.742	0.00136674	0.000508466
332	3338	NA	1	LP	537213	392277	6.49934e+06	0	0.0377855	0	0	0.425882	0.0653287	0.0413841	0.0265744	0.0748789	0.0287889	0.11308	0.178547	0.00775087	213.106	0.000550972	7.67381e-05
333	3340	NA	1	LP	545443	436182	6.49934e+06	0.000415858	0.0525367	0	0	0.360549	0.143194	0.0766565	0.058636	0.0820627	0	0.0496257	0.163294	0.00998059	202.834	0.00152167	8.79574e-06
334	3343	NA	1	LP	566012	460377	6.49934e+06	0	0.0477443	0.000553557	0	0.138112	0.12801	0.00470523	0.0135621	0.342236	0.00166067	0.27318	0.0109327	0.00179906	173.577	0.00156911	9.93809e-05
335	3344	NA	1	LP	532354	395571	6.49934e+06	0	0.0367911	0	0	0.227248	0.400553	0.0275242	0.0149378	0.0850622	0.0145228	0.137344	0.0488243	0.00304288	204.883	0.00129055	0.000393121
336	3346	NA	1	LP	505729	478465	6.49934e+06	0.16046	0.0322581	0.0020767	0	0.607227	0.0233975	0.0347501	0.0145369	0.0620241	0.0020767	0.00512253	0.0145369	0.000692233	197.046	0.000890721	0.000233274
337	3349	NA	1	LP	494071	410726	6.49934e+06	0	0.0660299	0	0	0.434247	0.219269	0.166667	0.0261628	0.0325305	0	0	0.0456811	0.00415282	220.015	0.00167727	0.000424269
338	3353	NA	1	LP	555214	415463	6.49934e+06	0.00152207	0.0496748	0	0.00055348	0.371523	0.0156358	0.0394355	0.107652	0.119552	0.0329321	0.0181265	0.197731	0.0262903	199.335	0.00113799	0
339	3354	NA	1	LP	531177	334671	6.49934e+06	0	0.0400166	0	0	0.602188	0.0882027	0.0271393	0.012185	0.0580172	0.0459706	0.0679867	0.0538632	0.00332318	211.398	0.00100882	1.50505e-05
340	3357	NA	1	LP	471449	405411	5.8813e+06	0	0.0546456	0	0.0137762	0.46732	0.232053	0.0896985	0.0290831	0.0590846	0	0.0064289	0.0327568	0.00122455	208.781	0.00167426	0.000353196
341	3383	NA	1	LP	653125	352122	6.49934e+06	0	0.00359812	0.00110711	0	0.002491	0.00207584	0	0.0012455	0	0.10822	0.804318	0.00290617	0	188.573	0.00147219	0
342	3385	NA	1	LP	559687	486159	6.49934e+06	0.179942	0.0541626	0	0	0.276493	0.0187007	0.023549	0.0117745	0.159302	0.000277047	0.0808976	0.163319	0.0189777	198.495	0.00132124	9.277e-05
343	3386	NA	1	UP	336971	618025	6.49934e+06	0.00180205	0.0304963	0	0	0.608816	0.0322983	0.046992	0.0101192	0.00540615	0.148461	0.0212088	0.0785972	0	214.19	0.000932997	5.89713e-05
344	3389	NA	1	UP	327472	624719	6.49934e+06	0.159767	0.0128755	0	0	0.289215	0.0833449	0.159214	0.0382113	0.0116295	0	0	0.236328	0.00941437	211.576	0.000320059	4.41515e-05
345	3392	NA	1	LP	486172	252012	6.49934e+06	0.00470393	0.185805	0.00567239	0.0163254	0.310598	0.0614278	0.0543719	0.00207526	0.018124	0.00262867	0.159519	0.0372164	0.00581074	208.674	0.00220228	0.000269956
346	3393	NA	1	LP	521476	455508	6.49934e+06	0.126314	0.0433038	0	0	0.114278	0.0776148	0.00636414	0.0229662	0.159795	0.00664084	0.0399834	0.303818	0.0463475	181.779	0.0012501	0.000139672
347	3401	NA	1	UP	296203	692990	6.49934e+06	0.00263085	0.0144004	0	0	0.565217	0.0782332	0.236361	0.00152312	0.00941567	0.00166159	0.00443091	0.0527555	0.0117696	222.657	0.000795888	9.0282e-05
348	3403	NA	1	UP	374979	575135	6.49934e+06	0.0825243	0.0943135	0.0074896	0.00124827	0.0532594	0.0208044	0.0399445	0.00416089	0.0137309	0.0513176	0.000277393	0.523994	0.00457698	193.713	0.00259454	0.000187549
349	3406	NA	1	UP	398868	660044	5.63447e+06	0.00335356	0.138294	0.00095816	0.0153306	0.0178857	0.221016	0.0860747	0.00111785	0.0404024	0.000798467	0	0.290003	0	189.422	0.00245969	0.000689945
350	3408	NA	1	UP	294334	738164	6.49934e+06	0	0.0383179	0.00110665	0.0242081	0.25204	0.0615576	0.0610043	0.0962789	0.0953106	0.0964172	0.193388	0.0477244	0.0159081	213.911	0.00151458	0
351	3410	NA	1	LP	485226	206762	6.49934e+06	0	0.00942481	0.002079	0	0.0663895	0.00859321	0.00526681	0.000831601	0.0267498	0.0891199	0.69702	0.037422	0	195.988	0.00140418	0
352	3411	NA	1	UP	338665	621217	6.49934e+06	0.00082999	0.028358	0	0	0.171808	0.135842	0.147185	0.0163231	0.0226864	0.0841057	0	0.346798	0.00982155	211.751	0.00123168	0.000100615
353	3414	NA	1	UP	398868	660044	5.63447e+06	0.00335356	0.138294	0.00095816	0.0153306	0.0178857	0.221016	0.0860747	0.00111785	0.0404024	0.000798467	0	0.290003	0	189.422	0.00245969	0.000689945
354	3415	NA	1	UP	295137	665895	6.49934e+06	0.00110773	0.0192467	0	0	0.385627	0.182775	0.249654	0.00983107	0	0.0149543	0	0.112296	0.00166159	208.904	0.000928463	0
355	3416	NA	1	UP	426225	574185	6.49934e+06	0.00429125	0.0405592	0	0	0.0202104	0.0412514	0.0650609	0	0.145903	0	0	0.666667	0.0121816	213.28	0.00114906	4.72267e-05
356	3417	NA	1	UP	398868	660044	5.63447e+06	0.00335356	0.138294	0.00095816	0.0153306	0.0178857	0.221016	0.0860747	0.00111785	0.0404024	0.000798467	0	0.290003	0	189.422	0.00245969	0.000689945
357	3418	NA	1	UP	178702	670958	6.49934e+06	0	0.0432193	0	0	0.314725	0.00083114	0.0525003	0	0.0394792	0.0018008	0.389251	0.119823	0.0336612	216.248	0.00148606	0
358	3422	NA	1	UP	625704	610560	6.49934e+06	0.000692137	0.0106589	0	0.0143965	0.221069	0.206672	0.0361296	0.00775194	0.022979	0.00885936	0	0.41985	0.0134275	211.032	0.000842011	0
359	3423	NA	1	UP	623113	657220	6.49934e+06	0	0.0990716	0.00498822	0.0405986	0.188305	0.0175973	0.071775	0	0.0196758	0.189552	0.16281	0.0645698	0.00540391	200.399	0.00292272	0.000162616
360	3424	NA	1	UP	248722	664361	6.49934e+06	0.00221423	0.0186825	0	0.00207584	0.147246	0.244949	0.252422	0.0781899	0.00401329	0.0485746	0.101301	0.0964572	0.00138389	209.315	0.000429134	0
361	3425	NA	1	UP	178577	666230	5.18916e+06	0	0.16427	0.00311904	0	0.493849	0.0218333	0.0440132	0.000693121	0.0211402	0	0	0.119043	0.017328	218.108	0.00366878	8.25556e-05
362	3427	NA	1	LP	510556	478286	6.49934e+06	0	0.0332364	0.00152333	0.00166182	0.315053	0.0743664	0.00914001	0.0130176	0.239441	0.0520704	0.184047	0.00332364	0.00540091	198.561	0.00203404	0.000193265
363	3435	NA	1	LP	523072	458724	6.49934e+06	0.132263	0.0403985	0	0	0.287493	0.0265634	0.0159103	0.00179856	0.0767847	0.0150802	0.0730493	0.278224	0.0143885	212.942	0.000906575	0.00104167
364	3436	NA	1	LP	516647	455557	6.49934e+06	0.0138562	0.106138	0	0	0.174726	0.0674796	0.00928364	0.0799501	0.239712	0	0.0345019	0.196896	0.0156575	188.618	0.00287421	0.000727119
365	3438	NA	1	LP	558391	447483	6.49934e+06	0	0.0597036	0	0	0.44937	0.0771575	0.0326915	0.0885164	0.142956	0	0.0234104	0.100014	0.0170384	205.491	0.00112225	0
366	3440	NA	1	LP	523072	458724	6.49934e+06	0.132263	0.0403985	0	0	0.287493	0.0265634	0.0159103	0.00179856	0.0767847	0.0150802	0.0730493	0.278224	0.0143885	212.942	0.000906575	0.00104167
367	3442	NA	1	LP	532798	450622	6.49934e+06	0	0.0472299	0	0	0.510526	0.0148199	0.0240997	0.0114958	0.121745	0.0224377	0.104986	0.125485	0.00775623	202.457	0.00128308	0.000129716
368	3443	NA	1	LP	531139	455451	6.49934e+06	0	0.0876125	0	0	0.433633	0.100761	0.0575779	0.0577163	0.0473356	0.00207612	0.0777855	0.118339	0.00373702	212.865	0.00134618	0.00119151
369	3445	NA	1	LP	496016	468723	6.49934e+06	0	0.0458322	0	0.000276932	0.327887	0.046663	0.0103849	0.0119081	0.266824	0.0236777	0.215591	0.0252008	0.00276932	203.092	0.00181174	0
370	3447	NA	1	LP	513792	479848	6.49934e+06	0	0.0264763	0	0	0.546853	0.0483782	0.00887164	0.0213474	0.094677	0.0188522	0.114777	0.0891322	0.00221791	213.254	0.00105597	6.49759e-05
371	3448	NA	1	LP	487976	452692	6.49934e+06	0.0627511	0.041557	0	0.000692617	0.416124	0.00346308	0.0210555	0.00789583	0.0368472	0.00498684	0.0263194	0.314309	0.0242416	213.219	0.00142114	0.000125977
372	3449	NA	1	LP	519998	468454	6.49934e+06	0.00291222	0.0205242	0.00235751	0.00998475	0.123839	0.0875052	0.00110942	0.00693385	0.240743	0.0127583	0.38996	0.00804327	0.0036056	179.165	0.0020162	9.1563e-05
373	3451	NA	1	LP	519853	458803	6.49934e+06	0.098697	0.0485168	0	0	0.579152	0.0085944	0.0311894	0.0106737	0.011644	0	0	0.186443	0.00651511	216.829	0.00080647	0.000450202
374	3457	NA	1	UP	330638	623033	6.49934e+06	0.00844524	0.0369652	0	0.00290738	0.196179	0.0513637	0.149938	0.0503946	0.0312889	0.0488717	0.0173058	0.394573	0.0103835	220.766	0.000802281	0
375	3461	NA	1	UP	320885	618445	6.49934e+06	0.028524	0.14802	0.0146774	0.0110773	0.250485	0.13902	0.131127	0.0229853	0.0427859	0.0279701	0	0.0852949	0.00540017	196.369	0.00329811	0.000106678
376	3462	NA	1	UP	360687	580126	6.49934e+06	0.0484563	0.0323965	0	0.00982971	0.279247	0.125294	0.159767	0.018275	0.0275509	0.00443029	0.0531635	0.217361	0.00387651	203.058	0.000636818	0.000273385
377	3472	NA	1	UP	178524	667771	6.49018e+06	0	0.0515879	0	0	0.564832	0.0105395	0.0292609	0	0.0209402	0	0.10373	0.204687	0.0144224	226.755	0.00151904	0
378	3473	NA	1	UP	300938	744352	5.87298e+06	0.0946836	0.0349318	0	0.0415198	0.340892	0.0658802	0.208059	0.0015321	0.00352382	0.0605178	0.00980542	0.119657	0.00214494	204.045	0.00124579	0.000213771
379	3476	NA	1	UP	303520	726590	6.49934e+06	0.00083068	0.0209054	0	0.000969126	0.600997	0.0484563	0.14883	0.0062301	0.0163367	0.0711616	0.0120449	0.0559324	0.00789146	222.516	0.000758478	0
380	3478	NA	1	UP	260470	638216	6.49934e+06	0.0760493	0.0681535	0	0	0.34617	0.0936418	0.177033	0.00664912	0.0134368	0	0	0.192547	0.023826	215.767	0.000786552	0
381	3479	NA	1	UP	186557	668913	6.49934e+06	0.00249619	0.0470115	0	0.000832062	0.693524	0.00984607	0.0511718	0	0.119262	0	0.0084593	0.0520039	0.00554708	219.361	0.00151851	8.30389e-05
382	3481	NA	1	LP	486893	195374	6.49934e+06	0.00899529	0.0438694	0	0.0102408	0.135068	0	0.000691946	0.00276778	0.0225574	0.0579851	0.594797	0.0911985	0.00567396	199.61	0.00132214	2.93809e-05
383	3483	NA	1	UP	365988	519166	6.49934e+06	0	0.0325125	0	0	0.144023	0.0141118	0.0427504	0.00387382	0	0.0376314	0.151771	0.562811	0.0105147	220.604	0.000925872	9.88833e-05
384	3484	NA	1	UP	365988	519166	6.49934e+06	0	0.0325125	0	0	0.144023	0.0141118	0.0427504	0.00387382	0	0.0376314	0.151771	0.562811	0.0105147	220.604	0.000925872	9.88833e-05
385	3485	NA	1	LP	510178	423166	6.49934e+06	0	0.0199391	0	0.00636943	0.269039	0.0479092	0.013985	0.0563556	0.0602326	0.0326779	0.484353	0	0	197.315	0.000879611	8.74744e-05
386	3490	NA	1	LP	582561	520055	6.49934e+06	0.00110849	0.0478038	0	0	0.46432	0.024664	0.0173202	0.00401829	0.0539005	0.0451711	0.0811972	0.248718	0.00734377	215.354	0.000832684	0
387	3493	NA	1	LP	494347	447658	6.49934e+06	0	0.0317306	0	0	0.605653	0.0457254	0.0113621	0.00678952	0.0802272	0	0.0254954	0.127892	0.0260496	218.738	0.00160161	2.27796e-05
388	3494	NA	1	UP	424773	582309	6.2843e+06	0.00214715	0.0526768	0	0.0103063	0.0695677	0.0402233	0.0200401	0.00458059	0	0.0075866	0.0257658	0.750072	0.0104495	211.99	0.00112259	0.000167703
389	3495	NA	1	UP	424773	582309	6.2843e+06	0.00214715	0.0526768	0	0.0103063	0.0695677	0.0402233	0.0200401	0.00458059	0	0.0075866	0.0257658	0.750072	0.0104495	211.99	0.00112259	0.000167703
390	3496	NA	1	LP	602009	325486	6.49934e+06	0.00387812	0.0445983	0	0	0.0297784	0.0034626	0	0.000692521	0.0110803	0.106648	0.657064	0.126593	0.00221607	197.999	0.00140794	0
391	3498	NA	1	UP	389770	671457	5.51322e+06	0.0251716	0.023864	0	0.00964367	0.209055	0.210526	0.292579	0.00114416	0.0336711	0	0	0.14629	0.00621118	212.902	0.000762389	0.000437422
392	3499	NA	1	LP	545593	413776	6.49934e+06	0.00415397	0.339657	0.0538632	0.0398782	0.0110773	0.0652174	0.0116311	0.0603711	0.122958	0	0.0112157	0.0117696	0.0110773	152.962	0.00293726	2.11187e-05
393	3505	NA	1	LP	518147	415135	6.49934e+06	0	0.056379	0	0.00166228	0.290345	0.3096	0.0281202	0.00914254	0.15293	0	0.0549938	0.0628896	0.000692617	197.813	0.0018725	0.000218727
394	3507	NA	1	LP	537320	431256	6.49934e+06	0	0.0314317	0	0	0.307117	0.0430629	0.0281086	0.0252008	0.0519247	0.016062	0.0949875	0.363196	0.0265854	203.332	0.000924396	6.31811e-05
395	3508	NA	1	LP	511748	369737	6.49934e+06	0	0.141553	0.0027674	0	0.212536	0.100595	0.299018	0.0255985	0.0795628	0	0	0.0546562	0.0211706	191.405	0.00180906	0.000574387
396	3509	NA	1	LP	542316	413742	6.49934e+06	0.0642126	0.0322447	0.00429006	0.00152228	0.330197	0.0114863	0.0434542	0.0524495	0.0896762	0	0.0197896	0.233739	0.036258	195.071	0.00213311	9.66408e-05
397	3510	NA	1	LP	535550	290910	6.49934e+06	0.000969529	0.177978	0.0189751	0	0.339335	0.0632964	0.016482	0.00526316	0.0275623	0.0236842	0.0452909	0.0722992	0.000692521	187.409	0.00281704	0.00134498
398	3511	NA	1	UP	404167	592394	6.49934e+06	0	0.0433158	0	0	0.103238	0.0707169	0.0500969	0.00359812	0.0496817	0.16579	0.138804	0.331719	0.033767	212.771	0.00115966	3.13627e-06
399	3512	NA	1	LP	551960	417024	6.49934e+06	0.013005	0.0431655	0	0	0.699502	0.0377698	0.0486995	0.0791367	0.0326508	0	0	0.0290537	0.0120365	215.736	0.00156884	0
400	3515	NA	1	LP	534077	426463	6.49934e+06	0	0.0477906	0	0	0.478737	0.174678	0.03283	0.0153761	0.18479	0	0.0572101	0.00678764	0.0018008	213.616	0.00183656	5.86476e-05
401	3518	NA	1	LP	538927	432871	6.49934e+06	0	0.0461347	0	0	0.329039	0.128013	0.0461347	0.0696869	0.160294	0.00817401	0.0782765	0.109726	0.00595733	199.36	0.00134788	0
402	3527	NA	1	UP	328771	613425	6.49934e+06	0.141176	0.033218	0	0	0.28609	0.0275433	0.135087	0.107266	0.00705882	0	0	0.252595	0.00927336	208.677	0.000336315	0.000339165
403	3533	NA	1	LP	508521	376158	6.49934e+06	0	0.0488784	0	0	0.158682	0.263362	0.374273	0.113265	0.0276932	0	0	0	0	189.535	0.00142313	0.000254045
404	3536	NA	1	LP	567801	426670	6.49934e+06	0.000968858	0.00858131	0	0.000692042	0.226159	0.163045	0.0600692	0.095917	0.0416609	0	0.00567474	0.354187	0.043045	201.607	0.000708861	0
405	3537	NA	1	LP	523052	431159	6.49934e+06	0.0333564	0.0758478	0	0	0.239446	0.238616	0.0249135	0.0445675	0.132042	0	0.0427682	0.0851211	0.0368166	184.34	0.00173646	0.00032327
406	3542	NA	1	LP	548665	458686	6.49934e+06	0.0127406	0.0952777	0	0	0.257998	0.297466	0.129345	0.0497161	0.0218806	0	0	0.118266	0.00152333	201.539	0.00100533	0.000697262
407	3543	NA	1	LP	570618	374952	6.49934e+06	0	0.0499654	0	0	0.187266	0.0470588	0.00678201	0.0394464	0.171903	0.0440138	0.0811073	0.319446	0.0530104	210.387	0.0008589	4.28153e-05
408	3547	NA	1	LP	512187	479885	6.49934e+06	0.00235359	0.0235359	0	0	0.315658	0.100097	0.00969126	0.0282431	0.203932	0.00456874	0.0980202	0.154922	0.00581476	206.477	0.00161809	5.88787e-05
409	3548	NA	1	LP	492687	379565	6.49934e+06	0.083587	0.100747	0	0	0.626349	0.0289233	0.0138389	0.0184058	0.0549405	0.00415167	0.0109327	0.0502353	0.00470523	217.118	0.00216009	6.61973e-05
410	3552	NA	1	LP	510414	466966	6.49934e+06	0.0369806	0.050831	0	0	0.460388	0.0898892	0.0134349	0.0189751	0.0803324	0.0619114	0.121191	0.0391967	0.0034626	213.606	0.0019493	0.000238603
411	3553	NA	1	LP	510556	478286	6.49934e+06	0	0.0332364	0.00152333	0.00166182	0.315053	0.0743664	0.00914001	0.0130176	0.239441	0.0520704	0.184047	0.00332364	0.00540091	198.561	0.00203404	0.000193265
412	3557	NA	1	LP	510131	374580	6.49934e+06	0.0233042	0.0959911	0	0.000554862	0.276183	0.165349	0.352615	0.0658899	0.0149813	0	0	0.00152587	0.00291303	191.738	0.00240416	0.000353804
413	3558	NA	1	LP	529287	385928	6.49934e+06	0	0.0430331	0	0	0.324063	0.130483	0.0225543	0.0300263	0.242009	0.0124533	0.132558	0.0535492	0.00083022	202.925	0.00141755	0.000151241
414	3559	NA	1	UP	328771	613425	6.49934e+06	0.141176	0.033218	0	0	0.28609	0.0275433	0.135087	0.107266	0.00705882	0	0	0.252595	0.00927336	208.677	0.000336315	0.000339165
415	3562	NA	1	UP	306616	625308	6.49934e+06	0.00719723	0.0346021	0	0	0.354187	0.12	0.106021	0	0.0249135	0	0	0.336886	0.0155017	203.196	0.000654457	0
416	3563	NA	1	LP	495768	421944	6.49934e+06	0	0.0459579	0	0	0.222591	0.0477575	0.0272702	0.0141196	0.0830565	0.033361	0.142719	0.334302	0.0334994	209.325	0.00116911	0.000348381
417	3564	NA	1	LP	540825	407262	6.49934e+06	0	0.0730018	0	0	0.180634	0.0700928	0.041557	0.0102507	0.0662142	0.00955811	0.253775	0.241862	0.0113589	199.217	0.00244548	0.000147873
418	3566	NA	1	LP	524517	419989	6.49934e+06	0	0.0192361	0	0	0.737476	0.149599	0.0137005	0.019928	0.0381954	0.00830335	0.0120399	0.000691946	0	214.933	0.00118745	0.00011489
419	3567	NA	1	LP	524767	440963	6.49934e+06	0	0.0447121	0	0	0.126384	0.0149502	0.0085825	0.00733666	0.111988	0.164452	0.472591	0	0	178.128	0.00185668	0
420	3569	NA	1	LP	523172	445777	6.49934e+06	0.00664544	0.0369652	0	0	0.339333	0.0701924	0.0062301	0.0160598	0.0953897	0.0883289	0.31012	0.00249204	0.0062301	185.696	0.00112795	0.000217011
421	3571	NA	1	UP	535081	651172	6.49934e+06	0.00304288	0.0123098	0	0.0011065	0.218119	0.013278	0.0077455	0	0.0123098	0	0.00539419	0.670816	0.0416321	215.347	0.000632407	3.73075e-05
422	3576	NA	1	LP	614197	459455	6.49934e+06	0	0.093252	0	0	0.0394901	0.294305	0.0514064	0.255924	0.0613828	0.00207843	0	0.129001	0.0234169	190.727	0.00120201	0.00106001
423	3577	NA	1	LP	446862	142901	6.49934e+06	0.00304878	0.0428215	0	0.00817627	0.329268	0	0.00332594	0.00166297	0.0695676	0.0288248	0.278548	0.182095	0.00498891	218.805	0.00149906	0.000535575
424	3578	NA	1	UP	209085	672546	6.49934e+06	0.00207929	0.0426948	0	0	0.247158	0.0493485	0.150956	0.0110895	0.00471306	0	0	0.46687	0.0149709	224.48	0.000411126	0.000421016
425	3579	NA	1	UP	334724	651862	6.49934e+06	0.00166136	0.0168905	0	0	0.53745	0.00512253	0.0265818	0	0.0281047	0	0	0.375467	0.00872214	210.153	0	0
426	3580	NA	1	UP	440315	632127	6.49934e+06	0.0813357	0.0425385	0	0	0.287793	0.105445	0.0307607	0.00872939	0.0304836	0	0	0.389081	0.0231398	208.349	8.42689e-05	0.00130061
427	3582	NA	1	LP	545545	416965	6.49934e+06	0	0.0634943	0	0	0.300318	0.169595	0.0669526	0.127819	0.183981	0.00221331	0.0362429	0.0188131	0.00636326	196.251	0.00205077	0
428	3584	NA	1	UP	258252	662398	6.49934e+06	0	0.0306306	0	0	0.69896	0.0722107	0.124463	0.00540541	0.0177408	0.0004158	0.00693001	0.0386694	0.0045738	223.784	0.00054835	0.000190916
429	3588	NA	1	LP	438706	136547	6.49934e+06	0.00401217	0.0828722	0.00982291	0.000691754	0.493774	0.0081627	0.0121749	0.00456558	0.0617045	0	0.0866076	0.081627	0.00152186	212.425	0.00375331	0.000217323
430	3589	NA	1	LP	505325	410408	6.49934e+06	0.103171	0.0775516	0	0	0.61155	0.05484	0.0256197	0.0621798	0.055117	0	0.00664728	0.00124636	0	206.03	0.00177794	0.000341212
431	3593	NA	1	UP	477171	609168	6.49934e+06	0.00235359	0.0116295	0	0	0.1426	0.0458258	0.0188287	0	0.0110757	0.02852	0	0.566662	0.170843	210.971	0.000310803	0
432	3594	NA	1	LP	519790	407076	6.49934e+06	0	0.033153	0	0	0.760716	0.124983	0.017062	0.00860036	0.0288528	0	0.0142877	0.00374532	0	222.433	0.00139627	0.000829824
433	3596	NA	1	UP	168082	681215	4.72374e+06	0.0209484	0.0392306	0	0.00076176	0.554942	0.080937	0.223005	0.00647496	0.00418968	0.0199962	0.0152352	0.00228528	0	221.906	0.0011851	0
434	3597	NA	1	UP	194373	665276	6.49934e+06	0.0772211	0.110711	0	0	0.479795	0.00885691	0.0833103	0.00179906	0.0114863	0	0.079297	0.100471	0.0172986	211.283	0.00318407	0.000117284
435	3601	NA	1	LP	551974	442682	6.49934e+06	0.0439241	0.0475267	0	0	0.175281	0.12817	0.0893723	0.0500208	0.069558	0.00665096	0.0878481	0.247887	0.0476652	203.321	0.00103531	0
436	3603	NA	1	UP	341568	608207	6.49934e+06	0.00332042	0.0229662	0.00193691	0	0.337299	0.0700055	0.171832	0.0344494	0.0615661	0.00138351	0	0.265357	0.00221361	213.585	0.00062467	0
437	3604	NA	1	UP	414618	635696	6.49934e+06	0	0.0162005	0	0	0.324979	0.00678482	0.066879	0.0796178	0.0052617	0	0	0.471891	0.00844641	219.539	0.000641868	0.000177677
438	3606	NA	1	UP	183345	667491	6.49934e+06	0.000138466	0.0711714	0	0.0117696	0.496954	0.016339	0.0538632	0.00581556	0.0188313	0	0.115065	0.172667	0.0216007	221.749	0.00160558	5.65306e-05
439	3607	NA	1	LP	535670	423281	6.49934e+06	0.00263085	0.0409859	0	0	0.243423	0.0884796	0.0117696	0.0214622	0.232761	0.0056771	0.319302	0.0217391	0	191.218	0.00144262	4.83083e-05
440	3611	NA	1	UP	311391	716652	6.49934e+06	0	0.034292	0	0.0120299	0.465155	0.0305586	0.0522677	0.00207412	0.000829646	0.170769	0.0637445	0.136477	0.00815819	214.481	0.00127794	3.99912e-05
441	3614	NA	1	LP	556831	415459	6.49934e+06	0	0.0537396	0	0.00138504	0.407341	0.0560942	0.0566482	0.167036	0.0905817	0.0138504	0.0252078	0.0947368	0.016759	202.703	0.0011828	6.16652e-05
442	3615	NA	1	LP	508626	366557	6.49934e+06	0.00511898	0.0499447	0	0	0.26176	0.191339	0.338683	0.0361096	0.0201992	0	0.00332042	0.0878528	0.00567239	213.752	0.00108464	0.000371695
443	3617	NA	1	UP	302112	731450	6.49934e+06	0	0.029485	0.0465116	0.0570321	0.348976	0.0815338	0.131368	0.00207641	0.00692137	0.0585548	0.0107973	0.106312	0.0110742	205.365	0.00300428	0.000246732
444	3618	NA	1	UP	197638	666719	6.49934e+06	0.131746	0.131885	0.00373651	0	0.456823	0.00539718	0.0261555	0.000691946	0.00941046	0	0.036258	0.0386106	0.00373651	201.78	0.004937	0.000144328
445	3619	NA	1	UP	306833	726411	6.49934e+06	0	0.0244983	0	0	0.401938	0.0326644	0.0658824	0.00318339	0.0033218	0.374394	0.076263	0.00359862	0.00110727	220.154	0.000874916	0
446	3621	NA	1	UP	328771	613425	6.49934e+06	0.141176	0.033218	0	0	0.28609	0.0275433	0.135087	0.107266	0.00705882	0	0	0.252595	0.00927336	208.677	0.000336315	0.000339165
447	3624	NA	1	UP	562728	624089	6.49934e+06	0.00221607	0.0394737	0	0.0202216	0.16759	0.100554	0.00761773	0.00124654	0.0752078	0.00193906	0	0.470637	0.0842105	201.993	0.000690587	0.000238604
448	3625	NA	1	UP	464519	651250	6.49934e+06	0.000553327	0.0330613	0	0.00470328	0.677687	0.00719325	0.0157698	0.00926823	0.108867	0	0.0177065	0.103057	0.00677825	218.258	0.0010896	0.000121321
449	3626	NA	1	LP	618382	493048	6.49934e+06	0.0422321	0.0649405	0	0	0.439767	0.0180006	0.0173082	0.0310163	0.151205	0.0434783	0.100665	0.036555	0.0103849	200.02	0.00195816	0.000199376
450	3627	NA	1	UP	429095	633874	6.49934e+06	0	0.0270233	0.000415743	0	0.545593	0.00277162	0.0134424	0.0396341	0.0103936	0.0661031	0.106984	0.175721	0	218.735	0.000953098	1.67442e-05
451	3628	NA	1	UP	316195	623373	6.49934e+06	0.0278355	0.0360061	0.000138485	0	0.443013	0.114112	0.153857	0.00803213	0.0376679	0.0272815	0.00623182	0.117297	0.00678576	216.429	0.00115293	0
452	3629	NA	1	UP	352657	662654	6.49934e+06	0.00221453	0.0280969	0.00304498	0.00235294	0.124706	0.127474	0.133149	0.0997924	0.036263	0	0	0.389066	0.00885813	205.749	0.00137176	0.000184847
453	3630	NA	1	UP	347554	651603	6.49934e+06	0.206901	0.0715078	0.00318736	0.0999169	0.159784	0.070122	0.117517	0.00706763	0.0242517	0	0	0.112805	0.0105322	184.402	0.0020549	0.000130439
454	3631	NA	1	UP	431948	608050	6.49934e+06	0	0.0282509	0	0	0.310899	0.0746434	0.160781	0.0105249	0.00249273	0	0	0.404515	0.00512394	208.402	0.000617638	0
455	3632	NA	1	UP	404590	613275	6.49934e+06	0	0.0473553	0	0	0.28427	0.129466	0.0959568	0.0148158	0.00886181	0.102049	0	0.302271	0	206.006	0.0015254	2.1124e-05
456	3635	NA	1	LP	609862	335323	6.49934e+06	0	0.0722391	0	0.00304456	0.223775	0.0102408	0.00539718	0.0236645	0.0673955	0.124965	0.350955	0.112372	0.000691946	209.822	0.00175063	0
457	3637	NA	1	UP	451701	649784	6.49934e+06	0	0.0871972	0	0.0191003	0.648166	0.0514879	0.0377855	0.0211765	0.0582699	0.0398616	0.0033218	0.0049827	0	218.726	0.0016061	1.25812e-05
458	3638	NA	1	UP	443784	657903	2.40008e+06	0.0254968	0.0382452	0	0.00974878	0.655793	0.0314961	0.0937383	0	0	0	0	0.128234	0	220.217	0.000777447	0.000767911
459	3644	NA	1	UP	344993	677178	6.49934e+06	0.0300554	0.0217452	0	0	0.31482	0.109557	0.274792	0.00166205	0.0114958	0	0	0.228116	0.00387812	211.426	0.000340151	0
460	3645	NA	1	UP	359077	662514	6.49934e+06	0.0261664	0.0574554	0	0	0.21833	0.0733767	0.128063	0.00872214	0.0243666	0	0	0.411463	0.0110757	210.953	0.00178068	6.87098e-05
461	3646	NA	1	UP	370547	670227	6.49934e+06	0.00373961	0.0434903	0	0	0.0590028	0.32133	0.065651	0.0224377	0.130609	0	0	0.338366	0.00567867	196.508	0.00079034	0
462	3654	NA	1	LP	605995	481728	6.49934e+06	0	0.0415282	0	0.000692137	0.654208	0.108666	0.0348837	0.0276855	0.071567	0	0.0528793	0.000276855	0	213.07	0.00146114	0.000140159
463	3655	NA	1	UP	440315	632127	6.49934e+06	0.0813357	0.0425385	0	0	0.287793	0.105445	0.0307607	0.00872939	0.0304836	0	0	0.389081	0.0231398	208.349	8.42689e-05	0.00130061
464	3656	NA	1	UP	294522	648229	6.49934e+06	0.411879	0.0107988	0	0	0.0503946	0.228022	0.0872214	0.0283816	0.00567631	0	0	0.17472	0.00290738	181.357	8.73174e-05	0.000611406
465	3657	NA	1	UP	322569	621597	6.49934e+06	0.0131597	0.0239645	0	0	0.277185	0.0994598	0.138662	0.0065106	0.062474	0	0	0.302535	0.0760493	201.077	0.000490966	0
466	3659	NA	1	UP	397245	658463	6.49934e+06	0	0.0815789	0	0.0134349	0.122992	0.153324	0.10651	0.00747922	0.122299	0.0851801	0.000831025	0.224654	0.000969529	201.723	0.00188032	0.000735244
467	3660	NA	1	UP	397282	660062	6.37311e+06	0.00141283	0.105962	0.00706414	0.00551003	0.0532636	0.292173	0.104973	0.00381464	0.0272676	0.0170952	0	0.257559	0.00183668	198.433	0.00255948	0.000914969
468	3662	NA	1	UP	319277	618480	6.49934e+06	0.00581959	0.180962	0.0346404	0	0.290425	0.0587502	0.0721907	0.0196758	0.0253568	0.073992	0	0.0331163	0.00595815	201.742	0.00531441	0.000273157
469	3663	NA	1	UP	351060	583496	6.49934e+06	0.0170242	0.177301	0.0357093	0	0.183391	0.0244983	0.0970242	0.00304498	0.00470588	0.00442907	0.0117647	0.160415	0.00858131	188.794	0.00577421	0.00031092
470	3664	NA	1	LP	438706	136547	6.49934e+06	0.00401217	0.0828722	0.00982291	0.000691754	0.493774	0.0081627	0.0121749	0.00456558	0.0617045	0	0.0866076	0.081627	0.00152186	212.425	0.00375331	0.000217323
471	3666	NA	1	LP	499170	450878	6.49934e+06	0	0.0352844	0	0	0.334302	0.176007	0.0083022	0.0323786	0.245192	0.00747198	0.0785942	0.0337623	0.00387436	202.193	0.0017153	0.00014113
472	3667	NA	1	UP	291847	664403	6.49934e+06	0.0066436	0.0746021	0.00152249	0	0.349758	0.118062	0.154602	0.0440138	0.0208997	0.0121799	0.0455363	0.111003	0.0211765	196.664	0.00180762	0.000248523
473	3668	NA	1	UP	501442	676777	6.49934e+06	0.000415512	0.0403047	0.00166205	0.00304709	0.46759	0.112188	0.0393352	0.00484765	0.0560942	0	0	0.25554	0.00484765	226.354	0.00123639	1.80923e-05
474	3669	NA	1	UP	340443	627607	6.49934e+06	0.171516	0.0450263	0	0	0.264339	0.0502909	0.123026	0.0170407	0.00858964	0	0	0.285675	0.00872818	206.424	0.00141132	0.000382895
475	3672	NA	1	LP	503724	410451	6.49934e+06	0	0.0635734	0	0	0.556371	0.226316	0.0422438	0.0373961	0.0563712	0	0.00927978	0.00470914	0	212.984	0.00184525	2.2527e-05
476	3673	NA	1	LP	502116	407306	6.49934e+06	0.0175827	0.0919286	0	0	0.496331	0.0754534	0.0549633	0.0383497	0.0589783	0.00304583	0.0152291	0.0809913	0.00955282	216.968	0.00352207	2.9759e-05
477	3676	NA	1	UP	365412	657576	6.49934e+06	0.00194256	0.0377411	0	0	0.255446	0.108228	0.17927	0.0442625	0.0345497	0	0	0.318995	0.0115166	202.767	0.000957634	5.03613e-05
478	3679	NA	1	UP	302211	733026	6.49934e+06	0.144895	0.0494528	0.0408644	0.0231334	0.310846	0.0364316	0.0821443	0	0.00110819	0	0.00512536	0.0577642	0.0103893	196.608	0.0054098	3.49615e-05
479	3680	NA	1	UP	317376	756672	6.49934e+06	0.00096859	0.0541027	0	0	0.338453	0.135464	0.26484	0.00152207	0.0027674	0.00733361	0	0.182648	0.0110696	223.205	0.00108401	0.000184175
480	3681	NA	1	UP	343393	616243	6.49934e+06	0	0.0185673	0	0	0.470556	0.0221699	0.0960233	0.0103921	0.0029098	0.0659554	0.0282666	0.28128	0.00277123	218.391	0.000425603	0
481	3684	NA	1	UP	482052	617256	6.49934e+06	0.0696448	0.0394007	0	0.00332963	0.276221	0.255272	0.0155383	0.034545	0.13707	0	0	0.12056	0.0328801	198.772	0.000810528	0.000578925
482	3685	NA	1	UP	449907	622363	6.49934e+06	0.0206371	0.0344875	0	0	0.74723	0.0198061	0.0559557	0.000692521	0	0	0	0.120083	0.00110803	221.85	0.000831829	5.97993e-05
483	3686	NA	1	UP	302751	697574	6.49934e+06	0.00318339	0.0357093	0	0	0.372872	0.138131	0.156125	0.00470588	0.00262976	0.178547	0.0863668	0.015917	0.000692042	219.743	0.00106201	6.48821e-05
484	3690	NA	1	UP	304230	694303	6.49934e+06	0.00484228	0.0592142	0.00166021	0.000691754	0.258993	0.108605	0.132678	0.0131433	0.0142501	0.114693	0.151633	0.071389	0.0381848	213.09	0.00139964	0.000104361
485	3693	NA	1	LP	506777	398768	6.49934e+06	0.000554247	0.0788416	0.00124706	0.00152418	0.514341	0.093252	0.0356104	0.0726063	0.0770403	0	0.0417071	0.0561175	0.00374117	203.224	0.00179896	0.000755038
486	3694	NA	1	LP	471493	408610	2.67182e+06	0.00405132	0.127954	0	0.182647	0.150912	0.123565	0.0374747	0.029372	0.153612	0	0.112086	0	0	186.766	0.00256255	0
487	3695	NA	1	LP	560087	412287	6.49934e+06	0	0.071478	0	0	0.173708	0.0538856	0.0380939	0.0516692	0.0969663	0.0804821	0.192547	0.18105	0.0173154	193.629	0.00160077	1.74695e-05
488	3696	NA	1	LP	556852	413864	6.49934e+06	0	0.0622579	0	0	0.398866	0.0478694	0.0320974	0.104317	0.039845	0.0387382	0.0597676	0.201439	0.00664084	206.612	0.000933417	0.000225457
489	3697	NA	1	LP	527949	331434	6.49934e+06	0	0.0512536	0	0	0.39964	0.136584	0.0285358	0.0231334	0.129242	0.0692617	0.133259	0.0200859	0.000692617	201.481	0.00140839	0.000244321
490	3698	NA	1	LP	538888	421718	6.49934e+06	0	0.0372267	0	0.0301688	0.522419	0.0642126	0.0196513	0.0232494	0.213258	0.00276778	0.0694714	0.00166067	0.0012455	201.837	0.00104976	0
491	3702	NA	1	UP	311391	716652	6.49934e+06	0	0.034292	0	0.0120299	0.465155	0.0305586	0.0522677	0.00207412	0.000829646	0.170769	0.0637445	0.136477	0.00815819	214.481	0.00127794	3.99912e-05
492	3706	NA	1	LP	582019	483109	6.49934e+06	0	0.0420587	0	0	0.550636	0.133647	0.034311	0.0655783	0.163254	0	0.00290537	0.000691754	0	210.581	0.0011151	0
493	3709	NA	1	LP	497547	457352	6.49934e+06	0	0.068679	0.00761562	0	0.292994	0.0242315	0.0384935	0.0175852	0.179313	0.00900028	0.122819	0.115757	0.0113542	202.639	0.00311254	0.000201524
494	3712	NA	1	LP	516569	413523	6.49934e+06	0	0.0308693	0	0	0.391888	0.133444	0.0157807	0.0109358	0.159745	0	0.0364064	0.159468	0.0256091	200.349	0.00136552	0.00014429
495	3714	NA	1	LP	440337	138142	6.49934e+06	0.000692713	0.0968412	0.0126074	0.00512607	0.405791	0.00249377	0.00304794	0.00872818	0.0526462	0.00277085	0.148795	0.0939318	0.00734275	212.954	0.00420365	0.000213745
496	3715	NA	1	LP	482956	384550	6.49934e+06	0	0.0484697	0	0.00886304	0.167982	0.00567788	0.0113558	0.0202188	0.077967	0.0915386	0.53109	0.0152333	0.00914001	195.699	0.00146815	0
497	3718	NA	1	LP	627406	342019	6.49934e+06	0	0.0557708	0	0	0.40382	0.0190977	0.00705785	0.0138389	0.0805425	0.0900913	0.0619983	0.224467	0	205.564	0.00147011	0.000125657
498	3719	NA	1	LP	629030	340426	6.49934e+06	0	0.060191	0.00207555	0	0.440017	0.0684932	0.01273	0.00940916	0.0326553	0.0139754	0.00318251	0.298187	0.00124533	211.754	0.001452	0.000372769
499	3720	NA	1	LP	538927	432871	6.49934e+06	0	0.0461347	0	0	0.329039	0.128013	0.0461347	0.0696869	0.160294	0.00817401	0.0782765	0.109726	0.00595733	199.36	0.00134788	0
500	3722	NA	1	LP	526336	439293	6.49934e+06	0.00374428	0.075579	0.00568576	0.00110942	0.200527	0.103037	0.0153931	0.0242685	0.320205	0.00734988	0.131604	0.0235751	0.0122036	185.786	0.00320513	8.31369e-05
501	3723	NA	1	LP	518147	415135	6.49934e+06	0	0.056379	0	0.00166228	0.290345	0.3096	0.0281202	0.00914254	0.15293	0	0.0549938	0.0628896	0.000692617	197.813	0.0018725	0.000218727
502	3729	NA	1	LP	446927	147726	3.16477e+06	0	0.169178	0.00199033	0.0389537	0.456071	0.029002	0.0446403	0.00142167	0.0344043	0	0.010236	0.0966733	0.00227467	208.514	0.00259895	0.00373827
503	3730	NA	1	LP	451792	150827	6.49934e+06	0	0.0755814	0.00138427	0.0199336	0.327381	0.00526024	0.0113511	0.0030454	0.0693522	0.0177187	0.300526	0.0364064	0.0015227	211.436	0.0023395	0.00123905
504	3731	NA	1	UP	416910	592214	6.49934e+06	0.00249169	0.0503876	0.00498339	0.00221484	0.480066	0.0445736	0.0532946	0.0550941	0.0517719	0.00996678	0.0146733	0.184524	0.00526024	215.765	0.00104795	0.000267342
505	3732	NA	1	LP	582867	193017	6.49934e+06	0.00650249	0.0939402	0.00899281	0.00719424	0.110957	0.000830105	0.00304372	0.00124516	0.0113448	0.0751245	0.462645	0.11663	0.00926951	198.519	0.0030503	3.11846e-05
506	3733	NA	1	LP	533002	182663	6.49934e+06	0.00262903	0.203957	0.0783174	0.00193718	0.0956137	0.00844057	0.0118998	0	0.00318251	0.00345925	0.00940916	0.189567	0.00262903	174.456	0.00438688	0.000501506
509	NA	0	0	UP	347994	770324	6.05477e+06	0.0135417	0.0494048	0	0.00193452	0.0383929	0.478125	0.237649	0.00252976	0	0	0	0.151935	0.0264881	221.973	0.000949685	9.62865e-05
510	NA	1	0	UP	346332	767162	6.49934e+06	0.016759	0.0204986	0	0	0.589197	0.00415512	0.104294	0.00540166	0.00166205	0	0	0.249307	0.0066482	227.461	0.000253442	0
511	NA	2	0	UP	368665	766639	6.41278e+06	0.130837	0.0270649	0	0.000841397	0.0987239	0.305567	0.254663	0	0.00294489	0	0	0.158884	0.020474	222.267	0	0.000686015
512	NA	3	0	UP	351053	765432	6.49934e+06	0.0289634	0.0371397	0	0	0.47755	0.0604213	0.190133	0.00554324	0.0058204	0	0	0.178076	0.0126109	224.936	0.000369743	0.000356905
513	NA	4	0	UP	351008	763821	6.49934e+06	0.00415282	0.0460963	0	0	0.588178	0.0423588	0.103267	0.00359911	0.00692137	0	0	0.190338	0.013289	229.647	0	0.000481007
514	NA	5	0	UP	352617	763788	6.49934e+06	0.00359862	0.0388927	0	0.00138408	0.511419	0.0747405	0.150311	0	0.00982699	0	0	0.203183	0.00442907	229.41	0	0.000462149
515	NA	6	0	UP	341275	756041	6.49934e+06	0	0.0282705	0	0	0.677384	0.0606984	0.162278	0.00152439	0.000831486	0	0	0.0670732	0.00194013	226.012	0	0.000812534
516	NA	7	0	UP	318860	753404	6.49934e+06	0.00305047	0.0708541	0.000970605	0.0130338	0.1736	0.235857	0.269135	0.00915141	0.0948419	0	0	0.078203	0.00110926	215.859	0.00186403	5.59385e-05
517	NA	8	0	UP	329968	749884	6.49934e+06	0.0145369	0.0519175	0	0	0.130971	0.0861138	0.236744	0	0.000692233	0	0	0.447044	0.0279662	223.91	0.00030231	0.000324891
518	NA	9	0	UP	307541	748981	3.93043e+06	0.0219629	0.0370625	0	0.0118966	0.434912	0.0370625	0.137726	0.00366049	0.0011439	0.0551361	0.136124	0.0855639	0.0176161	211.99	0.00132514	0
519	NA	10	0	UP	321863	745278	6.49934e+06	0	0.0132964	0	0.00470914	0.615789	0.0160665	0.132687	0.00554017	0.00249307	0.0487535	0.14626	0.0105263	0.000831025	215.082	0.000462702	4.48209e-05
520	NA	11	0	UP	315391	743874	6.49934e+06	0	0.022293	0.00193852	0	0.345334	0.0933259	0.106757	0.0258931	0.0127389	0.0744946	0.111603	0.0792024	0.00720022	213.155	0.00244341	0.000140318
521	NA	12	0	UP	332986	743437	6.41467e+06	0.00744382	0.0542135	0	0.0351124	0.339045	0.0174157	0.0514045	0	0	0	0	0.468961	0.0205056	219.988	0.00083205	0.000138955
522	NA	13	0	UP	300833	741144	6.49934e+06	0.20928	0.0461219	0	0.00290859	0.104294	0.0396122	0.0754848	0.0207756	0.00817175	0.24626	0.0213296	0.177839	0.0203601	198.225	0.00143981	3.02208e-05
523	NA	14	0	UP	312088	740771	6.49934e+06	0	0.0378012	0	0.000138466	0.366934	0.018416	0.0715868	0.00706176	0.0120465	0.0294932	0.0918028	0.300194	0.0250623	222.998	0.00182435	2.71646e-05
524	NA	15	0	UP	313659	739126	6.49934e+06	0	0.0359762	0	0	0.505881	0.0221392	0.0881417	0.0150823	0.00594991	0.080393	0.179743	0.0354227	0.00290577	225.159	0.00161605	0
525	NA	16	0	UP	297532	738042	6.49934e+06	0.00124757	0.0264763	0	0.00623787	0.425561	0.0666759	0.105351	0.00817854	0.0762406	0.0727752	0.0406155	0.121846	0.0456058	220.228	0.000767201	9.36813e-05
526	NA	17	0	UP	286171	733588	6.42784e+06	0.00741362	0.00447615	0	0	0.804029	0.0422437	0.134005	0	0	0	0	0.00279759	0.00503567	231.801	0.000325691	0
527	NA	18	0	UP	310229	732785	6.49934e+06	0.193629	0.0487535	0.0213296	0.0034626	0.384765	0.00692521	0.0501385	0.00886427	0	0.0155125	0	0.0747922	0.0317175	193.812	0.00296536	0.00011114
528	NA	19	0	UP	311852	732730	6.49934e+06	0.0567553	0.0436047	0.00249169	0.00235327	0.473145	0.0149502	0.0924695	0.00276855	0.00179956	0.00581395	0	0.216916	0.0562016	219.361	0.00119158	0.000666183
529	NA	20	0	UP	281171	730586	5.89027e+06	0.014955	0	0	0	0.821608	0.00213643	0.0601251	0.00183122	0.00412025	0	0	0.0836258	0.0115977	228.151	0	0
530	NA	21	0	UP	292371	730275	6.49934e+06	0	0.000970067	0	0	0.24903	0.0814856	0.194983	0.00110865	0.00110865	0.00194013	0	0.458287	0.0110865	226.392	0	2.42527e-05
531	NA	22	0	UP	303624	728202	6.49934e+06	0.00914381	0.0103907	0	0	0.499584	0.0205043	0.079939	0.00720421	0.0117761	0.193682	0.0214741	0.105846	0.0220283	219.942	0.000740176	0
532	NA	23	0	UP	310611	727369	6.49934e+06	1	0	0	0	0	0	0	0	0	0	0	0	0	81.1021	0	0
533	NA	24	0	UP	300312	723431	6.49934e+06	0	0.0365752	0	0.00318648	0.593655	0.0250762	0.0473815	0.00110834	0.0133001	0.0565254	0.0231366	0.160294	0.021197	225.561	0.00122155	0
534	NA	25	0	UP	301917	723376	6.49934e+06	0.00249066	0.0395738	0	0.0130068	0.379826	0.0821918	0.140722	0.00761035	0.0380518	0.0487062	0.0307181	0.186246	0.0154974	220.354	0.00130983	0
535	NA	26	0	UP	314726	721369	6.49934e+06	0.0214474	0.0185416	0	0	0.118445	0.0538259	0.0653106	0.00166044	0	0.00207555	0.017573	0.62225	0.0747198	223.14	0.000579941	0
536	NA	27	0	UP	276108	721110	6.23099e+06	0.00895307	0.0486643	0	0.00187726	0.497329	0.0313357	0.252996	0.0066426	0.00115523	0.0612274	0.0314801	0.0498195	0.00447653	221.459	0.00157272	1.89016e-05
537	NA	28	0	UP	309862	719917	6.49934e+06	0.0228944	0.0330234	0	0.0308034	0.0335785	0.00804773	0.0303871	0.00166505	0.0176218	0.0806161	0.00582767	0.544887	0.170806	218.483	0.00107156	0
538	NA	29	0	UP	272843	719577	5.7245e+06	0.0067557	0.0226237	0.000628437	0.0069128	0.484525	0.124588	0.165593	0.000942655	0	0	0	0.178162	0.00801257	220.38	0.00037396	6.44158e-05
539	NA	30	0	UP	288896	718979	6.49934e+06	0.0112173	0.0164797	0.00346212	0	0.738125	0.018003	0.041684	0.0667498	0.0310206	0	0.00997092	0.0390528	0	216.771	0.000654652	0.000443188
540	NA	31	0	UP	261562	718342	6.27658e+06	0.0103211	0	0	0.00143349	0.424312	0.169151	0.201835	0	0.00157683	0	0	0.18406	0.00731078	224.029	0	0
541	NA	32	0	UP	287178	715812	6.49934e+06	0.0202272	0.00304794	0	0	0.588252	0.0362981	0.0834026	0	0	0	0	0.24619	0.0131615	207.701	0.000470894	5.28119e-05
542	NA	33	0	UP	291963	714020	6.49934e+06	0	0	0	0	0.766653	0.0155103	0.0997092	0.0018003	0	0	0	0.111203	0.00512394	221.597	0	0
543	NA	34	0	UP	303081	708835	6.49934e+06	0.295209	0.0322625	0	0	0.293547	0.0206314	0.168236	0.00166159	0.00816948	0.0632789	0.000830795	0.0929106	0.0135696	198.298	0.000826648	5.06328e-05
544	NA	35	0	UP	301429	707286	6.49934e+06	0.0128988	0.0361997	0	0	0.242164	0.0848821	0.175312	0.00138696	0.0115118	0.189875	0.0036061	0.205548	0.0292649	216.67	0.00102602	0
545	NA	36	0	UP	304638	707190	6.49934e+06	0	0.00899779	0	0	0.85299	0.0120432	0.0483112	0.00193798	0.0030454	0.0318383	0.0276855	0.00941307	0	221.903	0.000364475	0
546	NA	37	0	UP	283678	706307	6.49934e+06	0.0177138	0.00719624	0	0	0.67008	0.0128702	0.091752	0.000691946	0.000830335	0	0	0.182812	0.0141157	219.186	0.000237739	0.000141121
547	NA	38	0	UP	291715	705900	6.49934e+06	0.000831025	0.00914127	0	0	0.791828	0.00706371	0.0965374	0.00138504	0.00138504	0	0	0.0864266	0.00540166	229.348	0	0.000530905
548	NA	39	0	UP	298150	705783	6.49934e+06	0	0.0423412	0.00166044	0.00567317	0.503528	0.0319635	0.089387	0.00871731	0.0105161	0.260689	0.00166044	0.0206171	0.0114847	219.735	0.00130269	0
549	NA	40	0	UP	269092	705201	6.49934e+06	0	0	0	0	0.707064	0.0867036	0.199446	0.00166205	0	0	0	0.00512465	0	228.386	0	0
550	NA	41	0	UP	273938	705028	6.49934e+06	0	0.0138466	0	0	0.794932	0.00221545	0.0441706	0.00623096	0.0771255	0	0	0.0409859	0.00941567	227.243	0.000420798	0
551	NA	42	0	UP	341609	704482	6.49934e+06	0.00249135	0.0423529	0	0	0.364983	0.220623	0.259792	0.00359862	0.000692042	0	0	0.104083	0.000415225	230.348	0.000105957	0.00013727
552	NA	43	0	UP	343217	704427	6.49934e+06	0.00221484	0.0650609	0	0	0.267303	0.198367	0.338594	0.00249169	0.0310078	0	0	0.0933001	0.00166113	229.319	0	0
553	NA	44	0	UP	306171	703908	6.49934e+06	0.0033241	0.0283934	0	0	0.298199	0.0220222	0.0876731	0	0	0.033241	0	0.436427	0.0873961	213.752	0.000488145	0.000155597
554	NA	45	0	UP	230389	703729	5.08542e+06	0.0240793	0.00283286	0	0.00655099	0.834278	0.0118626	0.078789	0.00708215	0	0	0	0.00584278	0.00300992	221.722	0.000518005	0
555	NA	46	0	UP	223786	702331	4.43509e+06	0.00507408	0.0146134	0.00446519	0.00162371	0.805764	0.00974224	0.132535	0	0	0	0	0.000405927	0.00142074	225.424	0.000999907	0.000328445
556	NA	47	0	UP	362500	702331	6.49934e+06	0.0107958	0.0370934	0	0	0.297578	0.140346	0.165952	0	0.00567474	0	0	0.342561	0	229.06	0.000129756	0.000245151
557	NA	48	0	UP	233487	701924	6.49934e+06	0.0160687	0.00872697	0	0.0059565	0.809807	0	0.00332456	0.0677379	0.0699543	0	0	0.00955811	0.000692617	225.579	0	0.00029108
558	NA	49	0	UP	268995	701959	6.49934e+06	0	0.00387436	0	0	0.751211	0.0606061	0.127716	0.0467691	0.00345925	0	0	0.00581154	0.00055348	229.907	0	0.000103091
559	NA	50	0	UP	348023	701093	6.49934e+06	0.0260172	0.0119015	0	0	0.4553	0.100055	0.308608	0	0.0038749	0	0	0.0934127	0.000830335	226.192	0	0
560	NA	51	0	UP	259140	700821	6.49934e+06	0	0.0275509	0	0	0.278693	0.00941437	0.227052	0.00083068	0	0.448844	0	0	0	221.332	0.00015967	0
561	NA	52	0	UP	307700	700636	6.49934e+06	0.0178794	0.00997921	0	0	0.623978	0.0399168	0.21885	0.000831601	0.012474	0	0	0.0605683	0.0155232	223.589	0.000745145	0
562	NA	53	0	UP	207491	699895	6.49934e+06	0	0	0	0	0.477996	0.232079	0.270412	0	0	0	0	0.0195129	0	230.69	0	0
563	NA	54	0	UP	226863	698961	6.49934e+06	0	0.010108	0	0	0.716145	0.056771	0.171005	0.00872335	0.00276932	0	0	0.0162005	0	222.682	0.000414984	0
564	NA	55	0	UP	233348	698647	6.49934e+06	0.0608033	0.0141274	0	0.159557	0.528116	0	0.00443213	0.1759	0	0	0	0.0408587	0.000692521	207.523	0	0
565	NA	56	0	UP	335025	698241	6.49934e+06	0.00995988	0.0315396	0	0	0.681145	0.00843823	0.253424	0	0.00165998	0	0	0.0138332	0	230.759	0	0.000546522
566	NA	57	0	UP	346337	697927	6.49934e+06	0.00998198	0.0438098	0	0	0.578677	0.0428393	0.203383	0	0.00166366	0	0	0.119645	0	228.859	0	0.000529438
567	NA	58	0	UP	257454	697664	6.49934e+06	0	0.00166159	0	0	0.653282	0.0718637	0.164082	0	0.00332318	0.0168928	0.00346164	0.0851565	0.000276932	223.854	2.08862e-05	0
568	NA	59	0	UP	309203	697363	6.49934e+06	0.000969932	0.0466953	0	0	0.680061	0.0544548	0.102674	0.0109464	0.00789802	0.0580574	0.00706665	0.0018013	0.0036026	219.379	0.00144379	5.17259e-05
569	NA	60	0	UP	294597	696248	6.49934e+06	0.000970201	0.0198198	0	0	0.270547	0.0529453	0.160083	0.0206514	0.132502	0.189882	0.0038808	0.129314	0.00859321	218.036	0.000628575	5.86809e-05
570	NA	61	0	UP	355890	694494	6.49934e+06	0.00304583	0.0290738	0	0	0.58646	0.04278	0.194656	0.00235359	0.0160598	0	0	0.125571	0	223.604	0	0.000563615
571	NA	62	0	UP	301020	694420	6.49934e+06	0.0036026	0.0356104	0	0.00124706	0.180407	0.152834	0.192185	0.00166274	0.00581959	0.190938	0	0.149231	0.0856311	204.534	0.000551124	4.96391e-05
572	NA	63	0	UP	359130	694426	6.49934e+06	0.0146632	0.0161848	0	0	0.409324	0.150367	0.300318	0.000691659	0.0124499	0	0.00248997	0.0935122	0	221.806	0	0
573	NA	64	0	UP	323584	693726	6.49934e+06	0.00166182	0.0178646	0	0	0.707658	0.00263121	0.106633	0.0326825	0.0588561	0	0	0.0714582	0.00055394	225.942	0.000341273	0
574	NA	65	0	UP	283372	693467	6.49934e+06	0.000138562	0.0227241	0	0	0.689345	0.0399058	0.0835527	0.00581959	0.0252182	0.104614	0	0.0144104	0.00110849	218.876	0.00100984	1.83329e-05
575	NA	66	0	UP	243587	691918	6.49934e+06	0.000969529	0.00387812	0	0.00290859	0.86385	0.000969529	0.0288089	0.050831	0.0105263	0	0	0.031856	0.00470914	216.997	0	0
576	NA	67	0	UP	340546	691688	6.49934e+06	0.00471371	0.0313323	0	0	0.772078	0.00138639	0.0601691	0	0.0657147	0	0	0.0646056	0	226.508	0	0
577	NA	68	0	UP	340546	691688	6.49934e+06	0.00471371	0.0313323	0	0	0.772078	0.00138639	0.0601691	0	0.0657147	0	0	0.0646056	0	226.508	0	0
578	NA	69	0	UP	296136	691440	6.49934e+06	0.00678201	0.00775087	0	0	0.619654	0.113495	0.180346	0.00733564	0.00456747	0	0	0.0442907	0.0103806	223.834	0.000385175	0
579	NA	70	0	UP	225995	691070	6.49934e+06	0	0.0146753	0	0	0.363561	0.172228	0.309013	0.000692233	0.00359961	0	0	0.115049	0.00913748	223.507	0.000266592	0
580	NA	71	0	UP	265772	689461	6.49934e+06	0	0.0458131	0	0	0.140761	0.178962	0.318893	0.00124567	0.0143945	0.268512	0.0275433	0.000692042	0.00083045	212.594	0.00106042	0
581	NA	72	0	UP	273742	689145	6.49934e+06	0	0.0329823	0	0.00207871	0.424751	0.11031	0.211752	0.0212029	0.0564024	0.00346452	0.0411585	0.0860588	0.00415743	219.158	0.000900274	0.000187333
582	NA	73	0	UP	202016	688961	6.49934e+06	0	0.00498822	0	0	0.709575	0.0509907	0.165581	0.00083137	0	0	0	0.0670639	0.000969932	232.425	0	0
583	NA	74	0	UP	278567	688894	6.49934e+06	0.0142719	0.0338091	0	0.0029098	0.729112	0.00484966	0.0784259	0.00457254	0.00138562	0	0	0.117362	0.0133019	222.983	0.000445791	0.000385355
584	NA	75	0	UP	225862	687861	6.49934e+06	0	0.0243767	0	0	0.780194	0.0234072	0.151247	0.00180055	0	0	0	0.0066482	0	221.068	0.000530375	0
585	NA	76	0	UP	313469	687705	6.49934e+06	0	0.0697868	0	0.000830795	0.287732	0.152035	0.27167	0.00540017	0.00470784	0.0288009	0.0180006	0.118388	0.0141235	215.265	0.00131129	0
586	NA	77	0	UP	337342	686927	6.49934e+06	0.0647263	0.00526681	0	0	0.582121	0.002079	0.0544699	0	0.0030492	0	0	0.286902	0.001386	220.599	0	0
587	NA	78	0	UP	294314	686726	6.49934e+06	0.250415	0	0	0	0.524779	0.073505	0.102021	0.00359911	0.00415282	0	0	0.0415282	0	220.186	0	0.000601507
588	NA	79	0	UP	299128	686575	6.49934e+06	0	0.00774765	0	0	0.478417	0.252214	0.160487	0.00124516	0.00207526	0	0	0.0954621	0.00235196	224.376	9.72232e-05	0.000455586
589	NA	80	0	UP	260884	686452	6.49934e+06	0	0	0	0	0.328627	0.312431	0.265227	0.0888704	0.0015227	0	0	0.00318383	0.000138427	213.318	0	0
590	NA	81	0	UP	198531	684360	6.49934e+06	0.00083137	0.0211999	0	0	0.764168	0.029098	0.148261	0.00221699	0	0	0	0.0342247	0	230.426	0.000308868	0
591	NA	82	0	UP	563624	683685	6.49934e+06	0	0.036278	0	0.000692329	0.0123235	0.59028	0.0102465	0.0441706	0.169067	0	0	0.128773	0.00816948	202.398	0.000279235	0.000343399
592	NA	83	0	UP	311699	682937	6.49934e+06	0	0.0260136	0	0	0.674	0.070292	0.195655	0.00055348	0	0	0	0.0161893	0.00124533	216.899	0.000423039	0
593	NA	84	0	UP	204841	682457	6.49934e+06	0.00138389	0.0159148	0	0	0.823554	0.0238029	0.0898146	0.00110711	0.000830335	0	0	0.0427622	0.000830335	232.161	0	0
594	NA	85	0	UP	208015	682280	6.49934e+06	0	0.0261483	0	0	0.859851	0.0164638	0.0576923	0.000691754	0.00207526	0	0	0.0363863	0.000691754	232.326	0	0.000608087
595	NA	86	0	UP	565221	682078	6.49934e+06	0	0.0490576	0	0	0.0572339	0.269401	0.00845344	0.0935421	0.100194	0	0	0.362251	0.059867	201.396	0.000409274	0.000599493
596	NA	87	0	UP	380347	681207	6.49934e+06	0.0260388	0.0274238	0	0	0.650416	0.0135734	0.15928	0	0.0229917	0	0.0031856	0.081856	0.00457064	213.247	0.000389538	1.45781e-05
597	NA	88	0	UP	273386	681111	6.49934e+06	0	0.00899529	0	0	0.572239	0.0448381	0.163991	0.0617216	0.00788818	0	0.00539718	0.123305	0.0116247	225.329	0	0.000374391
598	NA	89	0	UP	206329	680756	6.49934e+06	0.00124619	0.00775408	0	0	0.588757	0.100388	0.259623	0	0	0	0	0.0391858	0.00304625	233.802	0	0.000261349
599	NA	90	0	UP	243081	680700	6.49934e+06	0	0.0144124	0	0	0.141353	0.280211	0.393016	0.0523836	0.00263304	0	0	0.105183	0.0108093	206.134	0	0
600	NA	91	0	UP	289317	680486	6.49934e+06	0	0	0	0	0.579297	0.177415	0.223498	0.00318295	0.00138389	0	0	0.0152228	0	227.192	0	0
601	NA	92	0	UP	568370	680466	6.49934e+06	0	0.0309421	0	0	0.0492577	0.11697	0.0194256	0.0305259	0.0389899	0	0	0.58235	0.131539	202.276	0.000365554	0
602	NA	93	0	UP	566821	680462	6.49934e+06	0	0.00899779	0	0	0	0.000830565	0	0	0.000692137	0	0	0.826966	0.162514	193.666	0	0
603	NA	94	0	UP	223916	679877	6.49934e+06	0	0.0142561	0	0.00110727	0.68955	0.0388927	0.184083	0.000692042	0	0	0.0114879	0.0549481	0.0049827	219.421	0.000288799	0.000341771
604	NA	95	0	UP	166414	679692	6.02085e+06	0.00895924	0.0289682	0	0	0.703001	0.0567418	0.196954	0.000746603	0.00179185	0	0	0.000895924	0	226.696	0.000402152	0
605	NA	96	0	UP	313191	679689	6.49934e+06	0	0.00832639	0	0	0.869137	0	0.028171	0.000971413	0.00693866	0	0	0.0843741	0.0020816	215.286	0	0
606	NA	97	0	UP	228683	679662	6.49934e+06	0.0016632	0.0209286	0	0	0.608039	0.0554401	0.195565	0.013167	0.00748441	0	0	0.0909217	0.00679141	224.238	0.000115648	0.00044945
607	NA	98	0	UP	552426	678716	6.49934e+06	0.00942089	0.0241064	0	0	0.304932	0.117207	0.0266002	0.00249377	0.00415628	0	0	0.46384	0.047243	218.452	0.000468171	0
608	NA	99	0	UP	522090	678434	6.49934e+06	0.0170242	0.0758478	0	0	0.0156401	0.704498	0.0689273	0.00539792	0.0218685	0	0	0.0776471	0.0131488	215.973	0	0
609	NA	100	0	UP	365889	678318	6.49934e+06	0.0197951	0.014258	0	0	0.36448	0.0855482	0.265227	0	0.0851329	0	0	0.165559	0	217.543	5.13878e-05	7.91292e-05
610	NA	101	0	UP	369075	678243	6.49934e+06	0.000969663	0.0448816	0	0	0.225655	0.21014	0.139077	0.144757	0.169553	0	0	0.0615044	0.00193933	204.902	0.000747921	4.78817e-05
611	NA	102	0	UP	265275	678191	6.49934e+06	0	0.02064	0	0.00083114	0.354758	0.236459	0.235074	0.0954426	0.0310292	0	0	0.0257653	0	216.52	0.000440166	0
612	NA	103	0	UP	228602	678061	6.49934e+06	0.0049827	0.0285121	0	0.00083045	0.615502	0.0218685	0.219377	0.00442907	0.000138408	0	0	0.0754325	0.0141176	220.793	0.000435733	0.000351494
613	NA	104	0	UP	324271	677745	6.49934e+06	0.0013837	0	0	0	0.494396	0.01868	0.145012	0.00110696	0.00498132	0	0	0.332503	0.00193718	219.948	0	0
614	NA	105	0	UP	335447	677363	6.49934e+06	0	0.00179881	0	0	0.353535	0.038882	0.136433	0	0.00069185	0	0	0.466307	0.00235229	215.569	0	0
615	NA	106	0	UP	180653	677272	6.49934e+06	0	0.0392971	0	0	0.465062	0.0267054	0.0731977	0	0.0114847	0	0.0451086	0.311748	0.0253217	228.87	0.000850944	7.541e-06
616	NA	107	0	UP	182258	677185	6.49934e+06	0.00083091	0.013987	0	0	0.406592	0.0250658	0.131699	0	0.0282509	0	0.00914001	0.362277	0.0211882	230.661	0.000317111	5.12688e-05
617	NA	108	0	UP	555651	677145	6.49934e+06	0.154656	0	0	0	0	0.00207871	0	0	0	0	0	0.56638	0.276885	192.582	0	0
618	NA	109	0	UP	354618	677006	6.49934e+06	0.000692042	0.0142561	0	0	0.651765	0	0.0776471	0.00083045	0.0398616	0	0	0.19917	0.0157785	216.243	0	0
619	NA	110	0	UP	356223	676980	6.49934e+06	0	0.00470393	0	0	0.566408	0.00249032	0.0623962	0.00138351	0.198672	0	0	0.14513	0.0188157	219.559	0	0
620	NA	111	0	UP	528530	676886	6.49934e+06	0.000692521	0.0955679	0	0	0.00290859	0.726039	0.00581717	0.135596	0.0203601	0	0	0.00692521	0.00304709	208.435	0.000307978	0
621	NA	112	0	UP	493414	676806	6.48345e+06	0.017758	0.0213651	0	0.213374	0.716842	0.00138735	0.0063818	0.00124861	0.0216426	0	0	0	0	204.822	0.000459002	0.000120538
622	NA	113	0	UP	276366	676160	6.49934e+06	0	0.0260316	0	0	0.132512	0.472584	0.198006	0.129327	0.0256162	0	0.00360011	0.0123235	0	216.688	0	0.000725342
623	NA	114	0	UP	204510	675989	6.49934e+06	0	0.00580993	0	0	0.897496	0.00359662	0.0527044	0.00082999	0.00179831	0	0	0.0334763	0.00428828	227.021	0	0.000764219
624	NA	115	0	UP	534906	675389	6.49934e+06	0	0.0138389	0	0	0.0963188	0.613756	0.0619983	0.00844174	0.0128702	0	0	0.182397	0.00954885	217.84	0.000270476	0
625	NA	116	0	UP	518964	675218	6.49934e+06	0	0.0587909	0	0.00443705	0.00734886	0.604271	0.0361897	0.221159	0.0433999	0	0	0.0244038	0	202.002	0.00046528	0
626	NA	117	0	UP	225245	674973	6.49934e+06	0.387351	0.0321063	0	0	0.336978	0.0318295	0.14946	0.0076114	0.000830335	0	0	0.0518959	0.0012455	174.336	0.000500589	0.000129604
627	NA	118	0	UP	316236	674829	6.49934e+06	0.00346069	0.0192414	0	0	0.496401	0.018134	0.0869324	0	0.0674142	0	0	0.297757	0.0106589	213.202	0	0
628	NA	119	0	UP	324151	674540	6.49934e+06	0.0119081	0	0	0	0.309333	0.132096	0.23013	0	0	0	0	0.316533	0	211.602	0	0
629	NA	120	0	UP	249165	673974	6.49934e+06	0.00387329	0.0282197	0	0.00082999	0.0853507	0.136118	0.413612	0.00318163	0.0269747	0.00677825	0.241112	0.0426062	0.0113432	209.698	0.00084077	0
630	NA	121	0	UP	555661	673923	6.49934e+06	0.419516	0	0	0	0	0.00429066	0.000968858	0	0	0	0	0.524844	0.0503806	161.524	0	0
631	NA	122	0	UP	523728	673621	6.49934e+06	0.016339	0.0678482	0	0	0.0368319	0.577264	0.0396012	0.141097	0.0193852	0	0	0.093049	0.00858488	203.051	0.000580876	0
632	NA	123	0	UP	375435	673269	6.49934e+06	0.00415916	0.00457507	0	0	0.448218	0.137668	0.310828	0	0.00859559	0	0	0.0788853	0.00097047	218.192	0.000255836	0
633	NA	124	0	UP	271427	673136	6.49934e+06	0.00110742	0	0	0	0.292082	0.37943	0.197951	0.00968992	0.0095515	0	0.00982835	0.0970377	0.00332226	219.747	0	0
634	NA	125	0	UP	319374	673136	6.49934e+06	0	0.0178522	0	0	0.257542	0.0848325	0.228757	0.00110711	0.0799889	0	0	0.305286	0.00871852	211.238	0.000471427	0
635	NA	126	0	UP	207489	672635	6.49934e+06	0	0.034072	0	0	0.205263	0.084903	0.208864	0.0066482	0.00692521	0	0	0.424238	0.0155125	223.014	0.000704436	0.000144478
636	NA	127	0	UP	221937	671913	6.49934e+06	0.245186	0.0295055	0	0	0.344231	0.0102507	0.0810362	0.00429422	0.00152376	0	0	0.248788	0.0193933	200.217	0.000431575	3.01034e-05
637	NA	128	0	UP	249006	670766	6.49934e+06	0.00235555	0.0712207	0.0110849	0	0.130664	0.0530691	0.141887	0.00692809	0.0149647	0.267286	0.0605515	0.164473	0.0286823	199.808	0.00172612	4.58854e-05
638	NA	129	0	UP	557316	670742	6.49934e+06	0.0272589	0.0232462	0	0	0.532309	0.0801162	0.0312716	0.00401273	0.00290577	0	0	0.291407	0.00484295	219.321	0.000508532	0.000165991
639	NA	130	0	UP	552494	670673	6.49934e+06	0.00595156	0	0	0	0.0748789	0.0698962	0.00747405	0.00179931	0.0016609	0	0	0.79917	0.0391696	214.25	0	0
640	NA	131	0	UP	357670	670556	6.49934e+06	0.0588235	0.0350173	0	0	0.463806	0.0101038	0.1009	0	0.0368166	0	0	0.27737	0.0171626	224.825	0.000230826	0.000556602
641	NA	132	0	UP	477397	670430	6.49934e+06	0.00650789	0.0060925	0	0	0.826918	0.0135696	0.02617	0	0.00235392	0	0	0.111465	0.00692329	228.909	0	0
642	NA	133	0	UP	474139	670443	3.02425e+06	0.216756	0.00268336	0	0.0402504	0.0146094	0.552773	0.0438283	0	0	0	0	0.121049	0.00805009	172.401	0	0
643	NA	134	0	UP	483803	670389	6.49934e+06	0.0586685	0.0553398	0	0.00180305	0.273925	0.396671	0.0543689	0.0178918	0.0442441	0	0	0.0791956	0.0165049	212.344	0.000450801	1.1707e-05
644	NA	135	0	UP	306544	670355	6.49934e+06	0.0137062	0.0603627	0	0	0.432784	0.0758688	0.15063	0.00595321	0.0164751	0.0506715	0.0203517	0.147723	0.00235359	219.697	0.00196223	0
645	NA	136	0	UP	494993	670369	6.49934e+06	0.0242349	0.00318515	0	0	0.739371	0.00955546	0.0202188	0	0.000969395	0	0	0.181138	0.0213267	226.55	0	0
646	NA	137	0	UP	309703	670246	6.49934e+06	0.0156401	0.0182699	0	0	0.525536	0.0665744	0.136886	0.00276817	0.0107958	0	0.00401384	0.213564	0.00595156	221.283	0.00044531	0
647	NA	138	0	UP	349616	669117	6.49934e+06	0.051204	0	0	0	0.244118	0.135345	0.374619	0	0	0	0	0.19333	0.00138389	213.011	0	0
648	NA	139	0	UP	216937	668937	6.49934e+06	0.000276932	0.00512323	0	0	0.467599	0.0348934	0.173913	0.00124619	0	0	0	0.296455	0.0204929	226.625	0	0
649	NA	140	0	UP	536563	668948	6.49934e+06	0	0.00789911	0	0	0.509008	0.00595898	0.0058204	0	0.00180155	0	0	0.46189	0.00762195	222.458	0.000291823	0
650	NA	141	0	UP	277622	668098	6.49934e+06	0	0.0170148	0	0	0.0377646	0.203209	0.0764974	0.025868	0.0131415	0	0	0.498133	0.128372	212.769	0.0003663	0
651	NA	142	0	UP	344767	667606	6.49934e+06	0.00802879	0.0138427	0.00263012	0.00332226	0.378184	0.0885936	0.277547	0	0.0299003	0	0	0.164313	0.00207641	219.91	0.000449335	0.000543817
652	NA	143	0	UP	354401	667405	6.49934e+06	0.0012455	0	0	0	0.230418	0.126488	0.323692	0.0012455	0.00581234	0	0	0.302519	0.00858013	216.069	0	0
653	NA	144	0	UP	253616	667356	6.49934e+06	0.00152502	0.0231526	0	0	0.29225	0.0708443	0.224733	0.143075	0.019548	0.0515735	0.153196	0.019964	0.000138639	218.345	0.000612396	0
654	NA	145	0	UP	542972	667336	6.49934e+06	0	0.046354	0	0	0.0161893	0	0	0	0	0	0	0.823993	0.113463	195.644	0	0.000120219
655	NA	146	0	UP	530144	667248	6.49934e+06	0.00096859	0.00290577	0	0	0	0.0135603	0	0	0	0	0	0.731009	0.242701	200.04	0.000302991	0
656	NA	147	0	UP	391228	666564	6.49934e+06	0	0.224543	0.114278	0	0.166574	0.0135584	0.0693138	0.000830105	0.00539568	0.00276702	0	0	0	180.561	0.00724461	0.000476037
657	NA	148	0	UP	546210	665740	6.49934e+06	0	0.026881	0	0	0.552723	0	0.00083137	0	0	0	0	0.400443	0.0191215	221.036	0.00040671	0.00102957
658	NA	149	0	UP	304759	665569	6.49934e+06	0	0	0	0	0.307714	0.122559	0.168398	0.00152333	0.00152333	0	0	0.366154	0.0321285	214.842	0	0
659	NA	150	0	UP	498206	665531	6.49934e+06	0.0275661	0.0184236	0	0	0.46433	0.0243801	0.0131597	0	0	0	0	0.386065	0.0490373	220.555	0.00074374	0
660	NA	151	0	UP	258311	664005	6.49934e+06	0.00152186	0.0279469	0	0.000830105	0.748893	0.0229662	0.0853625	0.0124516	0.00249032	0	0.00857775	0.086746	0.00221361	225.069	0.000700015	0.000142284
661	NA	152	0	UP	506208	663859	6.49934e+06	0.0660299	0.00512182	0	0	0.758444	0.0130122	0.00456811	0.0206257	0.00166113	0	0	0.120986	0.0095515	220.153	0.000361968	8.91345e-05
662	NA	153	0	UP	192715	663759	6.49934e+06	0	0.044503	0	0	0.48579	0.039512	0.118397	0.00374324	0.036046	0	0.109109	0.133648	0.0262027	220.952	0.00137401	0.00010481
663	NA	154	0	UP	199085	663416	6.49934e+06	0	0.0166297	0	0	0.590216	0.0203714	0.104767	0	0.0110865	0	0.00817627	0.219096	0.0292406	217.183	0.000535638	6.80236e-05
664	NA	155	0	UP	327078	663285	6.49934e+06	0	0.00346212	0	0	0.476665	0.00110788	0.0245118	0	0.0475003	0	0	0.443152	0.00360061	215.779	0	0
665	NA	156	0	UP	271003	661919	6.49934e+06	0.00318383	0.0380676	0	0.00124585	0.277824	0.0959302	0.188538	0.00595238	0.00387597	0.0598007	0.160991	0.116141	0.0400055	212.252	0.001084	7.87608e-05
666	NA	157	0	UP	331782	661539	6.49934e+06	0.166228	0.00955811	0	0.000969663	0.29644	0.00664912	0.0842222	0	0.071478	0	0	0.270398	0.0940573	198.705	0.000272439	6.95009e-05
667	NA	158	0	UP	240622	661504	6.49934e+06	0.000693385	0.00693385	0	0	0.212453	0.12897	0.407433	0	0.0392456	0	0	0.183608	0.0206629	227.889	0	4.23203e-05
668	NA	159	0	UP	253365	660974	6.49934e+06	0	0.000692617	0	0	0.683059	0.0822829	0.119269	0.00567946	0.0132982	0	0.00900402	0.0856074	0.00110819	224.985	0	0
669	NA	160	0	UP	631034	661529	3.51365e+06	0.535366	0.0586879	0	0.053306	0.0386981	0.00922604	0.00871348	0.00281907	0	0	0	0.110456	0.129677	137.145	0.000804318	4.2067e-05
670	NA	161	0	UP	363879	660814	6.49934e+06	0.00415225	0.139239	0.00124567	0	0.180346	0.227128	0.196678	0.000692042	0.0312803	0.00221453	0	0.159723	0.00083045	209.658	0.00159423	0.000121738
671	NA	162	0	UP	530173	660791	6.49934e+06	0.00886304	0.02285	0	0	0.236117	0.0778286	0.00775516	0.0343443	0.0116327	0	0	0.557125	0.02742	214.749	0.00064317	0
672	NA	163	0	UP	488588	660712	6.49934e+06	0.0253252	0.0141157	0	0	0.0990866	0.309577	0.0579851	0.171049	0.0902297	0	0	0.17437	0.0575699	207.502	0	0
673	NA	164	0	UP	494974	660695	6.49934e+06	0.0377959	0.0371037	0	0	0.685172	0.0459643	0.0321196	0.00346117	0.0131524	0	0	0.131247	0.0139831	221.099	0	0.000322969
674	NA	165	0	UP	240558	659909	6.49934e+06	0.00193906	0.00484765	0	0	0.588504	0.0476454	0.175346	0	0.0146814	0	0	0.161773	0.00526316	227.841	0	0
675	NA	166	0	UP	288539	659697	6.49934e+06	0.0442784	0.00221392	0	0.00083022	0.456344	0.17144	0.123011	0.0225543	0.00539643	0	0	0.172132	0.00179881	218.148	0.000104752	0.000126085
676	NA	167	0	UP	182879	659483	6.49934e+06	0	0.0509413	0	0.0030454	0.167913	0.031423	0.0625692	0.00595238	0.0278239	0	0.18314	0.399779	0.0674142	205.579	0.00160231	4.38189e-05
677	NA	168	0	UP	570157	659525	6.49934e+06	0	0.0408248	0	0.00664268	0.624689	0.022419	0.0110711	0.0125934	0.21132	0	0	0.0679491	0.000968724	219.748	0.000973916	0
678	NA	169	0	UP	558997	659477	6.49934e+06	0	0.0168905	0	0	0.798283	0.0534404	0.0150907	0.0020767	0	0	0	0.114218	0	222.74	0.000486882	0
679	NA	170	0	UP	471027	659231	6.49934e+06	0	0.0139889	0	0	0.843906	0.00623269	0.0131579	0.0207756	0.000138504	0	0	0.0987535	0.00304709	228.003	0.000297088	0.000761523
680	NA	171	0	UP	221319	659133	6.49934e+06	0.00110681	0.015772	0	0	0.555755	0.0492529	0.0884062	0	0.0246265	0	0	0.231461	0.0336193	220.554	0	0.000796212
681	NA	172	0	UP	483748	659122	6.49934e+06	0.0229758	0.000692042	0	0	0.702561	0.0316955	0.0167474	0.000692042	0.000692042	0	0	0.211073	0.012872	221.62	0	0.000264245
682	NA	173	0	UP	632708	658998	6.49934e+06	0.134035	0.00747715	0	0.0254777	0.00872335	0.0304625	0.0174467	0.000692329	0.00193852	0	0	0.600803	0.171698	205.813	0.000205382	0
683	NA	174	0	UP	234043	658539	6.49934e+06	0.00110865	0.0192627	0	0	0.575804	0.014551	0.0870288	0	0.0131652	0	0	0.279518	0.00956208	224.178	0	0
684	NA	175	0	UP	427678	658082	3.33152e+06	0.0621286	0.0699622	0	0.00243112	0.52107	0.104268	0.056456	0.00270124	0.00243112	0	0	0.116424	0.000540249	211.363	0.00232362	0.00063866
685	NA	176	0	UP	296482	657823	6.49934e+06	0.00152502	0	0	0	0.519201	0.107722	0.108138	0.00249549	0.00915015	0	0	0.242756	0.00901151	213.65	0.000122469	0
686	NA	177	0	UP	494973	657479	6.49934e+06	0.00525806	0.0417877	0	0	0.560122	0.150547	0.0387436	0.0756884	0.105161	0	0	0.0224159	0.00027674	214.18	0.00035572	0.000441974
687	NA	178	0	UP	203556	656794	6.49934e+06	0	0.00498201	0	0	0.786881	0.00747301	0.0481594	0	0.000968724	0	0	0.144478	0.00705785	219.164	0	1.78536e-05
688	NA	179	0	UP	278841	656794	6.49934e+06	0.0124827	0.00762829	0	0	0.580999	0.0410541	0.0875173	0.00291262	0.0151179	0	0	0.239945	0.012344	223.044	0.00014044	0
689	NA	180	0	UP	422936	656548	6.49934e+06	0.000692137	0.0135659	0	0	0.465532	0.205011	0.0939922	0.0233942	0.0109358	0.00179956	0	0.183693	0.00138427	221.659	0.000458371	0
690	NA	181	0	UP	586276	656515	6.43508e+06	0.00587084	0.0225049	0.00069891	0	0.619933	0.14104	0.0768801	0.0318703	0.00642997	0	0	0.0873637	0.00349455	221.781	0.000303212	0.00011213
691	NA	182	0	UP	211572	656421	6.49934e+06	0.00110696	0.0610212	0	0	0.314792	0.2564	0.19012	0	0.00678013	0	0	0.135741	0.0301647	207.809	0.000854866	0
692	NA	183	0	UP	563834	656279	6.49934e+06	0	0.00193798	0	0.00276855	0.348976	0.255676	0.0438815	0.0546788	0.0451274	0	0.0166113	0.22356	0.00678295	218.564	0	0
693	NA	184	0	UP	355702	656192	6.49934e+06	0.00679235	0.00901026	0	0	0.0967563	0.0467147	0.0622401	0.311339	0.0694483	0	0	0.35847	0.0392293	210.482	0.000185731	5.25362e-05
694	NA	185	0	UP	298027	656163	6.49934e+06	0.000830105	0.00830105	0	0	0.135861	0.19715	0.049668	0.00373547	0.0087161	0	0	0.57969	0.0160487	192.176	0	0.000242312
695	NA	186	0	UP	501386	655834	6.49934e+06	0	0.0482128	0	0.00180105	0.0502909	0.340953	0.0317262	0.331394	0.129953	0	0	0.0566639	0.00817401	198.936	0	0.000704068
696	NA	187	0	UP	227549	655733	6.49934e+06	0.0546713	0.0285121	0	0.00415225	0.648858	0.00442907	0.0265744	0	0.00290657	0	0	0.196263	0.0336332	216.96	0.000746002	0
697	NA	188	0	UP	267584	655617	6.49934e+06	0.0107929	0.00110696	0	0.00166044	0.306628	0.411512	0.0889719	0.0279507	0.00899405	0	0	0.136571	0.00581154	219.383	0	0
698	NA	189	0	UP	269180	655553	6.49934e+06	0.00332272	0.0127371	0	0.00235359	0.416309	0.304859	0.101343	0.000969126	0.00761456	0	0	0.146338	0.0041534	212.741	0	0.000430091
699	NA	190	0	UP	384623	655522	6.49934e+06	0.00733666	0.0578627	0	0.00110742	0.160576	0.109773	0.30897	0.0741971	0.179956	0	0	0.0942691	0.00595238	204.84	0.000258539	0.000174524
700	NA	191	0	UP	397228	655250	6.49934e+06	0	0.0474543	0	0	0.628251	0.00830105	0.204206	0.00567239	0.0574156	0.0160487	0	0.0224128	0	219.294	0.000966096	0.000352181
701	NA	192	0	UP	243545	654978	6.49934e+06	0	0.0229981	0	0	0.785398	0.0119147	0.0475201	0	0.00166251	0	0	0.130507	0	229.864	0.000331365	0.000430443
702	NA	193	0	UP	344439	654829	6.49934e+06	0.0594018	0.0178621	0	0	0.268901	0.112988	0.249238	0.0130158	0.056771	0	0	0.206868	0.0149543	212.899	0.000457201	0.000333073
703	NA	194	0	UP	216275	654593	6.49934e+06	0.00262867	0.12078	0.00124516	0	0.200609	0.115108	0.131295	0.000691754	0.00152186	0	0.00262867	0.341312	0.0224128	206.772	0.0025655	1.33816e-05
704	NA	195	0	UP	639205	654389	5.46285e+06	0.480132	0.00412201	0	0.0618302	0.160429	0.0718879	0.104534	0	0.00857378	0	0	0.0923331	0.0161583	124.23	0.000123002	2.39553e-06
705	NA	196	0	UP	523807	654318	6.49934e+06	0.0142659	0.0418283	0	0	0.563989	0.19723	0.0285319	0.0759003	0.0632964	0	0	0.0098338	0.00373961	219.408	0.00102924	0.000126745
706	NA	197	0	UP	632802	654248	6.49934e+06	0.167891	0.0532372	0	0.0169139	0.0934424	0.0185776	0.072508	0	0.0158048	0.335505	0.0342437	0.131291	0.0171912	196.116	0.00162948	3.85673e-05
707	NA	198	0	UP	506203	654235	6.49934e+06	0	0.0297496	0	0	0.0114847	0.361976	0.0118998	0.283243	0.2445	0	0	0.0552096	0.00193718	190.719	0	0.000401041
708	NA	199	0	UP	621537	653956	6.49934e+06	0	0.0446997	0	0	0.169803	0.0202048	0.0528647	0.00138389	0.00138389	0.277609	0.256297	0.130501	0.0214503	205.596	0.00119401	0
709	NA	200	0	UP	269129	653936	6.49934e+06	0	0.0167451	0	0.000691946	0.5876	0.179076	0.106836	0.00774979	0.0110711	0	0	0.0804041	0.00982563	215.911	7.95033e-05	0.000663462
710	NA	201	0	UP	411627	653495	6.49934e+06	0	0.00776161	0	0	0.446154	0.0533611	0.228967	0.0550243	0	0	0	0.208732	0	219.844	0	0
711	NA	202	0	UP	283502	653461	6.49934e+06	0.0102422	0.0243599	0	0	0.113772	0.349481	0.127612	0	0.00525952	0	0	0.337578	0.0316955	203.457	0	0.000129617
712	NA	203	0	UP	584703	653269	6.49934e+06	0	0.0098338	0	0	0.904294	0.0590028	0.016759	0.00207756	0.00803324	0	0	0	0	221.221	0.000780793	0
713	NA	204	0	UP	578273	653175	6.49934e+06	0.0162095	0.00484899	0	0.000415628	0.76517	0.00346356	0.00609587	0	0.00290939	0	0	0.180937	0.0199501	214.122	0.000421933	0.00028834
714	NA	205	0	UP	568657	653128	6.49934e+06	0	0.00706176	0	0	0.823872	0.0102465	0.00221545	0.0715868	0.0535863	0	0	0.0314317	0	217.009	0	0
715	NA	206	0	UP	294679	653059	6.49934e+06	0	0.00512323	0	0	0.250623	0.216007	0.0841872	0.00138466	0.00346164	0	0	0.423428	0.0157851	206.606	0	0.000150448
716	NA	207	0	UP	309136	652592	6.49934e+06	0.0067867	0.032687	0	0	0.323823	0.0412742	0.187673	0.0034626	0.0106648	0	0	0.365512	0.00900277	206.436	0.000631625	0.00062226
717	NA	208	0	UP	386119	652270	6.49934e+06	0	0.0579509	0	0	0.0189935	0.303757	0.127963	0.0959379	0.391654	0	0	0.00374324	0	174.747	0.000897415	7.21291e-05
718	NA	209	0	UP	320261	652243	6.49934e+06	0.0959037	0.0348741	0	0.000830335	0.338777	0.0740382	0.100886	0.00179906	0.0535566	0	0	0.296568	0.00276778	216.13	0	0.000530764
719	NA	210	0	UP	275472	652098	6.49934e+06	0.0593772	0.0156401	0	0	0.201522	0.145882	0.111557	0.00083045	0	0	0	0.413702	0.0514879	209.059	0	0.000447631
720	NA	211	0	UP	411605	651871	6.49934e+06	0	0	0	0	0.554295	0.0344446	0.226587	0.00152165	0.0026283	0	0	0.180523	0	227.54	0	0
721	NA	212	0	UP	285053	651793	6.49934e+06	0.000692809	0.0270195	0	0	0.111404	0.452958	0.165443	0	0	0	0	0.223916	0.0185673	210.685	0	0.000683252
722	NA	213	0	UP	549516	651300	6.49934e+06	0.00207584	0.0340437	0	0	0.0841406	0.0101024	0.00221423	0	0	0	0	0.785635	0.081788	219.642	0	0.000633411
723	NA	214	0	UP	466128	651225	6.49934e+06	0	0.0048463	0	0.00470784	0.536555	0.0553863	0.0056771	0.00401551	0.0516477	0	0.00941567	0.313902	0.0138466	221.129	0.000132902	5.2095e-06
724	NA	215	0	UP	467752	651187	6.49934e+06	0	0.00124896	0	0	0.385928	0.0457952	0.00527338	0	0.0112406	0	0	0.529975	0.0205384	225.352	0	0.000460571
725	NA	216	0	UP	188836	651119	6.49934e+06	0.0574872	0.0126056	0	0	0.569885	0.00457127	0.0466824	0.00637207	0.00761878	0	0	0.268043	0.026735	220.133	0.000216005	0.000376219
726	NA	217	0	UP	522224	651117	6.49934e+06	0	0.0195129	0	0	0.603238	0.128148	0.0458068	0.0893994	0.0509272	0	0	0.0629671	0	214.27	0	0
727	NA	218	0	UP	522224	651117	6.49934e+06	0	0.0195129	0	0	0.603238	0.128148	0.0458068	0.0893994	0.0509272	0	0	0.0629671	0	214.27	0	0
728	NA	219	0	UP	193624	650868	6.49934e+06	0.00816835	0.00678388	0	0	0.377959	0.00332272	0.0134293	0.000969126	0.00553787	0	0	0.51516	0.0686695	216.213	0.000179669	0.000434845
729	NA	220	0	UP	313877	650841	6.49934e+06	0.0650249	0	0	0	0.472468	0.0362479	0.100304	0.000830105	0.0156336	0	0	0.304234	0.00525733	204.831	0	0
730	NA	221	0	UP	381340	650771	6.49934e+06	0.015638	0.0308608	0.000830335	0.0495433	0.116524	0.16413	0.184334	0.135206	0.0860781	0	0	0.135068	0.0413784	170.503	0.000757619	0.00017869
731	NA	222	0	UP	607207	650425	6.49934e+06	0.0135715	0.0272815	0	0.0055394	0.378064	0.0555325	0.0581637	0.0110788	0.0293588	0.248857	0.0872455	0.0746434	0.00706273	216.999	0.000857221	5.93856e-05
732	NA	223	0	UP	289791	650001	6.49934e+06	0.0328119	0.013014	0	0	0.199225	0.18178	0.0524713	0	0.00304583	0	0	0.471826	0.0458258	202.689	0	4.25969e-05
733	NA	224	0	UP	576711	649948	6.49934e+06	0	0.025641	0	0	0.42772	0.391961	0.0537769	0.0378378	0.0108108	0	0	0.0447678	0.00651421	216.664	0.00066833	0
734	NA	225	0	UP	438851	649912	6.49934e+06	0	0.00124636	0	0	0.788672	0.00512394	0.0254812	0.000138485	0	0	0	0.176845	0.00249273	226.203	0	0.00047455
735	NA	226	0	UP	224021	649405	6.49934e+06	0.0171579	0	0	0	0.68078	0.00816383	0.0689083	0	0	0	0	0.210599	0.0143905	220.087	0	0
736	NA	227	0	UP	227242	649257	6.49934e+06	0.00083137	0.00706665	0	0	0.119856	0.215048	0.150339	0	0.000415685	0	0	0.411944	0.0944991	219.103	0	0
737	NA	228	0	UP	413184	648609	6.49934e+06	0	0.00527119	0	0	0.446109	0.000693577	0.115134	0	0.0396726	0.0629768	0.0158136	0.313358	0.000971008	226.218	0.000307821	0.000279393
738	NA	229	0	UP	211167	648391	6.49934e+06	0.0576577	0.0191268	0	0.00914761	0.278863	0.0378378	0.0839917	0	0	0	0	0.487457	0.0259182	212.821	7.6794e-05	0
739	NA	230	0	UP	531912	647912	6.49934e+06	0	0.011768	0	0	0.269832	0.0555171	0.00650699	0.0305967	0.00872214	0	0	0.592967	0.0240897	218.873	0	0.000367651
740	NA	231	0	UP	310544	647748	6.49934e+06	0	0.0268512	0	0	0.60955	0.0538408	0.089827	0.00858131	0.0303114	0	0	0.160415	0.00415225	211.714	0.000424647	0.000382352
741	NA	232	0	UP	379618	647636	6.49934e+06	0.0085825	0.0120432	0	0	0.12943	0.197951	0.303018	0.0390365	0.0085825	0	0	0.297896	0.00346069	211.358	0.000285879	0
742	NA	233	0	UP	238404	647160	6.49934e+06	0.0167544	0.0056771	0	0	0.445168	0.0114927	0.0599557	0.000276932	0.00332318	0	0	0.441983	0.0153697	221.976	6.72657e-05	0
743	NA	234	0	UP	280102	647140	6.49934e+06	0.0316184	0.0424352	0	0	0.248925	0.297046	0.199556	0	0.00762724	0	0.018028	0.153931	0.000832062	211.985	0.00052954	0.000200561
744	NA	235	0	UP	421213	646889	6.49934e+06	0.000692137	0.048588	0	0	0.278931	0.00899779	0.0211794	0.00789037	0.0163344	0.0819491	0.223422	0.301357	0.00276855	210.853	0.00165714	2.39627e-05
745	NA	236	0	UP	339369	646897	6.49934e+06	0.0551094	0.0120465	0	0	0.367073	0.0512323	0.144281	0.00401551	0.0170313	0	0	0.339241	0.00996954	214.274	0	0.00105554
746	NA	237	0	UP	562352	646630	6.49934e+06	0	0.0287929	0	0	0.652685	0.00789037	0.0179956	0.031423	0.00595238	0.0107973	0.0575858	0.176772	0.00733666	206.573	0.0005954	0.000123061
747	NA	238	0	UP	456503	646496	6.49934e+06	0	0.0339241	0	0.00110773	0.308917	0.255885	0.0278316	0.0378012	0.000969261	0	0	0.304209	0.00512323	216.276	0.000412306	0.000369616
748	NA	239	0	UP	520677	646288	6.49934e+06	0	0	0	0	0	0.00373702	0	0	0	0	0	0.719031	0.277232	210.839	0	0
749	NA	240	0	UP	381135	645963	6.49934e+06	0.00443275	0.0368472	0	0	0.0174539	0.260147	0.134091	0.0832525	0.25419	0	0	0.151267	0.0487602	208.719	0.00132331	0.000219496
750	NA	241	0	UP	326522	645639	6.49934e+06	0	0.0171745	0	0	0.571468	0.00567867	0.0220222	0.0606648	0.050554	0	0.00360111	0.23795	0.0308864	213.134	0	0.000482191
751	NA	242	0	UP	604081	645553	6.49934e+06	0.000691946	0.0119015	0	0	0.165929	0.025602	0.0210352	0.00193745	0.00193745	0.0145309	0	0.536258	0.220177	220.784	0.000364406	4.4039e-07
752	NA	243	0	UP	600835	645509	6.49934e+06	0	0.0119114	0	0	0.182687	0.406648	0.0407202	0.0141274	0.0801939	0	0	0.241413	0.0222992	216.466	0.000147299	9.4926e-05
753	NA	244	0	UP	251138	645025	6.49934e+06	0.111634	0.0213296	0	0	0.435596	0.0404432	0.15554	0.00692521	0.00221607	0	0	0.18795	0.0383657	216.948	0.000408924	0.000362311
754	NA	245	0	UP	519058	644705	6.49934e+06	0	0.00360161	0	0	0.00567946	0	0	0	0.00332456	0.00221637	0	0.47652	0.508658	198.3	0.000111919	0
755	NA	246	0	UP	371562	644622	6.49934e+06	0.015099	0.000692617	0	0	0.417371	0.0525003	0.141155	0.277324	0.029921	0	0	0.0645519	0.00138523	213.909	0.000135883	0
756	NA	247	0	UP	506234	644586	6.49934e+06	0	0.00249549	0	0	0	0.037987	0	0	0	0	0	0.51629	0.434493	198.141	0.000155009	0
757	NA	248	0	UP	265558	644466	6.49934e+06	0.0045738	0.0212058	0	0	0.127374	0.325849	0.139709	0.00679141	0	0	0	0.363548	0.0109494	207.61	0	0.000716897
758	NA	249	0	UP	233407	644172	6.49934e+06	0.00096859	0.0132835	0	0	0.533001	0.0316867	0.0888335	0	0	0	0	0.325308	0.0069185	222.643	0	0
759	NA	250	0	UP	390723	644127	6.49934e+06	0.00124602	0.132078	0.0276893	0	0	0.108265	0.00290738	0.569708	0.0670082	0	0	0.0138447	0	179.893	0.000900228	0.000982557
760	NA	251	0	UP	281562	643880	6.49934e+06	0.00166021	0.0253182	0	0	0.138213	0.582042	0.0354178	0.0878528	0.0358329	0	0.00249032	0.0777532	0.01342	202.795	0.00045373	0.000274911
761	NA	252	0	UP	336093	643747	6.49934e+06	0.00359961	0.00346117	0	0	0.0884674	0.0441645	0.0981587	0.185518	0.0369652	0	0	0.493978	0.0456874	211.088	0	0
762	NA	253	0	UP	337678	643723	6.49934e+06	0.0457	0.0146794	0	0	0.158427	0.0774131	0.17463	0.169921	0.0124636	0.00304667	0.0240964	0.315053	0.00457	213.87	5.89194e-05	0.000495792
763	NA	254	0	UP	347334	643474	6.49934e+06	0.00526827	0.039512	0	0	0.385138	0.144877	0.113822	0.0135866	0.0543463	0.00596146	0.023014	0.198253	0.00124775	212.444	0.00124975	0.000233623
764	NA	255	0	UP	568840	643456	6.49934e+06	0	0.012872	0	0	0.289135	0.0148097	0	0.000968858	0	0	0	0.651211	0.0155017	221.381	0.000368239	0
765	NA	256	0	UP	230184	642715	6.49934e+06	0.022293	0.0329549	0	0	0.174467	0.149958	0.16699	0	0.00180006	0	0	0.434506	0.0170313	215.622	0.00103842	6.39626e-05
766	NA	257	0	UP	385867	642618	6.49934e+06	0.00304751	0.00512536	0	0	0.0610888	0.278155	0.209032	0.0572101	0.0991827	0	0	0.282311	0.00484832	210.449	0.0002143	5.84816e-05
767	NA	258	0	UP	323219	642531	6.49934e+06	0	0.0168835	0	0	0.877249	0	0.00844174	0	0.0038749	0	0	0.0935511	0	220.606	0	0
768	NA	259	0	UP	612160	642468	6.49934e+06	0.000691659	0.032093	0	0	0.171808	0.0946189	0.0625259	0.12934	0.028773	0.228524	0.0247614	0.216212	0.00428828	213.263	0.000791579	0
769	NA	260	0	UP	432368	641918	6.49934e+06	0	0.0238161	0	0.00498477	0.612711	0.00886181	0.0106619	0.0293547	0.0204929	0.00830795	0.0228469	0.240377	0.00636943	212.124	0.000626242	1.90381e-05
770	NA	261	0	UP	570450	641861	6.49934e+06	0.0203629	0.00706469	0	0	0.293531	0.0216096	0.00387865	0	0	0	0	0.546059	0.0939188	220.454	0.000367083	0
771	NA	262	0	UP	438761	641841	6.49934e+06	0.00886304	0.0288049	0	0	0.662235	0.147763	0.0956931	0.00457	0.00498546	0	0	0.0281124	0.00110788	220.678	0.000699048	0.000879496
772	NA	263	0	UP	520654	641493	6.49934e+06	0	0.0084394	0	0.0145268	0.664776	0.0143885	0.00664084	0.000830105	0.0409519	0.0139734	0.0405368	0.181931	0.0112064	221.748	0.000261964	1.53827e-05
773	NA	264	0	UP	490212	641357	6.49934e+06	0.000276587	0.0135528	0	0	0.0146591	0.0963905	0.00580833	0.073987	0.0349882	0	0	0.604896	0.155442	205.264	0	0.000310783
774	NA	265	0	UP	397045	640822	6.49934e+06	0.0229631	0.105824	0	0	0.197261	0.0882556	0.111219	0.187301	0.236132	0	0	0.0448195	0.000968322	205.215	0.00178341	0.000131703
775	NA	266	0	UP	241342	640576	6.49934e+06	0.014555	0.0223177	0	0	0.538952	0.0275853	0.0643194	0	0.00249515	0	0	0.297893	0.0318825	219.742	0	0.000446498
776	NA	267	0	UP	244540	640494	6.49934e+06	0.00083114	0.0380939	0	0	0.545643	0.0421111	0.0899016	0	0.00623355	0	0	0.25613	0.0178695	223.641	0.000927197	0
777	NA	268	0	UP	289480	640339	6.49934e+06	0	0.0156423	0	0	0.138012	0.403101	0.107973	0.0423588	0.0243632	0	0	0.261351	0.00719823	214.912	0	0.000519024
778	NA	269	0	UP	215670	640557	4.41399e+06	0.109843	0.0360709	0	0	0.267169	0.0236397	0.157326	0.0042796	0	0	0	0.395761	0.00590992	214.303	0.00102788	3.59477e-06
779	NA	270	0	UP	552842	640093	6.49934e+06	0	0	0	0	0.0020767	0.00110757	0	0	0	0	0	0.894642	0.0823757	199.927	0.000372871	0
780	NA	271	0	UP	458040	639993	6.49934e+06	0	0	0	0	0.0311591	0.172414	0.00650879	0	0	0	0	0.744495	0.0454231	220.729	0	0
781	NA	272	0	UP	472494	639852	6.49934e+06	0	0.0012474	0	0	0.0026334	0.175052	0	0	0.0040194	0	0	0.599307	0.217741	212.209	0	0
782	NA	273	0	UP	268595	639477	6.49934e+06	0.0350416	0.0278393	0	0.000831025	0.405263	0.133518	0.165097	0.0252078	0.00360111	0	0	0.203047	0.000554017	215.389	0.000419042	0.000140365
783	NA	274	0	UP	586551	638797	6.49934e+06	0	0.0638268	0	0	0.00374636	0.527126	0.00069377	0.0517552	0.115166	0	0	0.224643	0.0130429	196.639	0	0.00170283
784	NA	275	0	UP	247680	638756	6.49934e+06	0.104317	0.0326508	0	0.00179856	0.529054	0.0924184	0.0866076	0	0.0081627	0	0	0.142501	0.00249032	212.47	0.000909177	4.37931e-05
785	NA	276	0	UP	427519	638751	6.49934e+06	0	0.0311419	0	0	0.458824	0.000968858	0.00401384	0.024083	0.00484429	0.0218685	0.0801384	0.359031	0.0066436	212.05	0.000934725	0
786	NA	277	0	UP	435532	638635	6.49934e+06	0.04278	0.00747612	0	0	0.658175	0.104527	0.0233975	0	0	0	0	0.161429	0.00221515	218.284	0	0.000514343
787	NA	278	0	UP	294210	638586	6.49934e+06	0.00124757	0.0166343	0	0	0.479207	0.0913502	0.157472	0.00706959	0.0611311	0	0	0.185195	0.000693097	215.639	0	0.000641592
788	NA	279	0	UP	454823	638445	6.49934e+06	0	0.0430927	0	0	0.120826	0.416794	0.094222	0.231121	0.0213385	0	0	0.0719135	0	210.014	0	0.00119517
789	NA	280	0	UP	536815	638371	6.49934e+06	0.02757	0.0779994	0.00637296	0.0412857	0.394569	0.0462732	0.0103907	0.00900526	0.182045	0.00360211	0.066639	0.0947631	0.00277085	196.633	0.00111839	0.000199728
790	NA	281	0	UP	523912	638266	6.49934e+06	0.0153867	0.0304963	0	0	0.719434	0.00318825	0.000831716	0	0.0176047	0.00609925	0.000693097	0.195731	0.0085944	222.768	0.000891044	0
791	NA	282	0	UP	366543	638235	6.49934e+06	0.000968456	0.0693138	0	0	0.0356945	0.235335	0.089513	0.276702	0.253597	0	0	0.0337576	0.00511898	199.102	0.000263237	0.000531929
792	NA	283	0	UP	376189	638040	6.49934e+06	0.004158	0.036729	0	0	0.573666	0.0109494	0.132918	0.127235	0.0480942	0	0	0.0662509	0	212.179	0.000571835	4.41753e-05
793	NA	284	0	UP	618690	637764	6.49934e+06	0	0.169803	0.00179906	0	0.198727	0.127456	0.0419319	0.0119015	0.0804041	0.00166067	0	0.185026	0.0532798	191.479	0.00214467	0.000104547
794	NA	285	0	UP	244429	637266	6.49934e+06	0.125971	0.049667	0	0.000971143	0.181049	0.327414	0.199639	0	0	0	0	0.115289	0	216.941	0.00037612	0.00095337
795	NA	286	0	UP	340697	637221	6.49934e+06	0.0232494	0.0384722	0	0	0.498478	0.0756989	0.156933	0.00650429	0.0272627	0	0	0.165098	0.00830335	220.029	0.000454184	0.000972174
796	NA	287	0	UP	363245	636727	6.49934e+06	0	0.0127389	0	0	0.0373858	0.119634	0.0569094	0.056494	0.11368	0	0	0.596926	0.00623096	204.974	0	8.33457e-05
797	NA	288	0	UP	364878	636669	6.49934e+06	0.000832293	0.0276044	0	0	0.0647801	0.345263	0.0758774	0.0990429	0.105146	0	0	0.278818	0.00263559	204.265	0	0.000208292
798	NA	289	0	UP	623567	636237	6.49934e+06	0.00124533	0.0231078	0	0.00235229	0.27162	0.0535492	0.0448319	0.00622665	0.0069185	0.0365297	0	0.487893	0.0532725	210.415	0.000704587	7.84478e-05
799	NA	290	0	UP	321389	636161	6.49934e+06	0	0.0398892	0	0	0.809972	0.00249307	0.0441828	0.00263158	0.00747922	0	0	0.0839335	0.00941828	229.062	0	0.000301929
800	NA	291	0	UP	617124	636105	6.49934e+06	0	0.214622	0.0645251	0.00152312	0.0782332	0.0206314	0.0114927	0.000830795	0.191775	0	0	0.0708945	0.0761562	166.446	0.0020659	0.000555924
801	NA	292	0	UP	599450	635803	6.49934e+06	0.00097047	0.0259254	0	0	0.128657	0.123804	0.0382642	0.0036046	0.0171912	0	0	0.5418	0.119784	208.952	0.000771726	0
802	NA	293	0	UP	425894	635534	6.49934e+06	0	0.0414185	0	0.00886549	0.332872	0.00748026	0.0369857	0.041557	0.0259039	0.00720321	0.213326	0.278986	0.00207785	207.626	0.0008119	4.02091e-05
803	NA	294	0	UP	432318	635453	6.49934e+06	0.247959	0.0106545	0	0.00124533	0.429639	0.0116231	0.00664176	0.0885568	0.18168	0.0132835	0.00041511	0.00733361	0.00096859	202.493	0.000403773	0
804	NA	295	0	UP	498185	634899	6.49934e+06	0.199668	0.012185	0	0	0.00221545	0.0807256	0.00332318	0.000692329	0.000969261	0	0	0.38355	0.316671	185.644	0	0.000804662
805	NA	296	0	UP	268405	634726	6.49934e+06	0.100984	0.0220252	0	0	0.192409	0.279956	0.112758	0.00817288	0.0083114	0	0	0.261116	0.0142679	211.306	0	0.000322719
806	NA	297	0	UP	597869	634159	6.49934e+06	0.000138351	0.0290537	0	0	0.115385	0.0455174	0.0282236	0.00401217	0.00774765	0.0724958	0.00262867	0.54109	0.153708	198.994	0.000827189	0
807	NA	298	0	UP	589832	634029	6.49934e+06	0.00110788	0.0268661	0	0.000138485	0.0239579	0.388866	0.0354522	0.0379449	0.0357291	0	0	0.431242	0.0186955	207.198	0.000397284	0
808	NA	299	0	UP	348683	633813	6.49934e+06	0.00110942	0.0212176	0	0	0.500763	0.0457634	0.067397	0.0237138	0.0242685	0	0	0.312162	0.00166412	220.684	0.000123088	0.00022319
809	NA	300	0	UP	294039	633792	6.49934e+06	0	0	0	0	0.603293	0.0785942	0.0614363	0.00304414	0.0135603	0	0	0.220285	0.0197869	220.201	0	0
810	NA	301	0	UP	546526	633627	6.49934e+06	0	0.018275	0	0	0.487332	0.207255	0.0181365	0.0125986	0.0804375	0	0	0.165444	0.0105219	214.332	0	0
811	NA	302	0	UP	461250	633521	6.49934e+06	0.00387758	0.000969395	0	0	0.330425	0.125883	0.108157	0	0.00138485	0	0	0.402437	0.0268661	220.52	0	0
812	NA	303	0	UP	303654	633468	6.49934e+06	0.0281008	0.0296235	0	0	0.419574	0.0141196	0.112126	0.0383444	0.0917774	0	0	0.254568	0.0117663	214.256	0.00018249	0.000124482
813	NA	304	0	UP	239508	632884	4.70191e+06	0.0950374	0.0145622	0	0	0.239509	0.254646	0.09178	0.00287411	0	0	0	0.293926	0.0076643	214.097	0.000513928	0
814	NA	305	0	UP	282782	632570	6.49934e+06	0	0.018144	0	0	0.4	0.118421	0.171607	0.0495845	0.0236842	0	0	0.201247	0.017313	216.313	0	0.000583171
815	NA	306	0	UP	589873	632415	6.49934e+06	0	0.0204901	0	0	0.0333656	0.218192	0.0125986	0.00858369	0.0127371	0	0	0.667313	0.0267202	203.565	4.80704e-05	0.00048229
816	NA	307	0	UP	588260	632396	6.49934e+06	0	0.0396122	0	0	0.0968144	0.239474	0.0260388	0.111357	0.213989	0	0	0.258172	0.0145429	200.222	4.5546e-05	0.000192577
817	NA	308	0	UP	358304	631961	6.49934e+06	0.00484765	0.0139889	0	0	0.213019	0.184488	0.233934	0.0364266	0.00747922	0	0	0.304155	0.00166205	206.647	0.000270502	0.00045519
818	NA	309	0	UP	483694	631789	6.49934e+06	0.00900152	0	0	0	0	0.0131561	0	0	0	0	0	0.481374	0.496469	205.732	0	0
819	NA	310	0	UP	634929	631641	6.49934e+06	0.0261737	0	0	0.0423764	0.0574713	0.0186955	0.0166182	0.000692425	0.0150949	0	0	0.506993	0.315884	204.31	0	0
820	NA	311	0	UP	561054	630502	6.49934e+06	0	0.017573	0	0	0.442369	0.0748582	0.0193718	0.00678013	0.0113463	0	0	0.415663	0.0120382	220.925	0	0.000866265
821	NA	312	0	UP	364701	630195	6.49934e+06	0.00180155	0.000138581	0	0	0.170593	0.202467	0.178631	0.0902162	0.0773282	0	0	0.258176	0.0206486	205.366	0	3.30196e-05
822	NA	313	0	UP	641347	630189	4.47826e+06	0.926403	0	0	0.00603258	0	0	0	0	0	0	0	0.0237281	0.0438367	25.7982	0	0
823	NA	314	0	UP	305182	630189	6.49934e+06	0.0327369	0.0140103	0	0	0.582466	0.0353725	0.0550701	0	0.016091	0	0.00249688	0.249549	0.012207	218.54	0	0
824	NA	315	0	UP	504609	630175	6.49934e+06	0.00166228	0.0221637	0	0	0.30018	0.088932	0.0189777	0.00664912	0.00249342	0.113035	0.00803435	0.353373	0.0533315	204.866	0.000815909	0.000268093
825	NA	316	0	UP	499780	630146	6.49934e+06	0.168488	0.0124499	0	0	0.0412229	0.0890856	0.0107899	0.00207498	0.0309863	0	0	0.406972	0.237931	184.31	0	0.000468126
826	NA	317	0	UP	610832	629556	6.49934e+06	0	0.0555479	0	0.0123286	0.0041557	0	0	0.00166228	0.0171769	0.580551	0.272614	0.00623355	0.00761878	186.654	0.00202648	0
827	NA	318	0	UP	281059	629417	6.49934e+06	0	0.0373858	0	0	0.409166	0.270978	0.0740792	0.0124619	0.0056771	0	0	0.179729	0.0105234	215.316	0.000492822	0
828	NA	319	0	UP	411340	629288	6.49934e+06	0	0.0228532	0	0	0.467175	0.0188366	0.0922438	0.00249307	0.00166205	0.0144044	0	0.380332	0	224.469	0.000726634	2.74168e-05
829	NA	320	0	UP	591530	629216	6.49934e+06	0	0.0127441	0	0	0.0526389	0.190747	0.00567946	0.000969663	0.0193933	0	0	0.66325	0.0545782	203.757	0	0.000448704
830	NA	321	0	UP	290663	629075	6.49934e+06	0.00152587	0.0237203	0	0	0.389791	0.199612	0.0743515	0.00138715	0.00901651	0.11985	0.00957137	0.164933	0.0062422	214.781	0.000550702	5.00316e-05
831	NA	322	0	UP	429043	629030	6.49934e+06	0	0.0293304	0	0.00304372	0.484228	0.00913116	0.0231046	0.0426121	0.0276702	0.0510515	0.0547869	0.266464	0.000830105	215.014	0.000711536	0
832	NA	323	0	UP	348533	628981	6.49934e+06	0.0026334	0.0232848	0	0	0.0735967	0.263756	0.150104	0.0568261	0.0474012	0	0	0.377963	0.0044352	211.188	0.000286338	7.54063e-05
833	NA	324	0	UP	437075	628941	6.49934e+06	0	0.00539867	0	0	0.420958	0.000830565	0.0124585	0.0197951	0.00110742	0	0	0.532669	0.00678295	219.691	0	0
834	NA	325	0	UP	556228	628871	6.49934e+06	0	0.0249204	0	0.000969126	0.116572	0.0485948	0.00152291	0.0156445	0.0258895	0	0	0.707324	0.0585629	203.108	0	0.000776795
835	NA	326	0	UP	519089	628663	6.49934e+06	0.438106	0.0451399	0.000830795	0.00415397	0.283024	0.0171698	0.00207699	0.00304625	0.00761562	0.0228469	0	0.119081	0.0103849	159.358	0.00171452	0.00020108
836	NA	327	0	UP	261726	628519	6.49934e+06	0	0.0271393	0	0	0.582526	0.0810025	0.0401551	0.00276932	0.00664636	0	0.00387704	0.243007	0.0128773	224.591	0.000713166	2.68252e-05
837	NA	328	0	UP	327579	627938	6.49934e+06	0.613488	0.0083091	0	0.00512394	0.180861	0.00637031	0.0729816	0	0.0225731	0	0	0.0891843	0.00110788	162.788	0.000169967	4.82493e-05
838	NA	329	0	UP	411310	627677	6.49934e+06	0	0.0184032	0	0	0.510447	0.0160509	0.0846824	0.0103778	0.0041511	0.0157742	0	0.339283	0.00083022	225.647	0.000597885	0
839	NA	330	0	UP	520741	627031	6.49934e+06	0.242286	0.0253217	0.00013837	0	0.323094	0.00927079	0.00124533	0.0290577	0.00608828	0.00193718	0	0.316867	0.0148056	185.802	0.000914413	4.81691e-05
840	NA	331	0	UP	490069	626968	6.49934e+06	0.0121884	0	0	0	0.00304709	0.0695291	0.00193906	0	0	0	0	0.442105	0.471191	200.323	0	0
841	NA	332	0	UP	628583	626675	6.49934e+06	0	0.0496533	0	0.00110957	0.0621359	0.0138696	0.0102635	0.0102635	0.0370319	0.688766	0.0273232	0.0743412	0.00443828	194.332	0.00121154	0
842	NA	333	0	UP	459602	625482	6.49934e+06	0.00165998	0.00802324	0	0	0.338221	0.133352	0.13183	0.00235164	0.00525661	0	0	0.374049	0.00525661	210.611	0.00019247	0
843	NA	334	0	UP	501376	625333	6.49934e+06	0	0.0216096	0	0	0.218867	0.154731	0.0228564	0.000969663	0.0335226	0.00567946	0	0.485663	0.0516692	212.899	0.000496849	6.05145e-05
844	NA	335	0	UP	369431	625279	6.49934e+06	0	0.00221392	0	0	0.18334	0.0391587	0.0795628	0.0953369	0.0214474	0	0	0.576865	0.00207555	205.786	0	0.00061671
845	NA	336	0	UP	335520	624514	6.49934e+06	0	0.0258967	0	0	0.140839	0.0443152	0.11702	0.00526243	0.00110788	0	0	0.640908	0.01828	221.082	0.000611438	0
846	NA	337	0	UP	591627	624397	6.49934e+06	0	0.00374324	0	0	0.137391	0.167475	0.0249549	0.00277277	0.00110911	0	0	0.63441	0.0213503	204.82	0.000233415	0
847	NA	338	0	UP	350039	624128	6.49934e+06	0.0049896	0	0	0	0.324186	0.0540541	0.116008	0.0871795	0.0945253	0	0	0.277339	0.0417186	206.902	0	0
848	NA	339	0	UP	440269	624079	6.49934e+06	0.154389	0.0337857	0	0	0.233176	0.0587095	0.095126	0.0175852	0.0523401	0	0	0.288701	0.0661867	199.706	0.000543068	0.000373977
849	NA	340	0	UP	477274	623776	6.49934e+06	0	0.0373806	0	0	0.0809913	0.202824	0.0106604	0.00373806	0.0380728	0	0	0.452167	0.174166	208.15	0	0.000873127
850	NA	341	0	UP	308166	623650	6.49934e+06	0.0109343	0	0	0	0.375917	0.0149481	0.0884429	0.000692042	0.0326644	0	0	0.390865	0.0855363	209.139	0	0
851	NA	342	0	UP	309773	623608	6.49934e+06	0	0	0	0	0.456648	0.0443213	0.122438	0.0214681	0.0297784	0	0	0.322022	0.0033241	210.397	0	0
852	NA	343	0	UP	407996	622900	6.49934e+06	0	0.0243801	0	0	0.198642	0.0260424	0.0678764	0.00748026	0.0225793	0.0265965	0	0.615459	0.0109433	219.457	0.000576884	0.000114958
853	NA	344	0	UP	535366	622291	6.49934e+06	0.0250727	0.0475135	0	0	0.307383	0.0232719	0.00748026	0	0.0174539	0.4484	0.0137138	0.091841	0.00526389	203.02	0.00100595	4.2965e-05
854	NA	345	0	UP	519150	622228	6.49934e+06	0.14679	0.0203376	0	0.00221361	0.251937	0.00982291	0.00428888	0.00110681	0.00415053	0	0	0.508024	0.0337576	195.107	0.000993023	0
855	NA	346	0	UP	498158	622158	6.49934e+06	0.0109373	0.0123217	0	0	0.0566247	0.142323	0.00636854	0.000692233	0.0192441	0	0	0.404126	0.347363	201.488	0	0
856	NA	347	0	UP	619044	621695	6.49934e+06	0	0.0149813	0	0.00194202	0.409488	0.171036	0.132612	0.0167846	0.0287141	0	0.0284367	0.188237	0.00776807	209.419	0.00026421	3.68703e-05
857	NA	348	0	UP	615822	621618	6.49934e+06	0	0.0131488	0	0	0.421869	0.0570242	0.0794464	0.00470588	0.0674048	0	0	0.314325	0.0420761	214.155	0.000157386	0.00018152
858	NA	349	0	UP	396677	621497	6.49934e+06	0.00166136	0	0	0	0.122248	0.00152291	0.00719922	0.000276893	0.00429185	0	0	0.860169	0.00263049	213.983	0	0
859	NA	350	0	UP	404738	621335	6.49934e+06	0.00456621	0.00581154	0	0	0.102117	0.0788709	0.0619898	0.00719524	0.00110696	0.0153591	0	0.711222	0.00193718	212.221	0.000249791	0
860	NA	351	0	UP	337043	621256	6.49934e+06	0	0.0141294	0	0	0.175925	0.101676	0.189777	0.0329686	0.014545	0.0500069	0	0.410306	0	214.295	0.000432269	0.000136657
861	NA	352	0	UP	287195	621148	6.49934e+06	0.0128773	0.0271393	0	0	0.569371	0.0582941	0.0289394	0	0.018416	0	0.00387704	0.272639	0.00844641	220.053	0.000489077	0.000330818
862	NA	353	0	UP	425733	621025	6.49934e+06	0	0.0268698	0	0.00180055	0.424515	0.000969529	0.00609418	0.0358726	0.0066482	0.0458449	0.0907202	0.348199	0.00858726	216.608	0.000699366	0
863	NA	354	0	UP	572348	620957	6.49934e+06	0	0.00540091	0	0	0.122421	0.0577482	0.0123252	0	0.00221576	0	0	0.782302	0.0175876	217.979	0	0.000190601
864	NA	355	0	UP	565978	620906	6.49934e+06	0	0.0163277	0	0	0.0707071	0.0218625	0.00179881	0	0.00788709	0	0	0.851252	0.0301647	212.267	0	0.00032036
865	NA	356	0	UP	449889	620740	6.49934e+06	0	0.0145349	0	0	0.402132	0.0581395	0.040144	0	0	0	0	0.477852	0.00650609	217.978	0.000358501	3.45098e-05
866	NA	357	0	UP	499775	620552	6.49934e+06	0	0.0344589	0	0	0.113894	0.129809	0.0139773	0.00608912	0.0358428	0	0	0.598948	0.0640742	208.216	0.000471567	0
867	NA	358	0	UP	486891	620507	6.49934e+06	0	0.021486	0	0.00180205	0.107153	0.17868	0.0177433	0.015664	0.024397	0	0	0.330053	0.302052	194.705	0	0.000465664
868	NA	359	0	UP	372532	620380	6.49934e+06	0.00069377	0.0302484	0	0	0.392258	0.0366311	0.115721	0.0172055	0.0886638	0	0	0.296517	0.0220619	211.16	0	0.000713581
869	NA	360	0	UP	337011	619644	6.49934e+06	0.00692425	0.0132946	0	0	0.340258	0.0799058	0.169229	0.0171721	0.00138485	0.0480543	0.00664728	0.316854	0	214.225	0.00024072	0.000156485
870	NA	361	0	UP	591803	619606	6.49934e+06	0.439734	0.00595733	0	0	0.42962	0.00498753	0	0.00138543	0.00595733	0	0	0.0915766	0.0207814	169.85	0	0
871	NA	362	0	UP	586895	619520	6.49934e+06	0	0.0164751	0	0	0.430292	0.162121	0.0326734	0.00387651	0.00941437	0	0	0.342517	0.00263049	221.429	0	0.000354154
872	NA	363	0	UP	417651	619518	6.49934e+06	0	0.000692521	0	0	0.364266	0.015097	0.0540166	0.00858726	0.00304709	0	0	0.552355	0.00193906	221.693	0	0
873	NA	364	0	UP	648070	619254	6.49934e+06	0.023259	0.0240897	0	0.00083068	0.266648	0.0239513	0.0323965	0.000692233	0.0393188	0.00553787	0	0.550602	0.0160598	218.349	0.000764307	0
874	NA	365	0	UP	448268	619168	6.49934e+06	0.00581154	0.0177114	0	0	0.271205	0.0167428	0.0253217	0.0488446	0.00373599	0	0	0.598727	0.0118998	213.816	0	0
875	NA	366	0	UP	515993	619009	6.49934e+06	0.0994322	0.018003	0	0	0.275308	0.00983243	0.00803213	0	0.00166182	0	0	0.521119	0.0666113	217.438	0	0
876	NA	367	0	UP	369281	618838	6.49934e+06	0.00207555	0.00221392	0	0	0.218763	0.0124533	0.0683548	0.0218625	0.00179881	0	0	0.663899	0.00857894	209.052	0	0
877	NA	368	0	UP	309637	618763	6.49934e+06	0	0.0369346	0.00221331	0.0127265	0.474616	0.157698	0.0760824	0.000691659	0.0760824	0	0.0778808	0.0561627	0.00760824	207.14	0.00102179	0
878	NA	369	0	UP	611074	618259	6.49934e+06	0	0.0120499	0	0	0.66385	0.0752078	0.0887812	0.0292244	0.00415512	0	0	0.122992	0.00373961	215.727	0.000221535	0
879	NA	370	0	UP	293511	617714	6.49934e+06	0	0.0449189	0.00166366	0.0241231	0.566477	0.0262027	0.0711216	0.00512963	0.0511576	0.00207958	0.113684	0.0716761	0.00526827	213.345	0.00147027	2.09852e-05
880	NA	371	0	UP	562812	617639	6.49934e+06	0.000415053	0.0141118	0	0	0.23575	0.0807969	0.01342	0.0444106	0.0163254	0	0	0.549391	0.0452407	217.001	9.98462e-05	0.000463845
881	NA	372	0	UP	609484	616634	6.49934e+06	0	0.0195075	0	0	0.189956	0.287493	0.0784449	0.00193691	0.00511898	0	0.00539568	0.384754	0.0190924	210.101	0.000560107	0
882	NA	373	0	UP	430472	616106	6.49934e+06	0	0.0202104	0	0	0.488649	0.0390365	0.067691	0.00470653	0.00249169	0	0	0.365449	0.00927464	214.453	0.000437537	0.000331453
883	NA	374	0	UP	562828	616036	6.49934e+06	0	0.0160576	0	0	0.445044	0.197536	0.0232558	0.0400055	0.00927464	0	0	0.248062	0.0207641	220.772	0.000437988	0.000224024
884	NA	375	0	UP	441773	616006	6.49934e+06	0	0.00484899	0	0	0.0907454	0.0295096	0.0458576	0.00817401	0.00263231	0	0	0.801469	0.0142699	209.804	6.21897e-05	0
885	NA	376	0	UP	520876	615823	6.49934e+06	0	0.0302065	0	0.00845227	0.468062	0.132326	0.0394901	0.0146875	0.182209	0.0206457	0	0.0652626	0.00193986	212.082	0.00111109	5.98094e-05
886	NA	377	0	UP	464404	615758	6.49934e+06	0.101648	0.0426534	0	0	0.331395	0.400637	0.0516549	0.00484697	0.0238194	0	0	0.0213267	0.00152333	195.307	0.000791174	0.000429199
887	NA	378	0	UP	491706	615683	6.49934e+06	0	0	0	0.0030433	0	0.563148	0	0.00539494	0.0113432	0	0	0.293263	0.123807	189.981	0	0
888	NA	379	0	UP	317583	615308	6.49934e+06	0.00249169	0.0138427	0	0	0.524225	0.0566168	0.107697	0.0185493	0.0141196	0.0599391	0.0452658	0.148533	0.00470653	208.948	0.000402376	1.93192e-05
889	NA	380	0	UP	402996	614906	6.49934e+06	0.000692521	0.032687	0	0	0.19446	0.0383657	0.066205	0.0145429	0.017313	0.067867	0.0911357	0.459695	0	208.49	0.00121374	5.99915e-05
890	NA	381	0	UP	588613	614718	6.49934e+06	0	0	0	0	0.16233	0.216164	0.0228342	0.0167451	0.0012455	0	0	0.57556	0.0051204	210.66	0	0
891	NA	382	0	UP	648203	614381	6.49934e+06	0.00388242	0.0127565	0	0.03203	0.321547	0.141708	0.0506101	0.0108153	0.0955352	0.00291181	0	0.287854	0.010122	212.904	0.000631655	0
892	NA	383	0	UP	359473	614228	6.49934e+06	0.00568103	0.0193986	0	0	0.590689	0.0773174	0.0871553	0.000277123	0.0127477	0	0	0.200222	0.00152418	221.003	0.00066164	0.000267706
893	NA	384	0	UP	480425	614045	6.49934e+06	0.00041511	0.0509202	0	0	0.287256	0.0953369	0.0492597	0.166736	0.199114	0	0	0.122734	0.0107929	206.796	0.000567359	0
894	NA	385	0	UP	483651	614028	6.49934e+06	0	0.032133	0	0	0.150693	0.303601	0.0278393	0.234903	0.237396	0	0	0.0124654	0.000969529	201.521	0.000381396	0
895	NA	386	0	UP	635251	613979	6.49934e+06	0	0.0247717	0	0.000968724	0.0341821	0.34791	0.0524495	0.00290617	0.0172986	0.0903681	0.0444229	0.333241	0.038057	203.693	0.000733938	0
896	NA	387	0	UP	383634	613686	6.49934e+06	0	0.0202525	0	0	0.385907	0.0256624	0.106117	0.013178	0.0556249	0.00638091	0	0.361909	0.00152587	206.418	0.00100025	0
897	NA	388	0	UP	404590	613275	6.49934e+06	0	0.0473291	0	0	0.284805	0.129947	0.0964572	0.0148076	0.00899529	0.100747	0	0.301965	0	206.006	0.0015254	2.1124e-05
898	NA	389	0	UP	596676	613232	6.49934e+06	0	0.0114863	0	0	0.114309	0.152643	0.0132854	0.00429006	0.00429006	0	0	0.678522	0.0211735	207.22	0.000331261	0.000254101
899	NA	390	0	UP	412661	613160	6.49934e+06	0.000969261	0.0430629	0	0	0.202575	0.0415397	0.0708945	0.0419551	0.0520631	0.0657713	0.00290778	0.471338	0.00498477	213.204	0.000622066	0
900	NA	391	0	UP	525758	612620	6.49934e+06	0.0189751	0.0375346	0	0	0.385734	0.102493	0.0574792	0.00637119	0.0475069	0.182825	0	0.109834	0.0512465	208.145	0	0
901	NA	392	0	UP	641791	612563	6.49934e+06	0	0.0333795	0	0.00526316	0.195291	0.0512465	0.0242382	0.00235457	0.0581717	0.24349	0.0033241	0.322715	0.0506925	195.494	0.00104143	0
902	NA	393	0	UP	519259	612565	6.49934e+06	0	0	0	0	0.0171745	0.0286704	0.0066482	0	0.0098338	0	0	0.900554	0.0371191	215.139	0	0
903	NA	394	0	UP	467603	612505	6.49934e+06	0	0.0150949	0	0	0.0817061	0.356322	0.0240964	0.00083091	0.0114943	0	0	0.411854	0.0807367	207.055	0.000273958	0.00038535
904	NA	395	0	UP	678854	611811	6.49934e+06	0.214276	0.0405312	0	0.0520127	0.0705492	0.240559	0.0424678	0.00110665	0.0242081	0.00207498	0.00580993	0.209158	0.0640476	179.683	0.000870271	6.22973e-05
905	NA	396	0	UP	335171	611620	6.49934e+06	0.00803324	0.0290859	0	0	0.70831	0.00207756	0.0825485	0.017313	0.0427978	0	0.0033241	0.102216	0.00277008	220.093	0.000417083	7.78858e-05
906	NA	397	0	UP	338436	611533	6.49934e+06	0	0.00761246	0	0	0.419516	0.0161938	0.0866436	0.00692042	0.0109343	0	0	0.428374	0.0238062	218.857	0	1.52441e-05
907	NA	398	0	UP	648271	611156	6.49934e+06	0	0.0311419	0	0.00083045	0.144221	0.0899654	0.0416609	0.00567474	0.0459516	0.203045	0	0.397509	0.0103806	203.458	0.00121417	0.000116447
908	NA	399	0	UP	514359	610881	6.49934e+06	0	0.00138504	0	0.000969529	0.0455679	0.0419668	0.00706371	0.0113573	0.0210526	0.00110803	0	0.828255	0.0412742	214.984	0	0
909	NA	400	0	UP	478791	610789	6.49934e+06	0.00373858	0.0346164	0	0	0	0.0400166	0	0	0.00124619	0	0	0.699945	0.203268	208.139	0.000437656	9.25063e-05
910	NA	401	0	UP	485244	610787	6.49934e+06	0.00304709	0.0106648	0	0	0.434765	0.0463989	0.00263158	0.00110803	0.000831025	0	0	0.454709	0.0458449	221.927	0.000129837	0
911	NA	402	0	UP	385169	610423	6.49934e+06	0.00110773	0.0224315	0	0	0.249515	0.0578787	0.0713099	0.00983107	0.0108003	0.0126004	0	0.555525	0.00692329	205.111	5.74138e-05	8.59683e-05
912	NA	403	0	UP	674104	610094	6.49934e+06	0.283659	0.0707071	0.00096859	0.066556	0.292376	0.0920161	0.0520271	0.00650339	0.0143905	0.0141137	0.00193718	0.0290577	0.0096859	156.641	0.00131425	0.000507237
913	NA	404	0	UP	417441	609914	6.49934e+06	0.00305047	0.020244	0	0	0.406683	0.0278702	0.0779257	0.000831947	0.00180255	0	0.00291181	0.449529	0.00915141	221.898	0.000262775	4.43837e-05
914	NA	405	0	UP	583763	609863	6.49934e+06	0.000830335	0.00484362	0	0	0.178937	0.111818	0.0130086	0.00318295	0.0167451	0	0	0.582895	0.0723775	216.862	0.000424454	0
915	NA	406	0	UP	464388	609288	6.49934e+06	0	0.00277008	0	0	0.148615	0.279086	0.0297784	0	0.0031856	0	0	0.509972	0.0112188	203.351	0.000346196	0
916	NA	407	0	UP	314158	608963	6.49934e+06	0	0.0493913	0	0	0.415468	0.020891	0.0114831	0.00290537	0.0243498	0.0455174	0.334947	0.0915883	0.00249032	215.593	0.0011974	9.73215e-05
917	NA	408	0	UP	383516	608865	6.49934e+06	0.00263194	0.0376783	0	0	0.262086	0.0274276	0.070924	0.00581798	0.0210555	0	0	0.572378	0	202.446	0	0
918	NA	409	0	UP	620863	608840	6.48416e+06	0.000277431	0.0413372	0	0.00110972	0.139964	0.501734	0.0597864	0.0036066	0.0252462	0.00166459	0	0.15231	0.0278818	211.835	0.0010489	0.000211828
919	NA	410	0	UP	669297	608390	5.46869e+06	0.924469	0.00707586	0	0.0416324	0	0.00230377	0.00444298	0.000987329	0.00197466	0	0	0.00131644	0.00543031	54.9145	0.000160525	0
920	NA	411	0	UP	461131	607689	6.49934e+06	0.00623441	0.0396232	0	0	0.0483513	0.118177	0.0274314	0	0.000692713	0	0	0.632862	0.120809	204.955	0	0.000451015
921	NA	412	0	UP	670939	606835	6.49934e+06	0.421191	0.0186981	0	0.0423823	0.149584	0.196122	0.0484765	0	0.015928	0	0	0.0689751	0.0110803	137.373	0.000848419	3.27618e-05
922	NA	413	0	UP	582240	606608	6.49934e+06	0.748857	0.0102564	0	0.000831601	0.0720721	0.018018	0.00651421	0.000693001	0.000693001	0	0	0.135967	0.00609841	124.914	0.000245429	6.88851e-06
923	NA	414	0	UP	457871	606116	6.49934e+06	0.00235229	0.0278124	0	0	0.0860661	0.221669	0.0621281	0.00083022	0.00788709	0	0	0.446935	0.14432	204.507	0	0.00041852
924	NA	415	0	UP	517554	605993	6.49934e+06	0.0696097	0.0195129	0	0	0.145447	0.0485746	0.0218655	0.012455	0.0383338	0	0	0.606144	0.038057	214.28	0	0.000495066
925	NA	416	0	UP	585471	605046	6.49934e+06	0.751041	0.0206772	0	0	0.0244241	0.0346933	0.00693866	0	0.0202609	0.0117957	0	0.102137	0.0102692	116.187	0.00063856	8.65281e-05
926	NA	417	0	UP	430246	604832	6.49934e+06	0	0.0119114	0	0.00235457	0.183518	0.0728532	0.0873961	0.0331025	0.0149584	0.00706371	0	0.567313	0.0123269	208.782	0.000234167	0.000140764
927	NA	418	0	UP	517557	604359	6.49934e+06	0.0608455	0.0113652	0	0	0.36341	0.0396396	0.0115038	0.0120582	0.00609841	0	0	0.459875	0.0352044	220.844	0	0.00050088
928	NA	419	0	UP	506188	604337	6.49934e+06	0.0809465	0.0153591	0	0.125502	0.0350076	0.0267054	0.00788709	0	0.0182648	0	0	0.591117	0.0974125	195.512	0	0
929	NA	420	0	UP	480385	604332	6.49934e+06	0.0213415	0.0446231	0	0.0206486	0.0879989	0.031735	0.0270233	0.00609756	0.014551	0.177106	0	0.449557	0.0943736	208.836	0.000412086	0.000135611
930	NA	421	0	UP	488403	604323	6.49934e+06	0.011208	0.0207555	0	0.00249066	0.139477	0.0588073	0.0131452	0.00470458	0.00622665	0.0592224	0.0116231	0.598865	0.0509202	216.501	0.000954827	9.98124e-06
931	NA	422	0	UP	501321	604301	6.49934e+06	0.597226	0.0037448	0	0	0.0640777	0.0887656	0.0178918	0.00110957	0.0102635	0	0	0.16061	0.0481276	140.282	0.000200523	0.000170409
932	NA	423	0	UP	494882	604302	6.49934e+06	0.032517	0.00594991	0	0	0.0877266	0.0888335	0.0242148	0	0.0220008	0.0945067	0.0619898	0.490798	0.0423412	210.565	0.000894524	0
933	NA	424	0	UP	333394	603603	6.49934e+06	0.0507748	0.042197	0	0	0.718871	0.00110681	0.0611511	0	0.0139734	0	0	0.110542	0	220.698	0.00126813	0.000171321
934	NA	425	0	UP	669357	603571	5.23067e+06	0.0521425	0.0351058	0.00378592	0.0512821	0.023576	0.457064	0.0316641	0.00516262	0.0125624	0	0	0.194803	0.0698675	194.967	0.00123977	0.000614245
935	NA	426	0	UP	425348	603350	6.49934e+06	0	0.0657895	0	0.00831025	0.21662	0.048338	0.0360111	0.0213296	0.0135734	0.147922	0.0634349	0.346537	0.0135734	206.376	0.00130692	4.48679e-05
936	NA	427	0	UP	370535	602691	6.49934e+06	0.0049827	0.0257439	0	0	0.243322	0.0770934	0.0862284	0.00775087	0.0377855	0.0824913	0.0228374	0.375502	0.0142561	210.143	0.00103885	2.95405e-05
937	NA	428	0	UP	491621	602689	6.1204e+06	0.00719953	0.0279165	0	0.0226271	0.0512783	0.0700852	0.0286512	0	0.0105789	0.074787	0	0.616662	0.058037	214.263	0.000701844	0
938	NA	429	0	UP	680653	602204	5.05396e+06	0.0181624	0.0117521	0	0.0194088	0.0243946	0.756766	0.0211895	0	0.0347222	0	0	0.09651	0.017094	191.71	0.000377298	0
939	NA	430	0	UP	404350	602033	6.49934e+06	0.0300637	0.0498753	0	0.0153782	0.338459	0.087836	0.0583264	0.0156553	0.00734275	0.0624827	0.0134386	0.308811	0.000831255	212.835	0.000698012	0.000290592
940	NA	431	0	UP	439939	601487	6.49934e+06	0.00166274	0.0385202	0	0	0.0595815	0.170154	0.0810586	0.0156575	0.00152418	0	0	0.596924	0.0349176	203.115	0	0.000454815
941	NA	432	0	UP	354342	601447	6.49934e+06	0	0.0306391	0	0	0.46333	0.0621101	0.0962152	0.131152	0.041037	0	0	0.175239	0.000277277	218.088	0.000561444	0.000266925
942	NA	433	0	UP	359198	601328	6.49934e+06	0.00359961	0.00138447	0	0	0.7861	0.00733767	0.046795	0.00166136	0.00318427	0	0	0.143846	0.00609165	222.726	0	0
943	NA	434	0	UP	475568	601114	6.49934e+06	0.33804	0.048588	0	0.00512182	0.108804	0.141058	0.0765504	0.00235327	0.00442968	0.00166113	0	0.200581	0.0242248	151.21	0.000773047	0.000375346
944	NA	435	0	UP	355932	599812	6.49934e+06	0.00706176	0.0225699	0	0	0.446968	0.0351703	0.111188	0.0846026	0.0358626	0	0	0.247854	0.00872335	222.666	0.000619352	0
945	NA	436	0	UP	454619	599691	6.49934e+06	0	0.00927336	0	0	0.0841522	0.110035	0.0687889	0.000692042	0.013564	0	0	0.68692	0.0265744	209.019	0	0
946	NA	437	0	UP	464318	599595	6.49934e+06	0	0.0240697	0	0.00774658	0.606861	0.0243464	0.0289113	0.00138332	0.0618343	0.179001	0.0309863	0	0	199.745	0.00115314	0
947	NA	438	0	UP	351032	598336	6.49934e+06	0.0366681	0	0	0	0.232046	0.161893	0.250726	0.0460772	0.00221392	0	0	0.245883	0.0244915	216.877	0	0
948	NA	439	0	UP	459442	597993	6.49934e+06	0.000970739	0.0231591	0	0	0.0796006	0.103453	0.00859798	0	0.0267647	0	0	0.713216	0.044238	201.93	0	0
949	NA	440	0	UP	462681	597975	6.49934e+06	0	0.0396341	0	0.00180155	0.516907	0.0124723	0.0189856	0.00554324	0.11031	0.275915	0	0.00679047	0	206.035	0.00102176	9.58866e-05
950	NA	441	0	UP	347782	596800	6.49934e+06	0.00332917	0.0215009	0	0	0.412262	0.100014	0.267721	0.0613122	0.0249688	0	0	0.107643	0.00124844	217.232	0	0.000729002
951	NA	442	0	UP	451314	596502	6.49934e+06	0.00845227	0.0403215	0	0	0.283082	0.00277123	0.0216156	0.000969932	0.0418456	0.233892	0.0235555	0.331301	0.00775946	204.613	0.000869028	7.76267e-06
952	NA	443	0	UP	472347	596303	6.49934e+06	0	0.0540952	0.00152186	0.00235196	0.436912	0.116768	0.0819037	0.00484228	0.121749	0.0199225	0.0073326	0.116491	0.00650249	212.912	0.00122831	1.04245e-05
953	NA	444	0	UP	399385	595697	6.49934e+06	0	0.0217391	0	0	0.475215	0.026447	0.155636	0.00152312	0.0366934	0	0	0.282055	0.000692329	218.798	5.92974e-05	5.86731e-06
954	NA	445	0	UP	467500	594706	6.49934e+06	0.0170242	0.0524567	0	0.00844291	0.192249	0.296609	0.0254671	0.101038	0.223114	0	0	0.0340484	0.0197924	211.705	0.000799717	0
955	NA	446	0	UP	469130	594703	6.49934e+06	0.012753	0.0650125	0	0.0036041	0.264763	0.150679	0.0275853	0.0439423	0.317438	0	0	0.0514278	0.0270308	212.835	0.000952016	0
956	NA	447	0	UP	472355	594689	6.49934e+06	0	0.018134	0	0.00138427	0.365725	0.0790421	0.126938	0.00567553	0.113372	0.000138427	0	0.237126	0.0139812	214.461	0.00101005	0
957	NA	448	0	UP	372123	594571	6.49934e+06	0	0.0250519	0	0	0.184775	0.0344637	0.0495502	0.00802768	0.11045	0	0	0.536747	0.0509343	216.834	0	0.000115625
958	NA	449	0	UP	396214	594170	6.49934e+06	0	0.032687	0	0	0.298338	0.0465374	0.0801939	0.0339335	0.0347645	0	0	0.457202	0.0163435	213.484	0	0
959	NA	450	0	UP	593755	593858	6.49934e+06	0.0378483	0.0177457	0	0	0.154305	0.0158048	0.0122002	0	0.0097047	0	0	0.681963	0.0616942	202.624	0.000444557	0
960	NA	451	0	UP	383389	592671	6.49934e+06	0	0.0117696	0	0	0.085018	0.0357242	0.0558017	0.0236777	0.0387704	0	0	0.731099	0.0117696	212.237	0.000153518	0
961	NA	452	0	UP	396191	592565	6.49934e+06	0.00152376	0.0274276	0	0.0023549	0.307245	0.115251	0.174816	0.0243801	0.0336612	0.000969663	0.00748026	0.290345	0.014545	216.176	6.09859e-05	6.41927e-06
962	NA	453	0	UP	402504	589201	6.49934e+06	0.00166205	0.0271468	0	0	0.332133	0.0317175	0.0768698	0.0234072	0.0271468	0.0066482	0.0308864	0.439335	0.00304709	222.394	0	0
963	NA	454	0	UP	436047	588639	6.49934e+06	0.0012474	0.0234234	0	0	0.159113	0.0780319	0.312682	0.0237006	0.0310464	0.0030492	0	0.360222	0.00748441	218.187	0.000164798	8.07687e-05
964	NA	455	0	UP	399286	587687	6.49934e+06	0	0.0173082	0	0	0.113542	0.0224315	0.0375242	0.00789255	0.00415397	0.0311548	0	0.746469	0.0195237	218.642	0	4.03289e-05
965	NA	456	0	UP	407195	587517	6.49934e+06	0	0.0429244	0	0.0472168	0.11188	0.0368319	0.0155082	0.0114927	0.0267239	0.400997	0.000692329	0.286624	0	203.615	0.00139413	3.88391e-05
966	NA	457	0	UP	375229	586375	6.49934e+06	0	0.0253428	0	0	0.262014	0.0181415	0.0847528	0.00512394	0.00221576	0	0	0.573743	0.0256197	220.816	0.000366473	0
967	NA	458	0	UP	471391	584998	6.1246e+06	0.00323007	0.0437528	0	0.004111	0.541183	0.0255469	0.0559389	0.0397886	0.0218764	0	0	0.249156	0.0146821	223.24	0.000497276	0.000605852
968	NA	459	0	UP	368744	584819	6.49934e+06	0	0.0348934	0	0	0.292717	0.0440321	0.124481	0.0764331	0.0052617	0	0	0.420659	0.00152312	219.121	0	0
969	NA	460	0	UP	400813	584433	6.49934e+06	0	0.0145429	0	0	0.286427	0.0702216	0.0720222	0.00180055	0.0067867	0.165928	0.0548476	0.316205	0.0112188	211.748	0.00031564	6.32882e-05
970	NA	461	0	UP	394402	582972	6.49934e+06	0.00110895	0.0632104	0.000831716	0	0.15761	0.181453	0.188106	0.0049903	0.0213474	0.139312	0	0.206127	0.00291101	208.043	0.00169334	0
971	NA	462	0	UP	410275	582605	6.49934e+06	0	0.0453222	0	0.024948	0.171171	0.00582121	0.0253638	0.00887041	0.0045738	0.129314	0	0.550104	0.00651421	213.109	0.00117812	1.61824e-05
972	NA	463	0	UP	464908	581846	6.49934e+06	0.000692137	0.0436047	0	0.00249169	0.123616	0.174003	0.12237	0	0.040144	0	0	0.468439	0.00913621	209.16	0.000573939	0
973	NA	464	0	UP	367060	581582	6.49934e+06	0	0.0178522	0	0	0.389427	0.110711	0.114309	0.00525879	0.0215887	0.0823415	0.0119015	0.240797	0	217.777	0.000491965	2.28548e-05
974	NA	465	0	UP	399132	581264	6.49934e+06	0	0.0423647	0	0.0294891	0.187041	0.121556	0.232175	0.00567631	0.0304583	0.202271	0.0271355	0.107158	0	203.279	0.00102881	4.52104e-05
975	NA	466	0	UP	403931	581141	6.49934e+06	0.00263194	0.0533315	0	0.0231334	0.133398	0.0159302	0.0198088	0.00249342	0.0221637	0.184236	0.156393	0.380247	0.00083114	206.555	0.000866361	0.00010375
976	NA	467	0	UP	347939	580323	2.94335e+06	0.0481005	0.0153186	0	0.015625	0.477022	0.0508578	0.139093	0	0.0909926	0	0.0698529	0.0839461	0	208.055	0.000160492	4.50256e-05
977	NA	468	0	UP	416684	579347	4.63828e+06	0.00252231	0.124369	0.183741	0.00601475	0.00329841	0.00174622	0	0.0048506	0	0.00329841	0	0.00795499	0.000194024	121.24	0.00632375	4.17915e-05
978	NA	469	0	UP	363840	578452	6.49934e+06	0.00983243	0.0170337	0.00083091	0.00138485	0.255643	0.101233	0.108849	0.00858607	0.0402991	0.165905	0.000969395	0.282925	0.00360061	212.955	0.000490101	1.98514e-05
979	NA	470	0	UP	368617	578369	6.49934e+06	0	0.0337763	0	0	0.199474	0.0530177	0.0606312	0.00539867	0.022979	0.00802879	0.0884551	0.500277	0.0030454	210.266	0.000947223	9.11909e-05
980	NA	471	0	UP	426239	575797	6.49934e+06	0.0591741	0.0279933	0	0	0.00720621	0.0126109	0.0139967	0.000138581	0.0891075	0	0	0.782428	0.00734479	216.141	0.000631489	0.000121997
981	NA	472	0	UP	405456	574618	6.49934e+06	0.000831025	0.0984765	0	0.00554017	0.067867	0.033241	0.03241	0.00900277	0.0182825	0.217313	0.101108	0.397507	0.00180055	204.595	0.00106601	0
982	NA	473	0	UP	426225	574185	6.49934e+06	0.00415455	0.0405761	0	0	0.0204958	0.04113	0.0653649	0	0.14721	0	0	0.665005	0.0121867	213.28	0.00114906	4.72267e-05
983	NA	474	0	UP	374917	571888	6.49934e+06	0.00526243	0.0285279	0	0	0.101509	0.106772	0.1792	0.00360061	0.0235424	0.051101	0.0105249	0.479573	0.00457	204.17	0.000486315	4.16482e-05
984	NA	475	0	UP	374883	570277	6.49934e+06	0	0.0275585	0	0	0.0684116	0.119374	0.0814292	0.00858607	0.0103864	0.0524858	0.00747819	0.617505	0.00401606	211.037	0.000484851	0
985	NA	476	0	UP	397337	569974	6.49934e+06	0	0.0745462	0	0.00692809	0.148122	0.0437855	0.0593044	0.00872939	0.0192601	0.286961	0.0667868	0.23791	0.000969932	198.811	0.00141405	0.000160573
986	NA	477	0	UP	373200	567096	6.49934e+06	0	0.0210701	0	0	0.233158	0.0589132	0.12254	0.0103965	0.00637649	0.00346548	0	0.500277	0.0431106	219.899	0.000306248	0
987	NA	478	0	UP	387682	566909	6.49934e+06	0	0.0275814	0	0.001386	0.154539	0.0241164	0.0278586	0.0040194	0.0253638	0.0838531	0.0465696	0.592654	0.0019404	205.757	0.000889489	0.000156729
988	NA	479	0	UP	377998	565446	6.49934e+06	0	0.0474144	0	0.00097047	0.101068	0.0808263	0.0550395	0.00374324	0.00665465	0.407875	0.00318869	0.279218	0.00152502	201.572	0.00135032	2.05205e-05
989	NA	480	0	UP	366742	562463	6.49934e+06	0	0.0132909	0	0	0.184134	0.178042	0.128755	0.0127371	0.0233975	0	0	0.456043	0.000969126	214.936	5.42954e-05	3.68684e-05
990	NA	481	0	UP	374722	562342	6.49934e+06	0	0.0466501	0	0.0128738	0.0880399	0.036268	0.0532946	0.00055371	0.00996678	0.310216	0.0458195	0.385382	0.000830565	201.453	0.00104879	0.000275784
991	NA	482	0	UP	398697	558677	6.49934e+06	0	0.0242181	0	0	0.0370883	0.290479	0.0855245	0	0.000830335	0	0	0.548713	0.013147	223.083	0	0.000478265
992	NA	483	0	UP	369783	555972	6.49934e+06	0	0.0384562	0	0	0.273205	0.0539494	0.0982155	0.0136948	0.0200581	0.00193664	0.00235164	0.495504	0	216.987	0.000360681	0.000323216
993	NA	484	0	UP	382633	555784	6.49934e+06	0	0.00900152	0	0	0.240548	0.0692425	0.0558094	0.00152333	0.00429303	0.0265891	0.0418225	0.55117	0	217.914	0.000174579	2.14734e-05
994	NA	485	0	UP	360065	553052	5.58337e+06	0.0799355	0.0412571	0	0	0.351974	0.00966962	0.0406124	0.00644641	0.0504432	0	0	0.38469	0.0298147	215.262	0.000979446	0
995	NA	486	0	UP	363272	552947	6.49934e+06	0	0.0199225	0	0	0.163531	0.0550636	0.0791367	0.0110681	0.00954621	0	0	0.658412	0.000830105	214.892	0.000449275	0
996	NA	487	0	UP	379281	549332	6.49934e+06	0	0.0609925	0	0.00291101	0.0795675	0.0582201	0.0417244	0.0155254	0.0392293	0.298863	0.0449127	0.347657	0.0036041	204.475	0.00114734	0.000272627
997	NA	488	0	UP	366290	546400	6.49934e+06	0	0.0245595	0	0.00818649	0.373109	0.0621618	0.0845012	0.00666019	0.0206743	0.114056	0.0575829	0.242403	0.00069377	214.868	0.000624937	4.04786e-05
998	NA	489	0	UP	393665	545873	6.49934e+06	0	0.018539	0	0	0.0666851	0.0730493	0.0565855	0.00276702	0.000830105	0	0	0.780299	0	227.02	0.000344946	0
999	NA	490	0	UP	358148	545104	6.49934e+06	0.00262939	0.0110711	0	0.00678107	0.500415	0.0545253	0.12026	0.0265707	0.0494049	0.0653197	0.010656	0.1478	0.00456684	220.698	4.8898e-05	0
1000	NA	491	0	UP	361326	543324	6.49934e+06	0.0119064	0.00609165	0	0	0.183857	0.0387651	0.072546	0.0387651	0.00858369	0	0.00982971	0.622456	0.00719922	224.132	9.51982e-05	6.69657e-05
1001	NA	492	0	UP	393576	542467	6.49934e+06	0.021041	0.0418051	0	0	0.00387597	0.0319767	0.0325305	0	0	0	0	0.846622	0	223.135	0.000990502	4.28514e-05
1002	NA	493	0	UP	387099	540977	6.49934e+06	0	0.0374983	0.00110696	0.00096859	0.201467	0.0318251	0.0446935	0.0184032	0.0253217	0	0.0217241	0.534108	0.0751349	219.254	0.000868399	7.44136e-06
1003	NA	494	0	UP	374157	536564	6.49934e+06	0.000692425	0.0405761	0.000692425	0	0.148317	0.0812907	0.060241	0.0164797	0.0112173	0.244149	0.0731201	0.27517	0	203.952	0.00141866	0.000254315
1004	NA	495	0	UP	374105	533327	6.49934e+06	0	0.0499862	0	0	0.0552479	0.0653559	0.0293547	0.000276932	0.0618942	0.11465	0.05054	0.533093	0.0060925	208.628	0.00152388	4.88017e-05
1005	NA	496	0	UP	381978	531447	6.49934e+06	0	0.0430748	0	0.000969529	0.107895	0.0171745	0.0229917	0.0031856	0.0099723	0.186427	0.0134349	0.591413	0.000831025	207.855	0.0009685	1.13964e-05
1006	NA	497	0	UP	388450	531193	2.98608e+06	0	0.102502	0	0.00241182	0.0708472	0.0853181	0.0277359	0	0.00934579	0	0.0470304	0.589689	0.0111547	215.679	0.0018828	0.000396428
1007	NA	498	0	UP	375669	517092	6.49934e+06	0	0.051612	0	0	0.0725059	0.143213	0.106822	0.00083022	0.0567317	0.0139754	0.0312716	0.494811	0	219.041	0.00149757	5.23736e-05
1008	NA	499	0	UP	365728	514271	5.91537e+06	0.0138508	0.0630137	0	0	0.433638	0.0296804	0.0761035	0.000608828	0	0.0251142	0.0686454	0.278234	0.00502283	219.212	0.00128146	0.000307427
1009	NA	500	0	UP	372317	512386	6.49934e+06	0.00277047	0.111788	0.0144064	0.000692617	0.077296	0.146696	0.05347	0	0.0243801	0.0163458	0.059288	0.376091	0.00083114	207.63	0.00240244	0.000296216
1010	NA	501	0	UP	372227	510771	6.33745e+06	0.00198694	0.284275	0.0271076	0.00141924	0.056344	0.0465512	0.00922509	0	0.00298041	0.013199	0.0960829	0.127164	0.00298041	188.38	0.00524732	0.000590589
1011	NA	502	0	UP	330236	762725	6.49934e+06	0	0.0218988	0	0	0.429522	0.100762	0.284962	0.0223146	0.000970201	0	0	0.132225	0.004158	229.281	0.000443581	0
1012	NA	503	0	UP	322090	754898	6.49934e+06	0	0.0397617	0	0.00318648	0.121363	0.150042	0.422555	0	0.000831255	0	0	0.220975	0.017872	223.452	0.000909839	0.000133564
1013	NA	504	0	UP	323705	754863	6.49934e+06	0	0.0264287	0	0.00290577	0.3837	0.0431714	0.297357	0.00069185	0.00083022	0	0	0.2088	0.0221392	220.652	0.000531114	0.000307121
1014	NA	505	0	UP	318860	753404	6.49934e+06	0.00305047	0.0708541	0.000970605	0.0130338	0.1736	0.235857	0.269135	0.00915141	0.0948419	0	0	0.078203	0.00110926	215.859	0.00186403	5.59385e-05
1015	NA	506	0	UP	338008	752879	6.49934e+06	0	0	0	0	0.217253	0.0337857	0.113819	0.0382166	0	0	0	0.552479	0.0444475	219.061	0	0
1016	NA	507	0	UP	317220	751859	6.49934e+06	0.00304372	0.0641948	0.00442723	0.00373547	0.173492	0.346154	0.216381	0.0345877	0.0116215	0	0	0.0814887	0.00207526	218.268	0.00196867	0.000230887
1017	NA	508	0	UP	318724	748587	6.49934e+06	0.00429244	0.0288009	0.00207699	0.014262	0.600249	0.0288009	0.120604	0.00761562	0.0348934	0.0684021	0.00983107	0.0602326	0.00152312	220.828	0.00117608	0
1018	NA	509	0	UP	325123	748393	6.49934e+06	0	0	0	0	0.622265	0.0898643	0.152589	0.0103849	0	0	0	0.101772	0.0231238	225.87	0	0
1019	NA	510	0	UP	317029	745437	6.49934e+06	0	0.033241	0.00193906	0.00387812	0.485873	0.00734072	0.0631579	0.0157895	0.0296399	0.0626039	0.0695291	0.189335	0.0157895	224.38	0.00129317	0
1020	NA	511	0	UP	318630	745409	6.49934e+06	0	0.0276663	0	0.0138332	0.465625	0.0278047	0.0663992	0.0110665	0.0239314	0.0995988	0.15507	0.0762208	0.0135565	222.962	0.0012099	0
1021	NA	512	0	UP	312088	740771	6.49934e+06	0	0.0378012	0	0.000138466	0.366934	0.018416	0.0715868	0.00706176	0.0120465	0.0294932	0.0918028	0.300194	0.0250623	222.998	0.00182435	2.71646e-05
1022	NA	513	0	UP	294334	738164	6.49934e+06	0	0.0384615	0.00110681	0.0239347	0.251522	0.0619812	0.060736	0.0962922	0.0951854	0.0965689	0.193553	0.0481461	0.0159103	213.911	0.00151458	0
1023	NA	514	0	UP	310367	737613	6.49934e+06	0.00277162	0.225887	0.0458703	0.00679047	0.318182	0.000692905	0.0508592	0.0310421	0.0254989	0.010255	0	0.136086	0.0221729	196.89	0.000867794	5.13353e-05
1024	NA	515	0	UP	323093	732433	6.49934e+06	0.0401885	0.0170455	0	0	0.376386	0.016214	0.127356	0	0.00180155	0	0	0.406042	0.0148282	224.79	0.000390215	9.80865e-05
1025	NA	516	0	UP	279500	729034	4.18326e+06	0.0329528	0	0	0	0.879388	0.00236916	0.0557829	0.000430756	0	0	0	0.0241223	0.00495369	222.197	0	0
1026	NA	517	0	UP	319726	727671	6.49934e+06	0	0	0	0	0.451086	0.0402657	0.167981	0.00996264	0.0247682	0.00193718	0	0.301647	0.00235229	231.045	0	0
1027	NA	518	0	UP	308443	726353	6.49934e+06	0.404567	0.00512111	0	0	0.34436	0.0274048	0.0970242	0.00235294	0.00442907	0.0476125	0.0103806	0.0156401	0.00262976	180.976	0.000707305	1.25045e-05
1028	NA	519	0	UP	314726	721369	6.49934e+06	0.0214474	0.0185416	0	0	0.118445	0.0538259	0.0653106	0.00166044	0	0.00207555	0.017573	0.62225	0.0747198	223.14	0.000579941	0
1029	NA	520	0	UP	293732	718850	6.49934e+06	0.0188366	0	0	0	0.840166	0.0137119	0.0537396	0.00277008	0	0	0	0.0663435	0.00443213	226.342	0	0
1030	NA	521	0	UP	313062	718207	6.49934e+06	0.000277277	0.031055	0	0.000415916	0.360738	0.144045	0.130598	0.0126161	0.00582282	0.119784	0.0654374	0.0980175	0.0128934	219.235	0.000990108	8.10537e-05
1031	NA	522	0	UP	300027	713802	6.49934e+06	0	0.0401662	0	0.0126039	0.445983	0.0423823	0.0948753	0.00443213	0.00872576	0.214127	0.0699446	0.0407202	0.0207756	218.222	0.00120707	0
1032	NA	523	0	UP	262931	713485	6.49934e+06	0	0.00691946	0	0	0.895239	0.00456684	0.0781899	0.00221423	0.00262939	0	0	0.00885691	0.000830335	231.236	2.79429e-05	0
1033	NA	524	0	UP	256411	712155	6.41045e+06	0.00463158	0.0460351	0	0.000982456	0.261193	0.176	0.24	0.00196491	0.0703158	0.0245614	0.0085614	0.138807	0.0261053	213.593	0.000668443	0
1034	NA	525	0	UP	286957	709361	6.49934e+06	0.0236645	0	0	0	0.769997	0.0287849	0.0869084	0.00221423	0	0	0	0.0770828	0.0113479	219.377	0	3.7656e-05
1035	NA	526	0	UP	301478	708889	6.49934e+06	0.00470979	0.0342153	0	0	0.44466	0.0581798	0.281202	0.00138523	0.0105278	0.0937803	0.018008	0.0436349	0.00581798	217.816	0.000949253	2.37598e-05
1036	NA	527	0	UP	253006	707452	6.49934e+06	0	0.0239347	0	0	0.501937	0.0118982	0.126729	0.0377698	0.158273	0.121472	0.00290537	0.0107914	0.00276702	223.161	0.000428927	8.8441e-06
1037	NA	528	0	UP	309466	705430	6.49934e+06	0	0.0573725	0.00166297	0.00332594	0.185976	0.18847	0.203575	0.00554324	0.0110865	0.122506	0.110865	0.0939579	0.00221729	218.483	0.00122929	0.000191254
1038	NA	529	0	UP	299707	704119	6.49934e+06	0.000969529	0.0421053	0	0.00249307	0.495983	0.0296399	0.118837	0.0034626	0.0437673	0.133518	0.048338	0.0577562	0.018144	221.85	0.00111547	5.29068e-05
1039	NA	530	0	UP	256097	704115	6.49934e+06	0	0.0224377	0	0	0.503463	0.0209141	0.157479	0.101939	0.150554	0.0353186	0	0.00484765	0.00152355	224.854	0.000367171	0
1040	NA	531	0	UP	357724	704083	6.49934e+06	0.304468	0.0449578	0	0.00276663	0.0383179	0.318855	0.0964172	0.00165998	0.0113432	0	0	0.176096	0.00387329	211.346	0	0.000469181
1041	NA	532	0	UP	235052	703455	5.45717e+06	0.0112137	0.0260554	0	0.00610158	0.640666	0.0130277	0.087566	0.101253	0.0590369	0.0150066	0	0.0128628	0	217.758	0.000648467	4.98892e-05
1042	NA	533	0	UP	281917	703124	6.49934e+06	0.119657	0.0141098	0	0	0.59455	0.0712408	0.124222	0.00318163	0.0030433	0	0	0.0637709	0.00553327	216.146	0.000598721	0.000196631
1043	NA	534	0	UP	220507	700870	6.49934e+06	0	0.00442723	0	0	0.704068	0.0911732	0.156475	0.00110681	0.0081627	0	0	0.033896	0.000691754	233.175	0	0
1044	NA	535	0	UP	283413	699886	6.49934e+06	0.00636414	0.00290537	0	0	0.827615	0.0124516	0.091865	0.000553403	0.000691754	0	0	0.0507748	0.00677919	221.692	0.000538434	0
1045	NA	536	0	UP	297942	699352	6.49934e+06	0.00470784	0.0553863	0	0.00249238	0.21573	0.107173	0.119219	0.00401551	0.00706176	0.225561	0.144143	0.0796178	0.0167544	212.246	0.00114999	3.11645e-05
1046	NA	537	0	UP	372054	698978	2.86427e+06	0.0091195	0.0345912	0	0.0336478	0.605031	0.0597484	0.125472	0	0	0	0	0.122956	0	216.725	0.00113149	0
1047	NA	538	0	UP	294644	697851	6.49934e+06	0.000968054	0.0333287	0	0.00124464	0.352372	0.0584981	0.117964	0.0283502	0.0580833	0.180888	0.0215738	0.118379	0.00622321	218.229	0.000754231	0.000333286
1048	NA	539	0	UP	297818	696130	6.49934e+06	0	0.0562016	0.00055371	0	0.141196	0.118079	0.165836	0.00996678	0.0102436	0.235742	0.0703212	0.162929	0.0125969	211.508	0.00125623	4.79054e-05
1049	NA	540	0	UP	339774	694889	6.49934e+06	0.00221668	0.0644223	0	0	0.612912	0.0246606	0.223469	0.000692713	0.0188418	0	0	0.0527847	0	224.913	0	0
1050	NA	541	0	UP	246873	694898	6.49934e+06	0	0.00747715	0	0	0.947245	0.00138466	0.0144004	0.0048463	0	0	0	0.0213237	0.00332318	224.036	0	0
1051	NA	542	0	UP	342988	694830	6.49934e+06	0	0.0397452	0	0	0.617505	0.0373909	0.279047	0	0.00332364	0	0	0.0229885	0	226.299	0	0
1052	NA	543	0	UP	223076	694410	6.49934e+06	0	0.0300471	0	0	0.489615	0.177513	0.291055	0.00152312	0.00207699	0	0	0.00761562	0.000553863	224.189	0.000252752	0
1053	NA	544	0	UP	229277	692520	6.49934e+06	0.00083091	0.0178646	0	0	0.683423	0.00941698	0.0300512	0.229885	0.00304667	0.00401606	0	0.00567788	0.000415455	227.426	0.00037064	0.00014382
1054	NA	545	0	UP	211648	690104	6.49934e+06	0	0.027439	0	0	0.778132	0.0292406	0.136364	0.00388027	0.00803769	0	0	0.0153825	0.00152439	234.848	0.000276131	0
1055	NA	546	0	UP	359766	689689	6.49934e+06	0	0.0243801	0	0	0.475551	0.160687	0.181189	0.0394792	0.0803435	0	0	0.0358775	0	212.065	0.000561121	4.69257e-06
1056	NA	547	0	UP	308764	689456	6.49934e+06	0.000554017	0.0138504	0	0	0.74072	0.0303324	0.155402	0.0142659	0.000692521	0	0.00443213	0.0347645	0.00498615	224.383	0.000418431	0
1057	NA	548	0	UP	374150	689308	6.49934e+06	0.000554247	0.036026	0	0	0.675904	0.0284052	0.0956076	0	0.0184287	0	0	0.129694	0	224.58	0.00102851	0.000252528
1058	NA	549	0	UP	555544	688403	4.51461e+06	0.0159426	0.0464328	0	0.0324831	0.526505	0.254683	0.0659625	0	0.015544	0	0	0.030291	0.00657633	209.769	0.000798503	0
1059	NA	550	0	UP	566826	686898	6.49934e+06	0	0.0109433	0	0.00429422	0	0.247264	0.00332456	0.272337	0.438426	0	0	0.0234104	0	185.859	0	0.000113323
1060	NA	551	0	UP	313414	686096	6.49934e+06	0.00512465	0.0477839	0	0	0.495429	0.0925208	0.260942	0	0.0168975	0	0	0.0588643	0.00540166	221.21	0.000880829	0
1061	NA	552	0	UP	265558	684651	6.49934e+06	0.000691754	0.024073	0	0.00124516	0.321527	0.26508	0.356669	0	0.00262867	0	0	0.0280852	0	219.413	0.000464493	0
1062	NA	553	0	UP	203358	684140	6.49934e+06	0.00180006	0.0221545	0	0	0.811687	0.0221545	0.0981723	0.00207699	0.00249238	0	0	0.0371088	0.00235392	231.094	0	0
1063	NA	554	0	UP	206486	683969	6.49934e+06	0	0.0206343	0	0	0.945575	0.0141255	0.0173106	0.00152333	0	0	0	0.00083091	0	231.829	0	0
1064	NA	555	0	UP	211305	683724	6.49934e+06	0.0294647	0.0153548	0	0	0.571587	0.156592	0.175543	0.00082999	0.0056716	0	0	0.0432978	0.00165998	231.331	0	0
1065	NA	556	0	UP	560406	683679	6.49934e+06	0.0474806	0.0148117	0	0	0.290698	0.128738	0.0150886	0.0247785	0.0290698	0	0	0.399779	0.049557	219.894	0.000280943	5.15245e-06
1066	NA	557	0	UP	311699	682937	6.49934e+06	0	0.0260136	0	0	0.674	0.070292	0.195655	0.00055348	0	0	0	0.0161893	0.00124533	216.899	0.000423039	0
1067	NA	558	0	UP	182532	681990	6.49934e+06	0	0.000830565	0	0	0.877353	0.00249169	0.0795958	0.00221484	0.000968992	0	0	0.0365449	0	234.078	0	0
1068	NA	559	0	UP	298973	681787	6.49934e+06	0	0.0166459	0	0	0.284922	0.272992	0.243168	0.167568	0.00457761	0	0	0.0101262	0	220.463	0	0.000486727
1069	NA	560	0	UP	300523	681732	6.49934e+06	0	0.0329686	0	0	0.267766	0.342014	0.205153	0.109433	0.0426652	0	0	0	0	203.293	0.000367105	0.000329524
1070	NA	561	0	UP	235074	680993	6.49934e+06	0.00166067	0	0	0	0.481179	0.0823415	0.261417	0.0596457	0.0246333	0	0	0.0783283	0.0107944	219.047	0	0
1071	NA	562	0	UP	176057	680744	6.49934e+06	0	0.00914254	0	0	0.746641	0.0293669	0.079928	0.0203629	0.00318604	0	0	0.109156	0.00221637	233.835	8.40856e-06	0.000321137
1072	NA	563	0	UP	544494	680279	6.49934e+06	0	0.0811634	0	0.00124654	0.00110803	0.523546	0	0.109695	0.26759	0	0	0.0098338	0.0033241	145.854	0.000801717	0
1073	NA	564	0	UP	359487	680122	6.49934e+06	0.286268	0.00249169	0	0.332226	0.242248	0.0225637	0.0833333	0	0	0	0	0.0292082	0	166.209	1.18913e-05	0
1074	NA	565	0	UP	270168	679632	6.49934e+06	0.000277162	0.00609756	0	0	0.326497	0.239468	0.276746	0.0375554	0	0	0	0.111142	0.00221729	224.608	0	0
1075	NA	566	0	UP	179133	678967	6.49934e+06	0.00941307	0.023948	0	0.000692137	0.635244	0.0170266	0.133859	0.000692137	0.0114895	0	0	0.16459	0.00179956	226.806	0.000362768	8.80568e-05
1076	NA	567	0	UP	346643	678747	6.49934e+06	0.0153718	0.00581637	0	0	0.374186	0.05484	0.245672	0.000969395	0.0181415	0	0	0.282648	0.00235424	219.084	0	0
1077	NA	568	0	UP	536510	678634	6.49934e+06	0.00194121	0.063228	0	0.000831947	0.0367443	0.654049	0.0140044	0.0223239	0.0744592	0	0	0.119107	0.0126179	204.097	0.000751566	5.67527e-06
1078	NA	569	0	UP	187054	678521	6.49934e+06	0	0.0261628	0	0	0.391196	0.148256	0.219961	0.0107973	0.0412514	0	0.00332226	0.155731	0.00332226	230.322	0.000478402	9.36201e-05
1079	NA	570	0	UP	257308	678502	6.49934e+06	0	0.0182724	0	0	0.29222	0.066722	0.399502	0.0438815	0.030454	0.00249169	0.131645	0	0.000830565	214.238	0.000674643	0
1080	NA	571	0	UP	179056	677365	6.49934e+06	0.000276702	0.033896	0	0.000691754	0.488379	0.0210293	0.103625	0	0.0269784	0	0	0.289153	0.0336193	223.809	0.00067217	8.80568e-05
1081	NA	572	0	UP	238082	676041	6.49934e+06	0.00263304	0.0221729	0	0	0.40036	0.0827328	0.421702	0	0.0115022	0.0116408	0	0.0418514	0.00540466	209.692	0	0
1082	NA	573	0	UP	308298	675091	6.49934e+06	0	0.00290778	0	0	0.664082	0.0642481	0.252977	0	0.00553863	0	0	0.0102465	0	220.273	0	6.37996e-05
1083	NA	574	0	UP	273074	674686	6.49934e+06	0	0.0113526	0	0	0.367576	0.256126	0.293507	0.00636854	0.00706078	0	0.00470719	0.0513637	0.00193825	221.417	0	0.000353852
1084	NA	575	0	UP	182080	673970	6.49934e+06	0	0.0595403	0	0.013985	0.39172	0.010108	0.166297	0	0.0228469	0	0.07491	0.242731	0.0178621	227.454	0.0011031	0
1085	NA	576	0	UP	558856	673984	6.49934e+06	0.0703894	0.0223084	0	0	0.00457254	0.0364417	0.00568103	0	0	0	0	0.781072	0.0795344	201.506	0.000167831	0
1086	NA	577	0	UP	372244	673364	6.49934e+06	0.297357	0.0128684	0	0	0.193995	0.231493	0.190397	0.00525806	0.00249066	0	0	0.0651723	0.00096859	187.171	0	0.000744442
1087	NA	578	0	UP	199564	673040	6.49934e+06	0.00138504	0.0168975	0	0	0.490997	0.0415512	0.242244	0.00249307	0.0174515	0	0	0.151801	0.0314404	215.494	0.000367897	4.12999e-05
1088	NA	579	0	UP	282576	672759	6.49934e+06	0.000692137	0	0	0	0.0823643	0.201827	0.228544	0.307447	0.151855	0	0	0.0272702	0	213.048	0	0.000310209
1089	NA	580	0	UP	296978	672233	6.49934e+06	0.0041534	0.0359961	0	0	0.166828	0.452028	0.251973	0.00553787	0.00332272	0	0	0.0784992	0.00166136	216.18	0.000749192	0.00021025
1090	NA	581	0	UP	221937	671913	6.49934e+06	0.245186	0.0295055	0	0	0.344231	0.0102507	0.0810362	0.00429422	0.00152376	0	0	0.248788	0.0193933	200.217	0.000431575	3.01034e-05
1091	NA	582	0	UP	384940	671525	6.49934e+06	0.00110742	0.0254707	0	0	0.460687	0.092608	0.35742	0.00941307	0.0307309	0	0	0.0225637	0	216.695	0.000625793	0
1092	NA	583	0	UP	276121	671368	6.49934e+06	0	0.0117615	0	0	0.0345925	0.294866	0.124256	0.0114847	0.00484295	0	0	0.504912	0.0132835	212.167	0.000374674	0
1093	NA	584	0	UP	328895	671234	6.49934e+06	0.0410788	0.024758	0	0	0.377732	0.0279391	0.125173	0.088935	0.0239281	0	0	0.256432	0.0200553	208.004	0.000266777	0.000232978
1094	NA	585	0	UP	247410	670830	6.49934e+06	0.00304456	0.0653197	0.0139773	0.000830335	0.163576	0.0553557	0.187102	0.0109327	0.014946	0.150844	0.152505	0.0956269	0.0211735	198.496	0.00196456	3.28155e-05
1095	NA	586	0	UP	343222	670834	6.49934e+06	0.0036066	0	0	0	0.256901	0.130393	0.227077	0.0098488	0.0334304	0	0	0.336385	0.00235816	214.736	0	0
1096	NA	587	0	UP	200999	669726	6.49934e+06	0	0.0352044	0	0	0.280111	0.0977131	0.202079	0	0.004851	0	0	0.361331	0.011781	218.145	0.000438346	1.72867e-05
1097	NA	588	0	UP	241011	669490	6.49934e+06	0.000554862	0.014149	0	0.0120682	0.473436	0.0101262	0.13178	0.0138715	0.0054099	0.0586767	0.0803163	0.187127	0.0117908	214.467	0.000426833	0
1098	NA	589	0	UP	474174	668839	6.37195e+06	0.416596	0	0	0.0162292	0.114169	0.263054	0.0413491	0.00084674	0.00310471	0	0	0.137454	0.00719729	171.358	0	0
1099	NA	590	0	UP	306496	668750	6.49934e+06	0.122302	0.0444106	0.000691754	0	0.269784	0.0731876	0.126453	0.00442723	0.0195075	0.00456558	0.000415053	0.284864	0.00249032	211.627	0.00198655	0
1100	NA	591	0	UP	308099	668695	6.49934e+06	0.285556	0.031959	0	0	0.195213	0.0655783	0.0929718	0.00913116	0.0154953	0	0	0.281129	0.0218594	207.397	0.000851427	5.59754e-05
1101	NA	592	0	UP	364035	667174	6.49934e+06	0.000831025	0.03241	0	0	0.477839	0.15554	0.223546	0.00221607	0.0204986	0	0	0.0801939	0	210.521	0.000557049	0.00018511
1102	NA	593	0	UP	368889	667091	6.49934e+06	0.0542636	0.0250554	0	0	0.263289	0.0818106	0.139258	0.0510797	0.0375138	0	0	0.341224	0.00429125	207.772	0.000557888	0.000190824
1103	NA	594	0	UP	228090	666882	6.49934e+06	0.128809	0.0473684	0	0	0.544875	0.0099723	0.0903047	0.000692521	0	0	0	0.16482	0.0108033	211.42	0.000479442	0
1104	NA	595	0	UP	277554	666495	6.49934e+06	0	0.018557	0	0	0.0715967	0.374186	0.228362	0.0558094	0.0267276	0	0.00858607	0.20565	0.0105249	213.786	0.000514246	5.31483e-06
1105	NA	596	0	UP	471045	665627	6.49934e+06	0.000830565	0	0	0	0.821152	0.0233942	0.0228405	0	0.00442968	0	0.00235327	0.123339	0.00166113	231.495	0	0
1106	NA	597	0	UP	303145	665627	6.49934e+06	0	0.0083091	0	0	0.230162	0.113696	0.146656	0.00152333	0.0103864	0.0242349	0	0.430273	0.0347597	210.946	0.00019228	0
1107	NA	598	0	UP	491804	665545	6.49934e+06	0.0694714	0.0197896	0	0	0.421672	0.123305	0.0238029	0.0012455	0	0	0	0.321201	0.0195129	223.051	0.000299893	3.66319e-05
1108	NA	599	0	UP	275891	664946	6.49934e+06	0	0.0206171	0	0	0.0689083	0.405562	0.225405	0.0304414	0.00124533	0	0	0.228587	0.0109312	214.269	0.00016001	0.000524633
1109	NA	600	0	UP	275891	664946	6.49934e+06	0	0.0206171	0	0	0.0689083	0.405562	0.225405	0.0304414	0.00124533	0	0	0.228587	0.0109312	214.269	0.00016001	0.000524633
1110	NA	601	0	UP	291847	664403	6.49934e+06	0.00664084	0.0745711	0.00152186	0	0.351134	0.118152	0.155506	0.0438572	0.020891	0.0121749	0.0451024	0.109436	0.0210293	196.664	0.00180762	0.000248523
1111	NA	602	0	UP	183152	664291	6.49934e+06	0	0.171903	0.00512111	0	0.293702	0.00816609	0.0411073	0.0163322	0.0153633	0.000692042	0.0757093	0.209689	0.0458131	204.747	0.00405724	9.70843e-05
1112	NA	603	0	UP	530141	664018	6.49934e+06	0.00498063	0.0100996	0	0	0.105838	0.0257333	0.00968456	0.00304372	0.00166021	0	0	0.545102	0.28611	212.3	0.000351553	0
1113	NA	604	0	UP	221548	663928	6.49934e+06	0	0.0132872	0	0	0.856194	0.00276817	0.063391	0	0.000968858	0	0	0.0557785	0.00761246	222.347	0	0.000237289
1114	NA	605	0	UP	186220	662504	6.49934e+06	0	0.0397232	0	0	0.145606	0.0116263	0.0433218	0	0.0178547	0	0.214948	0.42173	0.10519	213.41	0.00136059	7.10235e-05
1115	NA	606	0	UP	536609	662460	6.49934e+06	0	0	0	0	0	0.000969261	0	0	0	0	0	0.650374	0.348657	182.154	0	0
1116	NA	607	0	UP	387913	661839	6.49934e+06	0.0225793	0.00609503	0.00277047	0.0720321	0.635961	0.0127441	0.115806	0.00083114	0.0228564	0	0	0.083114	0.00124671	204.23	0.000271021	0.000438558
1117	NA	608	0	UP	469433	660847	6.49934e+06	0.0219231	0.00777022	0	0	0.842514	0.0051339	0.00943527	0	0.00111003	0	0	0.106008	0.00610518	230.22	0.000240232	0
1118	NA	609	0	UP	530173	660791	6.49934e+06	0.00886304	0.02285	0	0	0.236117	0.0778286	0.00775516	0.0343443	0.0116327	0	0	0.557125	0.02742	214.749	0.00064317	0
1119	NA	610	0	UP	375214	660496	6.49934e+06	0.0323831	0.0332134	0	0.0676723	0.491143	0.00899529	0.164683	0.00207584	0.0303072	0	0	0.141572	0.00152228	208.308	0.000398538	0.000694744
1120	NA	611	0	UP	323747	660168	6.49934e+06	0	0.0100968	0	0	0.348409	0.0448133	0.23278	0	0.000691563	0	0	0.359059	0.00414938	218.418	0	0
1121	NA	612	0	UP	275740	660133	6.49934e+06	0	0.0146713	0	0	0.452318	0.184498	0.182284	0.0099654	0.00622837	0.0849827	0.0121799	0.0444291	0.00775087	213.005	0.000569798	5.23442e-06
1122	NA	613	0	UP	346179	659589	6.49934e+06	0.0969395	0.0128791	0	0	0.050824	0.126021	0.161197	0.0588561	0.018557	0	0	0.39856	0.0761667	207.579	0	0.000551659
1123	NA	614	0	UP	528588	659190	6.49934e+06	0.00886427	0.0325485	0	0	0.597091	0.153324	0.0101108	0.0423823	0.13338	0	0	0.0198061	0.00249307	212.768	0.000290666	5.91193e-05
1124	NA	615	0	UP	402061	658444	6.49934e+06	0.0350318	0.0368319	0	0	0.0366934	0.0890335	0.0533093	0.0541401	0.0290778	0.00429244	0.000276932	0.607588	0.0195237	203.821	0.000230149	0.000330151
1125	NA	616	0	UP	282060	658317	6.49934e+06	0.000691946	0	0	0	0.451564	0.0683642	0.117631	0.00705785	0	0	0	0.338223	0.0164683	215.769	0	0
1126	NA	617	0	UP	411693	658318	6.49934e+06	0.0585386	0.0217271	0	0.0164683	0.32217	0.0488514	0.127456	0	0.0333518	0	0	0.335732	0.0350125	220.799	0.000366995	9.83979e-05
1127	NA	618	0	UP	211641	658002	6.49934e+06	0.0031878	0.004158	0	0	0.44948	0.132086	0.215662	0	0.00817741	0	0	0.144144	0.0431046	209.986	0.000132491	0
1128	NA	619	0	UP	440566	657936	5.53966e+06	0.0125183	0.0013006	0	0	0.835799	0.0039018	0.026012	0	0	0	0	0.113803	0.00666558	220.421	0	0.000347104
1129	NA	620	0	UP	565433	657900	6.49934e+06	0	0.0199446	0	0	0.960388	0	0.00761773	0.000554017	0.0102493	0	0	0	0.00124654	227.44	0.000392221	0.000127582
1130	NA	621	0	UP	485365	657518	6.49934e+06	0.0524126	0.02066	0	0	0.566556	0.10025	0.0328619	0.00665557	0.0321686	0	0	0.167083	0.0213533	218.399	3.73466e-05	0.00104417
1131	NA	622	0	UP	499805	657450	6.49934e+06	0	0.0507677	0	0	0.288837	0.320376	0.0302946	0.148707	0.105132	0	0	0.0387329	0.0171531	212.495	0	0.000407463
1132	NA	623	0	UP	501387	657447	6.49934e+06	0.0157764	0.0617216	0	0.00179906	0.266538	0.264185	0.036258	0.166205	0.139635	0	0	0.0316911	0.0161915	209.323	0	0.00099756
1133	NA	624	0	UP	274006	656985	6.49934e+06	0	0.0099723	0	0	0.705817	0.135457	0.0854571	0.00124654	0.00110803	0	0	0.0529086	0.00803324	220.23	0.000467708	2.17457e-06
1134	NA	625	0	UP	208351	656571	6.49934e+06	0.00318471	0.0380781	0	0	0.42329	0.167544	0.233453	0.00152312	0.00415397	0	0	0.114927	0.0108003	219.179	0.000711402	0.000144028
1135	NA	626	0	UP	350862	656295	6.49934e+06	0.00110696	0.0372215	0	0	0.0860661	0.146811	0.149578	0.275633	0.0366681	0	0	0.254047	0.00083022	211.717	0.00100106	0
1136	NA	627	0	UP	216357	656196	6.49934e+06	0	0.0461602	0	0	0.312587	0.130441	0.171056	0	0.00249515	0	0	0.310507	0.0213474	212.921	0.000803663	0
1137	NA	628	0	UP	184278	656193	6.49934e+06	0	0.0160687	0	0	0.287713	0.0297825	0.0903172	0.0126056	0.00955811	0	0.00263194	0.476797	0.0745256	215.676	0.000737458	3.18992e-05
1138	NA	629	0	UP	360553	656089	6.49934e+06	0.239308	0.0328028	0	0	0.147543	0.191834	0.190311	0.0211765	0.0114879	0	0	0.150865	0.00581315	187.998	0.000456698	3.14519e-05
1139	NA	630	0	UP	195471	655597	6.49934e+06	0	0.00693577	0	0	0.301151	0.0224719	0.0305174	0	0.000832293	0	0	0.613261	0.0248301	216.718	0.000128648	0
1140	NA	631	0	UP	270766	655487	6.49934e+06	0.00415282	0.0174419	0	0.000692137	0.373339	0.169435	0.144103	0.0143965	0.0282392	0	0	0.210963	0.037237	214.626	0	0.000639695
1141	NA	632	0	UP	575042	654747	6.49934e+06	0	0.00179881	0	0	0.597897	0.037775	0.0123149	0.0541027	0.0727826	0	0	0.21309	0.0102394	211.563	0	0
1142	NA	633	0	UP	365339	654354	6.49934e+06	0.00290497	0.0438512	0.00152165	0	0.15922	0.227832	0.230184	0.0106515	0.0164615	0	0	0.242219	0.0311246	209.213	0.00145632	0.000137014
1143	NA	634	0	UP	511025	654253	6.49934e+06	0	0.0376418	0	0	0.0401329	0.25602	0.0116247	0.410185	0.244395	0	0	0	0	190.729	0	0.000125727
1144	NA	635	0	UP	288312	653263	6.49934e+06	0.0138408	0.0246367	0	0.00124567	0.188374	0.294394	0.133841	0.00249135	0.00415225	0	0	0.32263	0.0143945	209.857	0	0.000720296
1145	NA	636	0	UP	544696	652883	6.49934e+06	0	0.0157742	0	0	0	0.0118998	0.00069185	0	0.00262903	0	0	0.684378	0.284627	205.235	0.000130105	0
1146	NA	637	0	UP	494981	652637	6.49934e+06	0	0.0527117	0	0.000830105	0.0940786	0.284311	0.0272551	0.130465	0.278085	0	0	0.108052	0.0141118	191.191	0.000592206	0
1147	NA	638	0	UP	225777	652552	6.49934e+06	0	0.0668512	0	0	0.713772	0.0250519	0.0723875	0.00692042	0.0110727	0	0	0.096609	0.00525952	216	0.00068299	0
1148	NA	639	0	UP	387711	652236	6.49934e+06	0.000971413	0.0817374	0	0	0.0589786	0.110602	0.155981	0.255482	0.321399	0	0	0.0148487	0	194.142	0.00140001	0.000477741
1149	NA	640	0	UP	390918	652142	6.49934e+06	0	0.0358825	0	0	0.379329	0.159601	0.26143	0.0343585	0.0784151	0	0	0.0232751	0	208.481	0.00176873	8.24769e-05
1150	NA	641	0	UP	595934	651812	6.49934e+06	0	0.0282509	0	0.00138485	0.562387	0.269769	0.0749204	0.00775516	0.0238194	0	0	0.027697	0.00401606	227.765	0.000764386	0
1151	NA	642	0	UP	208113	651740	6.49934e+06	0.016482	0.0387812	0	0	0.548892	0.0221607	0.0632964	0	0.00235457	0	0	0.291274	0.016759	223.016	0.000340402	0.000603321
1152	NA	643	0	UP	575082	651544	6.49934e+06	0.0836565	0.0220222	0	0	0.686427	0.0379501	0.00803324	0.0034626	0.00969529	0	0	0.129363	0.0193906	210.981	0.000654372	0.000555525
1153	NA	644	0	UP	454915	651354	6.49934e+06	0	0.0755396	0	0	0.501107	0.00235196	0.00677919	0.0170172	0.00636414	0.00290537	0.0307139	0.345324	0	220.533	0.000923361	8.48454e-05
1154	NA	645	0	UP	261012	651023	6.49934e+06	0.0113495	0.00387543	0	0.000692042	0.336471	0.31128	0.135917	0.0262976	0.0244983	0	0	0.138408	0.0112111	214.127	0	0
1155	NA	646	0	UP	565521	649856	6.49934e+06	0	0	0	0	0.12339	0.00166182	0	0.0112173	0.0184185	0	0	0.734524	0.110788	216.939	0	0
1156	NA	647	0	UP	307431	649448	6.49934e+06	0.00166459	0.0294077	0	0	0.375642	0.0542378	0.114579	0.000693577	0.0239978	0	0	0.399084	0.000693577	207.165	0	0.000492254
1157	NA	648	0	UP	488584	649429	6.49934e+06	0.013433	0.0106633	0	0	0.221853	0.130037	0.00941698	0.0211882	0.0394682	0	0	0.505055	0.0488852	213.43	0	0.000401791
1158	NA	649	0	UP	195135	649193	6.49934e+06	0.00179831	0.0210264	0	0	0.547379	0.0125882	0.0120349	0.00235164	0.00525661	0	0	0.356619	0.0409462	219.474	0	0.000470851
1159	NA	650	0	UP	379700	649217	6.49934e+06	0.0102536	0.00734377	0	0	0.188444	0.175281	0.358736	0.0174588	0.00249411	0	0	0.231675	0.00263267	209.585	0.000254616	0
1160	NA	651	0	UP	273761	648952	6.49934e+06	0.139454	0.0440382	0	0	0.458524	0.103033	0.0902922	0.00747819	0.00429303	0	0	0.128376	0.0239579	203.645	0.000431817	0.00088902
1161	NA	652	0	UP	328194	648787	6.49934e+06	0.00194175	0.00818308	0	0	0.493343	0.00679612	0.0632455	0.0396671	0.0122053	0	0	0.371983	0.00263523	217.03	0	0.000216307
1162	NA	653	0	UP	209562	648465	6.49934e+06	0.0531414	0.0229726	0	0.00553557	0.213396	0.079297	0.120814	0	0	0	0	0.478965	0.0258788	213.467	0	0.00027004
1163	NA	654	0	UP	434029	648338	6.49934e+06	0.0855756	0.0208044	0	0	0.803606	0.0036061	0.00513176	0.000970874	0	0	0	0.076699	0.00124827	216.204	0.000738213	0.000319541
1164	NA	655	0	UP	623264	647443	6.49934e+06	0	0.0515164	0	0	0.0204958	0.05027	0.0306052	0.00249273	0.0254812	0.408808	0.325163	0.0458385	0.00498546	202.478	0.00114523	5.93835e-05
1165	NA	656	0	UP	204676	647097	6.49934e+06	0.0033218	0	0	0.000692042	0.228651	0.0696194	0.200138	0	0	0	0	0.43045	0.067128	213.335	0	0
1166	NA	657	0	UP	358718	646522	6.49934e+06	0.00401495	0.0292122	0	0	0.0321196	0.274124	0.0677004	0.0328119	0.00955282	0	0	0.528589	0.0218746	202.044	0.000563339	1.97737e-05
1167	NA	658	0	UP	642700	646452	5.85105e+06	0.13115	0.0159902	0	0.00814883	0.0947109	0.471863	0.214176	0.00353629	0.00399754	0	0	0.0341328	0.022294	208.98	0.000234032	0.000313645
1168	NA	659	0	UP	442002	645032	6.49934e+06	0.00747922	0.0216066	0	0	0.880471	0.00858726	0.0114958	0.00221607	0	0	0	0.065374	0.00277008	227.268	1.36258e-05	0.000627
1169	NA	660	0	UP	222234	644706	6.49934e+06	0.00638268	0.00610518	0	0	0.425975	0.201887	0.132233	0.000138754	0.00222006	0	0	0.195227	0.0298321	216.578	0	0.000450309
1170	NA	661	0	UP	477297	644675	6.49934e+06	0	0.0164911	0	0	0.0289634	0.12791	0	0	0.0310421	0	0	0.546702	0.230599	207.303	0.000701745	0
1171	NA	662	0	UP	385921	644223	6.49934e+06	0.00844524	0.00470719	0	0	0.0250588	0.373806	0.128617	0.0747612	0.054548	0.00346117	0.0041534	0.320227	0.00221515	210.505	0.000100326	5.84816e-05
1172	NA	663	0	UP	414728	643756	6.49934e+06	0	0.0302946	0	0	0.145387	0.085489	0.11274	0.00456495	0.0056716	0.00428828	0.00788491	0.589985	0.000691659	221.486	0.000890601	0.000125939
1173	NA	664	0	UP	562408	643400	6.49934e+06	0	0	0	0	0	0	0	0	0	0	0	0.667359	0.332641	193.615	0	0
1174	NA	665	0	UP	557616	643327	6.49934e+06	0	0.00193825	0	0	0	0	0	0	0	0	0	0.789284	0.205593	194.575	7.08333e-05	4.60355e-05
1175	NA	666	0	UP	548018	643242	6.49934e+06	0	0	0	0	0.00733361	0	0	0	0	0	0	0.696001	0.296665	200.054	0	0
1176	NA	667	0	UP	469316	643142	6.49934e+06	0	0.00457064	0	0	0.0292244	0.123961	0.00235457	0	0.00290859	0	0	0.658172	0.160249	207.178	0.000418465	0
1177	NA	668	0	UP	265496	642853	6.49934e+06	0.00526316	0.0308864	0	0	0.214543	0.280886	0.0842105	0.00720222	0	0	0	0.353601	0.0211911	214.094	0.000467228	0.000207263
1178	NA	669	0	UP	323219	642531	6.49934e+06	0	0.0168835	0	0	0.877249	0	0.00844174	0	0.0038749	0	0	0.0935511	0	220.606	0	0
1179	NA	670	0	UP	324837	642477	6.49934e+06	0	0.0132854	0	0	0.399945	0.051204	0.0703017	0.0125934	0.00221423	0	0	0.44672	0.00373651	210.125	0	0
1180	NA	671	0	UP	236592	642404	6.49934e+06	0.000968992	0.0624308	0	0	0.428156	0.0202104	0.0830565	0.00110742	0	0	0	0.399779	0.00429125	222.656	0.000738982	0
1181	NA	672	0	UP	281513	642275	6.49934e+06	0.00402275	0	0	0.00124844	0.12526	0.412401	0.0918297	0	0.0377306	0	0	0.298654	0.0288528	206.471	0	0
1182	NA	673	0	UP	581658	641939	6.49934e+06	0	0.0479224	0	0	0.0552632	0.504155	0.016759	0.145983	0.17964	0	0	0.0477839	0.00249307	197.237	0.000395469	3.56105e-05
1183	NA	674	0	UP	255825	641625	6.49934e+06	0.0120482	0.114527	0.0027697	0.00124636	0.0270046	0.209805	0.0923695	0.00914001	0.0124636	0.00415455	0.0506855	0.332225	0.0732586	200.966	0.0012614	0.000295187
1184	NA	675	0	UP	467703	641558	6.49934e+06	0	0	0	0	0	0.0816948	0	0	0	0	0	0.65702	0.261285	203.997	0	0
1185	NA	676	0	UP	382631	641088	6.49934e+06	0.10653	0.0330659	0	0	0.100858	0.241007	0.244328	0.0246265	0.0103763	0	0.00290537	0.212922	0.00166021	204.513	0.000747466	0.000266616
1186	NA	677	0	UP	400246	640779	6.49934e+06	0.0065133	0.0364468	0	0	0.407567	0.0450388	0.150776	0.00568182	0.0225887	0.0175998	0.026469	0.27536	0.00194013	215.225	0.000825775	7.07455e-05
1187	NA	678	0	UP	292647	640266	6.49934e+06	0	0.0332733	0	0	0.410925	0.202828	0.150146	0.0018023	0.0110911	0	0	0.155691	0.0320255	216.087	0.000465602	0.000656375
1188	NA	679	0	UP	565655	640258	6.49934e+06	0	0.013014	0	0	0.673543	0.0613319	0.00969126	0.000692233	0.00456874	0	0	0.222345	0.0141216	209.412	0.000268084	0.000676163
1189	NA	680	0	UP	250950	640225	6.49934e+06	0.0249066	0.0748582	0	0.00096859	0.379411	0.0871731	0.112218	0	0.010101	0	0	0.302338	0.00802546	216.351	0.00107066	0
1190	NA	681	0	UP	254157	640080	6.49934e+06	0.00623614	0.122921	0.00485033	0.00332594	0.193459	0.119873	0.139412	0.00235588	0.0156596	0	0.0151053	0.291851	0.0173226	205.425	0.00249497	0.000368959
1191	NA	682	0	UP	307078	639772	6.49934e+06	0	0	0	0	0.383892	0.00484362	0.0210352	0	0.00290617	0	0	0.415029	0.172294	208.47	0	0
1192	NA	683	0	UP	634687	639751	6.49934e+06	0	0.0197842	0	0.0114831	0.273658	0.0766464	0.100858	0.00304372	0.109712	0.0406752	0.0244881	0.322773	0.00954621	219.549	0.000595942	5.32444e-05
1193	NA	684	0	UP	242877	638946	6.49934e+06	0.0483782	0.0177433	0	0.00318825	0.597727	0.0630718	0.076102	0.00346548	0.00471306	0	0	0.156917	0.0286942	220.678	0.000413868	0.000191741
1194	NA	685	0	UP	258870	638283	6.49934e+06	0.0652445	0.047375	0	0.000692617	0.486217	0.0498684	0.142541	0.00304751	0.0167613	0	0	0.178834	0.00803435	218.877	0.000441379	0
1195	NA	686	0	UP	478891	638207	6.49934e+06	0.00193718	0.0280891	0	0	0.0903556	0.0806697	0.00207555	0.00470458	0.0260136	0	0	0.549329	0.215304	211.074	0.000443043	0
1196	NA	687	0	UP	631481	638034	6.49934e+06	0	0.0242315	0	0.00540017	0.166297	0.091249	0.068679	0.000692329	0.00110773	0.205483	0.208391	0.204099	0.00498477	208.07	0.0009327	0
1197	NA	688	0	UP	393789	637634	6.49934e+06	0.156423	0.0769657	0	0	0.0250554	0.287375	0.150886	0.0449889	0.133306	0	0	0.0819491	0.00456811	188.892	0.00159373	0.000822823
1198	NA	689	0	UP	329450	637502	6.49934e+06	0.00152502	0.0224594	0	0	0.235547	0.041037	0.170803	0.0431166	0.00665465	0	0	0.4216	0.0572577	211.348	0	0.000635073
1199	NA	690	0	UP	411441	637359	6.49934e+06	0	0.0249757	0	0	0.498404	0.00166505	0.0568891	0.0337172	0.0330234	0.00610518	0.0670182	0.246566	0.0202581	215.477	0.00103849	3.83942e-05
1200	NA	691	0	UP	576947	637110	6.49934e+06	0	0.060925	0	0	0.202852	0.368457	0.0279701	0.105926	0.143035	0	0	0.0775408	0.00207699	198.851	0.000899881	0
1201	NA	692	0	UP	437127	637005	6.49934e+06	0	0.0574792	0	0	0.332825	0.389335	0.0548476	0.15097	0.00831025	0	0	0	0	208.941	0.000458626	0.000476369
1202	NA	693	0	UP	350393	637001	6.49934e+06	0.0384082	0.0345258	0	0	0.465197	0.0802829	0.153078	0.00346644	0.00540765	0	0	0.216583	0.00305047	209.28	0	0.000606291
1203	NA	694	0	UP	297359	636864	6.49934e+06	0.00276702	0.0247648	0	0.00124516	0.524765	0.102656	0.0770614	0.0344494	0.028777	0	0	0.187465	0.0160487	214.312	0	0.000747441
1204	NA	695	0	UP	379340	636353	6.49934e+06	0.0598172	0.0540017	0	0	0.36278	0.0685406	0.227222	0.0679867	0.0155082	0	0	0.140681	0.00346164	202.242	0.000750245	0.000257663
1205	NA	696	0	UP	620338	636170	6.49934e+06	0.00207526	0.101273	0.00207526	0.00373547	0.357637	0.169065	0.0419203	0.0103763	0.136552	0.023658	0	0.0114831	0.00553403	195.303	0.00303799	0
1206	NA	697	0	UP	599450	635803	6.49934e+06	0.00097047	0.0259254	0	0	0.128657	0.123804	0.0382642	0.0036046	0.0171912	0	0	0.5418	0.119784	208.952	0.000771726	0
1207	NA	698	0	UP	339035	635672	6.49934e+06	0.119275	0.0333472	0	0	0.425903	0.0179881	0.117891	0	0.0589456	0	0	0.218071	0.00857894	209.076	0.000196446	0.00138168
1208	NA	699	0	UP	348729	635421	6.49934e+06	0.0134349	0.0458449	0	0	0.462188	0.170776	0.184488	0.0131579	0.0247922	0	0	0.0817175	0	213.848	0.000270778	0.000632163
1209	NA	700	0	UP	377688	634784	6.49934e+06	0.0448629	0.0319856	0	0	0.111742	0.305871	0.204237	0.0624481	0.00318471	0	0	0.234007	0.00166159	197.757	0.000184623	0.000589981
1210	NA	701	0	UP	622002	634568	6.49934e+06	0	0.0959379	0	0.0106752	0.418827	0.141827	0.0435325	0.0341051	0.171219	0.0259254	0	0.0309164	0.00166366	209.499	0.00171627	0.000180203
1211	NA	702	0	UP	236258	634389	5.78965e+06	0.492931	0.0410129	0	0	0.25835	0.0260991	0.0296722	0.00170887	0.00310704	0	0	0.136399	0.0107193	186.224	0.00112357	0.000214664
1212	NA	703	0	UP	343844	633942	6.49934e+06	0.0224377	0.0314404	0	0	0.331302	0.0883657	0.135734	0.0657895	0.099446	0	0	0.212188	0.00235457	208.598	0.000280337	0.000136532
1213	NA	704	0	UP	559350	633727	6.49934e+06	0	0.00526754	0	0	0.368589	0.0246742	0.00540615	0.00443582	0.011644	0	0	0.558636	0.0213474	223.185	0	1.15402e-05
1214	NA	705	0	UP	512636	633366	6.49934e+06	0.84417	0.0128934	0	0	0.042978	0.0018023	0	0	0.00152502	0.00221822	0	0.067517	0.0216276	83.1172	0.000211662	0.000296638
1215	NA	706	0	UP	490107	633335	6.49934e+06	0	0	0	0	0	0.0452846	0	0	0	0	0	0.686055	0.268661	208.326	0	0
1216	NA	707	0	UP	509441	633334	6.49934e+06	0.00083091	0.0173106	0	0	0.184324	0.144163	0.00775516	0	0.00484697	0	0.0390528	0.543692	0.03656	213.089	0.00062028	0
1217	NA	708	0	UP	269952	633037	6.49934e+06	0	0.036046	0	0	0.357688	0.197837	0.0436711	0.0210731	0.00942742	0	0	0.334258	0	215.148	0	0.000418559
1218	NA	709	0	UP	322905	632942	6.49934e+06	0.00706469	0.0220252	0	0	0.252251	0.083114	0.193517	0.00761878	0.122039	0	0	0.279956	0.0324145	213.692	0.000183618	0.000393472
1219	NA	710	0	UP	620409	632943	6.49934e+06	0	0.0622665	0.00069185	0.0204788	0.12647	0.385914	0.108344	0.0467691	0.14598	0	0	0.0960288	0.0027674	203.914	0.000123263	0
1220	NA	711	0	UP	620409	632943	6.49934e+06	0	0.0622665	0.00069185	0.0204788	0.12647	0.385914	0.108344	0.0467691	0.14598	0	0	0.0960288	0.0027674	203.914	0.000123263	0
1221	NA	712	0	UP	239508	632884	4.70191e+06	0.0950374	0.0145622	0	0	0.239509	0.254646	0.09178	0.00287411	0	0	0	0.293926	0.0076643	214.097	0.000513928	0
1222	NA	713	0	UP	342199	632378	6.49934e+06	0.0248301	0.0130393	0	0	0.436122	0.0271882	0.14149	0	0	0	0	0.355944	0.00138715	211.999	0	0
1223	NA	714	0	UP	549753	632033	6.49934e+06	0	0.0491554	0	0.0182775	0.328025	0.115342	0.00872335	0.0123235	0.11008	0	0	0.318748	0.02437	215.667	0.000840339	0.000197813
1224	NA	715	0	UP	363138	631852	6.49934e+06	0.00069185	0	0	0	0.276325	0.242563	0.166182	0.0211706	0.0467691	0	0	0.245053	0.00124533	205.697	4.6486e-05	0.000289659
1225	NA	716	0	UP	305218	631807	6.49934e+06	0.04102	0.00485033	0	0	0.481014	0.100194	0.0629157	0	0.0223115	0	0	0.278271	0.0094235	211.419	0	0
1226	NA	717	0	UP	242717	631500	3.79689e+06	0.0673305	0	0	0	0.124704	0.317923	0.127312	0.00900901	0	0	0	0.34495	0.00877193	216.154	0	0
1227	NA	718	0	UP	248952	630646	6.38075e+06	0.060589	0	0	0	0.350571	0.215161	0.198535	0.00774975	0	0	0	0.141609	0.0257855	217.692	0	0
1228	NA	719	0	UP	432293	630595	6.49934e+06	0.0101066	0.0225668	0	0	0.529697	0.013014	0.0884674	0.0627163	0.0906825	0	0	0.17472	0.00263049	226.276	0.000708828	0
1229	NA	720	0	UP	641347	630189	4.47826e+06	0.926403	0	0	0.00603258	0	0	0	0	0	0	0	0.0237281	0.0438367	25.7982	0	0
1230	NA	721	0	UP	482085	630198	6.49934e+06	0.00415167	0.0301688	0	0	0.18904	0.140188	0.00927207	0.00152228	0.0408248	0	0	0.407556	0.175062	210.657	0.000479565	0.000474955
1231	NA	722	0	UP	377590	629918	6.49934e+06	0	0.0110834	0	0	0.060266	0.0223053	0.0343585	0.0879745	0.0526462	0	0	0.596287	0.135079	205.008	0.000262056	0
1232	NA	723	0	UP	338880	629249	6.49934e+06	0.109267	0.0297372	0	0.00484094	0.385615	0.0373444	0.131674	0.0217151	0.0167358	0	0	0.245505	0.0175657	216.378	0.00033633	0
1233	NA	724	0	UP	343721	629132	6.49934e+06	0.0628374	0.0368166	0	0	0.414256	0.0387543	0.154048	0.000138408	0.060346	0	0	0.208858	0.00650519	216.157	0.000527577	0.000443903
1234	NA	725	0	UP	289075	629115	6.49934e+06	0	0.0174539	0	0	0.234936	0.41834	0.0771575	0	0.0023549	0	0	0.248372	0.00138523	209.851	0	0.00050284
1235	NA	726	0	UP	351779	628911	6.49934e+06	0	0.00498339	0	0	0.334441	0.047619	0.156285	0.0981451	0.00664452	0	0	0.351052	0.000830565	211.122	0	0
1236	NA	727	0	UP	268176	628280	6.49934e+06	0.00207699	0.0135696	0	0	0.726115	0.0376627	0.0603711	0.0175852	0.00166159	0	0	0.132235	0.00872335	221.962	0	0.0005143
1237	NA	728	0	UP	284218	627686	6.49934e+06	0.000968858	0.0441522	0	0	0.706851	0.0455363	0.0553633	0	0.00415225	0	0.0319723	0.0993772	0.00179931	225.262	0.000803273	0
1238	NA	729	0	UP	593159	627620	6.49934e+06	0.00954489	0.0445428	0.000968322	0.00843823	0.0493844	0.627749	0.0165998	0.00152165	0.00843823	0	0	0.216212	0.0132798	202.003	0.000601622	0.000286597
1239	NA	730	0	UP	432249	627377	6.49934e+06	0	0.00885691	0	0	0.433296	0.0101024	0.0157764	0.0518959	0.00788818	0	0.00608912	0.452671	0.0134237	222.318	0.000488886	4.8789e-05
1240	NA	731	0	UP	351731	627312	6.49934e+06	0.000692233	0.0121833	0	0	0.138724	0.169182	0.179288	0.223591	0.0361346	0	0	0.239097	0.00110757	198.991	0.00041617	0
1241	NA	732	0	UP	446745	627236	6.49934e+06	0.0168858	0.00138408	0	0	0.00705882	0.184637	0.0592388	0.00968858	0.00193772	0	0	0.629204	0.0899654	209.811	0	2.82192e-05
1242	NA	733	0	UP	371099	626843	6.49934e+06	0	0.012872	0	0	0.0620069	0.170519	0.0656055	0	0.00276817	0	0	0.680277	0.00401384	206.231	0.000427974	1.25207e-05
1243	NA	734	0	UP	385526	626511	6.49934e+06	0	0.0275394	0	0	0.182674	0.117077	0.113202	0.00691946	0.025602	0	0	0.518544	0.00401329	202.845	0.000505571	7.11029e-05
1244	NA	735	0	UP	586759	625943	6.49934e+06	0	0.0196567	0	0	0.0999446	0.148256	0.0166113	0.000415282	0.00733666	0	0	0.664313	0.0395903	209.899	0.000588742	0
1245	NA	736	0	UP	348467	625784	6.49934e+06	0	0.0422379	0	0	0.0990168	0.379726	0.115773	0.0980474	0.104279	0	0	0.160643	0.00027697	198.395	0.000754976	0
1246	NA	737	0	UP	543413	625553	6.49934e+06	0	0.0340532	0	0	0.561323	0.0585548	0.050526	0.016196	0.223422	0	0	0.0393134	0.0166113	208.47	0	0
1247	NA	738	0	UP	303416	625424	6.49934e+06	0	0.012185	0	0	0.599557	0.0159236	0.0472168	0.0538632	0.0257546	0	0	0.242454	0.00304625	213.523	0.00035182	0
1248	NA	739	0	UP	493300	625335	6.49934e+06	0.066842	0	0	0	0	0.000276778	0	0	0.0012455	0	0	0.250346	0.68129	186.771	0	0.000330731
1249	NA	740	0	UP	263207	625249	5.9519e+06	0.249585	0.00513673	0	0.000906481	0.539054	0.00891373	0.0105756	0.000755401	0.00196404	0	0	0.16921	0.0138994	207.525	0	0.000506607
1250	NA	741	0	UP	271251	624946	6.49934e+06	0.0018023	0.0286982	0	0.00152502	0.529322	0.0532372	0.105781	0	0.00720921	0	0	0.249965	0.0224594	217.722	0	0.000378716
1251	NA	742	0	UP	396747	624719	6.49934e+06	0	0.01232	0	0	0.224391	0.0197951	0.0502492	0.116417	0.00816722	0	0	0.558001	0.0106589	221.62	0.0004613	4.22032e-05
1252	NA	743	0	UP	335520	624514	6.49934e+06	0	0.0258967	0	0	0.140839	0.0443152	0.11702	0.00526243	0.00110788	0	0	0.640908	0.01828	221.082	0.000611438	0
1253	NA	744	0	UP	295329	624097	6.49934e+06	0.211328	0.0468079	0	0	0.276416	0.0461155	0.0835064	0.000692425	0.0591331	0.00235424	0.0630107	0.191663	0.0189724	198.413	0.00118685	0.000251233
1254	NA	745	0	UP	356479	623975	6.49934e+06	0.00110988	0.00665927	0	0	0.461293	0.0936459	0.142481	0.0197003	0.0270533	0	0	0.245006	0.00305216	209.361	0.000493357	0
1255	NA	746	0	UP	411222	622845	6.49934e+06	0	0.00470523	0	0	0.165237	0.0799889	0.124827	0.000830335	0.019928	0	0	0.582342	0.0221423	218.085	0	0.000138331
1256	NA	747	0	UP	578752	622645	6.49934e+06	0	0.00318515	0	0	0.108157	0.0803213	0.0170337	0.00235424	0.0324055	0	0	0.678022	0.0772746	203.912	5.70348e-05	0
1257	NA	748	0	UP	528902	622241	6.49934e+06	0.000830335	0	0	0.0286466	0.146831	0.0363963	0.0127318	0	0.0202048	0.00899529	0	0.656518	0.0888458	210.293	0	0
1258	NA	749	0	UP	267968	621897	5.37368e+06	0.103535	0.00536103	0	0	0.692243	0.00904674	0.1032	0	0.00134026	0	0	0.0852739	0	217.64	0	0
1259	NA	750	0	UP	377424	621852	6.49934e+06	0	0.00969932	0	0	0.376334	0.0339476	0.0835527	0.0036026	0.0047111	0	0	0.488153	0	214.401	0	0
1260	NA	751	0	UP	399893	621422	6.49934e+06	0.00581959	0.000415685	0	0	0.187751	0.0447554	0.0640155	0.00900651	0.013579	0	0	0.667313	0.00734377	209.745	0.000397694	0
1261	NA	752	0	UP	604509	621359	6.49934e+06	0	0.0226833	0	0	0.342324	0.326141	0.0644537	0.0146611	0.00456432	0	0	0.201383	0.0168741	201.283	0.000235094	0
1262	NA	753	0	UP	292013	620985	6.49934e+06	0.00083137	0.0583345	0.00540391	0.0443398	0.372731	0.0886795	0.107385	0.00512678	0.0640155	0	0.0836913	0.131218	0.00138562	208.328	0.00158432	7.72963e-05
1263	NA	754	0	UP	296822	620826	6.49934e+06	0.0469399	0.103572	0.00636943	0.000692329	0.491277	0.0330933	0.0490169	0.0178621	0.117834	0.0135696	0.0138466	0.0420936	0.0155082	202.455	0.002623	0.000104417
1264	NA	755	0	UP	520791	620638	6.49934e+06	0	0.0183003	0	0.00734784	0.493137	0.0141411	0.0122002	0.00097047	0.126438	0.00873423	0	0.254818	0.0551782	215.007	0.000484889	0
1265	NA	756	0	UP	469263	620593	6.49934e+06	0	0.0433038	0	0	0.0329275	0.413392	0.0073326	0.200194	0.111234	0	0	0.170587	0.00332042	188.463	0.000438138	0.000357383
1266	NA	757	0	UP	506245	620556	6.49934e+06	0.07335	0.0224626	0	0	0.485996	0.00318913	0.00748752	0.000554631	0.0281475	0	0	0.307543	0.0560177	217.472	0.000366974	0.000733761
1267	NA	758	0	UP	622293	620146	6.49934e+06	0	0.0215857	0	0.00166044	0.127716	0.0900789	0.09423	0.00318251	0.00802546	0.0693234	0.0254601	0.492874	0.0482911	206.749	0.000797554	0
1268	NA	759	0	UP	383800	620106	6.49934e+06	0.00567631	0.0359961	0	0	0.159767	0.0246435	0.0963589	0.110896	0.0292122	0.00359961	0	0.52762	0.0062301	210.049	0	0.000494563
1269	NA	760	0	UP	619088	620081	6.49934e+06	0	0.0141176	0	0.00193772	0.31474	0.1809	0.0907958	0.0148097	0.00968858	0	0.0283737	0.332595	0.0120415	200.162	0.00026229	6.03794e-06
1270	NA	761	0	UP	330561	619826	6.49934e+06	0	0.0277008	0	0	0.206094	0.107756	0.211496	0.00249307	0.0116343	0.0160665	0.00263158	0.397784	0.00526316	215.938	0.000769958	0
1271	NA	762	0	UP	580436	619471	6.49934e+06	0.00623182	0.0189724	0	0	0.0804598	0.108988	0.0198034	0.0120482	0.0728431	0.00429303	0	0.615981	0.0452846	216.691	0.000757954	0
1272	NA	763	0	UP	364424	618945	6.49934e+06	0.00359961	0.0242282	0	0.000692233	0.281877	0.0602243	0.0901288	0.0560709	0.0206285	0.00526097	0.0279662	0.420186	0.00304583	209.777	0.000566425	0.00027522
1273	NA	764	0	UP	306414	618883	6.49934e+06	0.0207785	0.0788198	0	0	0.633883	0.00637207	0	0.00263194	0.00540241	0	0	0.232581	0.00803435	215.024	0.00149613	2.74007e-05
1274	NA	765	0	UP	501410	618925	6.49934e+06	0	0	0	0	0.0384988	0.0141255	0.00110788	0	0.0027697	0	0	0.903614	0.0398837	205.07	0	0
1275	NA	766	0	UP	486898	618887	6.49934e+06	0.000692042	0.0424913	0	0.00179931	0.155571	0.337578	0.0398616	0.121384	0.0283737	0	0	0.176609	0.0946713	192.647	0.000244174	0.000466084
1276	NA	767	0	UP	375723	618689	6.49934e+06	0.00345877	0.0166021	0	0	0.347399	0.0124516	0.0666851	0.00857775	0.042197	0	0.00691754	0.473022	0.0226895	209.106	0	0
1277	NA	768	0	UP	320848	616834	6.49934e+06	0.0246537	0.0367036	0	0	0.379363	0.139474	0.135873	0.0282548	0.0437673	0.0282548	0	0.177562	0.00554017	207.169	0.000615298	9.12242e-05
1278	NA	769	0	UP	290258	616205	6.49934e+06	0.169827	0.0552249	0	0	0.487474	0.0112111	0.020346	0.000692042	0.0251903	0	0.069481	0.14519	0.0113495	206.097	0.00145975	0.00015241
1279	NA	770	0	UP	451461	615896	6.49934e+06	0.0109418	0.0134349	0	0	0.703463	0.0103878	0.0367036	0.0127424	0	0	0	0.208587	0.00207756	219.642	0.000264773	0
1280	NA	771	0	UP	383670	615303	6.49934e+06	0	0.0288129	0	0	0.501039	0.0210555	0.0977975	0.0229949	0.0292284	0.00540241	0.00346308	0.285358	0.00207785	209.773	0.000608048	0.000266984
1281	NA	772	0	UP	404628	614876	6.49934e+06	0.000692042	0.0267128	0	0	0.212734	0.0480277	0.0692042	0.0191003	0.0119031	0.149204	0.00747405	0.44263	0	205.628	0.000917223	2.1124e-05
1282	NA	773	0	UP	425605	614575	6.49934e+06	0	0.00830335	0	0	0.106698	0.00941046	0.0375035	0.00373651	0.00345973	0.0506504	0	0.768613	0.0116247	203.336	0.000238642	0
1283	NA	774	0	UP	490106	614033	6.49934e+06	0.0117615	0	0	0	0	0.193441	0.00345925	0.00636502	0.0644804	0	0	0.323647	0.396845	194.442	0	0
1284	NA	775	0	UP	391689	613513	6.49934e+06	0	0.0197814	0	0.0030433	0.407387	0.0211648	0.0502144	0.0195048	0.0361046	0.27611	0.059206	0.107484	0	204.313	0.000614619	0.00010169
1285	NA	776	0	UP	411042	613186	6.49934e+06	0	0.0612555	0	0	0.14505	0.0837942	0.09375	0.0117533	0.0210177	0.148783	0.00373341	0.392008	0.00318031	205.222	0.00133412	5.47188e-05
1286	NA	777	0	UP	340079	613095	6.49934e+06	0.01342	0.0459325	0.00830105	0.00332042	0.271168	0.00650249	0.14845	0.0193691	0.0493913	0.010238	0	0.383785	0.0105147	198.734	0.000814218	0
1287	NA	778	0	UP	651445	612849	6.4989e+06	0.0579509	0.00318869	0	0.013032	0.0808263	0.252461	0.0732012	0.00762512	0.0806876	0.00194094	0.00707057	0.403161	0.0188548	218.351	0	0.000263053
1288	NA	779	0	UP	353011	612770	6.49934e+06	0.00166113	0	0	0	0.696567	0.00539867	0.0834718	0.0949612	0	0	0	0.114895	0.0030454	221.454	0.000427217	0
1289	NA	780	0	UP	462796	612533	6.49934e+06	0.0157764	0.0438694	0	0	0.480072	0.211459	0.0549405	0.00332134	0.0172986	0	0	0.13659	0.0138389	209.395	0.000566343	0.000165903
1290	NA	781	0	UP	632048	612335	6.49934e+06	0.00733666	0.0160576	0	0.361019	0.213594	0.174834	0.0377907	0.00276855	0.0562016	0.00678295	0.00373754	0.0801495	0.0185493	161.517	0.000615756	7.30591e-05
1291	NA	782	0	UP	388442	611976	6.49934e+06	0.00457064	0.00969529	0	0	0.0713296	0.0379501	0.0591413	0.0368421	0.048338	0.0259003	0	0.692382	0.0138504	205.471	0	0
1292	NA	783	0	UP	402925	611679	6.49934e+06	0	0.0423024	0	0	0.131623	0.0940361	0.0628294	0.015534	0.0138696	0.0289875	0.0270458	0.580166	0.00194175	212.499	0.00125667	0
1293	NA	784	0	UP	415873	611540	6.49934e+06	0.00249032	0.0143885	0	0	0.392225	0.0406752	0.115385	0.00318207	0.00830105	0	0	0.414914	0.0084394	219.581	2.03463e-05	4.43837e-05
1294	NA	785	0	UP	588665	611505	6.49934e+06	0	0.000968858	0	0	0.0631142	0.140484	0.00941176	0.0033218	0.0033218	0	0	0.603183	0.176194	207.769	0	7.67041e-05
1295	NA	786	0	UP	419093	611501	6.49934e+06	0	0.00124792	0	0	0.750832	0.00180255	0.00485302	0.00790349	0.00582363	0	0	0.222962	0.00457571	218.271	0	0
1296	NA	787	0	UP	438477	611206	6.49934e+06	0.0137062	0.0398726	0	0.00124602	0.137062	0.290184	0.172228	0.011768	0.0120449	0	0	0.314966	0.00484563	209.591	0.000537585	0.000231452
1297	NA	788	0	UP	393228	610259	6.49934e+06	0	0.0256268	0	0.00789583	0.0948885	0.0533315	0.088932	0.00678764	0.0746641	0.0128827	0	0.568361	0.0644134	211.103	0.000492163	0.000100725
1298	NA	789	0	UP	402888	610078	6.49934e+06	0	0.0267387	0	0	0.110557	0.0725963	0.02757	0.00928235	0.00360211	0.208091	0.022721	0.514686	0.00221668	218.052	0.000832719	6.79044e-05
1299	NA	790	0	UP	420645	609847	6.49934e+06	0	0.0275891	0	0	0.566339	0.00194094	0.0209344	0.00277277	0.00956606	0.00623874	0.00235686	0.352003	0.00734784	219.234	0.000486941	0
1300	NA	791	0	UP	430334	609674	6.49934e+06	0	0.0157917	0	0	0.100429	0.00623355	0.0339382	0.0162072	0.00083114	0.00429422	0	0.809115	0.0131597	208.092	0	0
1301	NA	792	0	UP	294883	609615	6.49934e+06	0.00706078	0.0566247	0	0	0.36093	0.00982971	0.041534	0.00387651	0.125017	0.0107988	0.194102	0.176519	0.013014	213.745	0.00126936	0
1302	NA	793	0	UP	351331	609583	6.49934e+06	0.057309	0.0290698	0	0	0.354651	0.0434662	0.149779	0.0440199	0.0276855	0.0254707	0	0.260244	0.00373754	206.363	0.000464263	0.000238014
1303	NA	794	0	UP	446561	609493	6.49934e+06	0.00235262	0.00788818	0	0	0.752837	0.00844174	0.018129	0	0	0	0	0.202878	0.00747301	221.35	0.000197566	0
1304	NA	795	0	UP	357765	609428	6.49934e+06	0	0.0289714	0	0	0.167868	0.055725	0.0838647	0.0619629	0.087053	0.0281397	0.0267535	0.427363	0.0158026	203.225	0.00095029	0.000145048
1305	NA	796	0	UP	511114	609216	6.49934e+06	0.00166228	0.0227178	0	0	0.235767	0.0883779	0.0160687	0.00318604	0.0659371	0	0.00983516	0.47749	0.0570716	217.736	0	0.00101393
1306	NA	797	0	UP	473921	609207	6.49934e+06	0.0862045	0	0	0	0	0.0535492	0	0	0	0	0	0.381071	0.479175	190.192	0	0
1307	NA	798	0	UP	317395	608876	6.49934e+06	0.00304414	0.0304414	0	0	0.657811	0.0136986	0.0322402	0.00152207	0.0372215	0.00359762	0.0520271	0.159817	0.00857894	218.267	0.000703018	7.95988e-06
1308	NA	799	0	UP	328675	608540	6.49934e+06	0.713614	0.000553403	0	0	0.142086	0.0166021	0.0664084	0.00276702	0.000691754	0	0	0.0564471	0.000830105	164.169	0	2.20159e-05
1309	NA	800	0	UP	335105	608412	6.49934e+06	0.0178497	0.0294728	0	0	0.511969	0.0438633	0.120797	0	0.00332088	0	0	0.269683	0.00304414	224.281	0	0
1310	NA	801	0	UP	414157	608336	6.49934e+06	0	0.00845109	0	0	0.363259	0.0217512	0.0500139	0.0187032	0.00304794	0	0	0.533804	0.000969798	219.649	5.95358e-05	3.89271e-05
1311	NA	802	0	UP	435176	607982	6.49934e+06	0.0045719	0.0250762	0	0	0.35744	0.0912995	0.0906068	0.00138543	0.000969798	0	0	0.4202	0.00845109	210.346	0.000448541	0.000161808
1312	NA	803	0	UP	520837	607644	6.49934e+06	0	0.00608997	0	0	0.142284	0.0477509	0.020346	0.0948097	0.100208	0	0	0.565813	0.022699	215.458	0	0.000182123
1313	NA	804	0	UP	482000	607547	6.49934e+06	0.0133093	0.00166366	0	0	0.123943	0.0054069	0.00415916	0	0.00346596	0	0	0.65784	0.190212	217.187	0	0
1314	NA	805	0	UP	364132	606066	6.49934e+06	0.0018043	0.00846634	0	0	0.159473	0.129355	0.129077	0.0176266	0.0420541	0.0263706	0	0.484108	0	209.118	0.000162871	8.09345e-05
1315	NA	806	0	UP	369001	605974	6.49934e+06	0.230684	0.00803102	0	0	0.37095	0.0293547	0.0607865	0.00387704	0.00152312	0.00983107	0	0.280532	0.00249238	211.017	0.000441915	7.41344e-06
1316	NA	807	0	UP	477189	605939	6.49934e+06	0.2938	0.0858013	0	0.00484362	0.336424	0.0369499	0.0135621	0.00110711	0.015638	0.15209	0.00581234	0.015638	0.00262939	175.128	0.00153822	0.00019943
1317	NA	808	0	UP	501337	605933	6.49934e+06	0.119397	0.0146652	0	0.000553403	0.235196	0.0872994	0.0192308	0.00110681	0.0136967	0	0.00899281	0.419065	0.0553403	206.277	0.000730538	0
1318	NA	809	0	UP	690264	605625	6.49934e+06	0.0234007	0.0242315	0	0	0.316948	0.16062	0.120881	0.0258931	0.020216	0	0	0.293271	0.0145389	199.854	0.000278625	0
1319	NA	810	0	UP	617708	605575	4.08445e+06	0.00396738	0.0432004	0	0.0233635	0.0447432	0.398722	0.0332819	0.00352656	0.0101389	0	0	0.369628	0.0670046	205.725	0.000546675	0.000633075
1320	NA	811	0	UP	598421	605191	6.49934e+06	0.00387436	0.0307181	0	0	0.136986	0.085651	0.0257368	0.00221392	0.0168811	0.0055348	0	0.60191	0.0143905	210.139	0.00200297	0
1321	NA	812	0	UP	667742	605174	6.08311e+06	0.0663808	0.0192194	0.00280899	0.0193672	0.0521881	0.450177	0.0817564	0.00162626	0.00517445	0	0	0.205943	0.0613542	198.011	0.000491538	0.000622493
1322	NA	813	0	UP	467570	604437	6.49934e+06	0	0.0243869	0	0.00886795	0.61757	0.0295136	0.00346404	0.0112235	0.0318692	0.131495	0.0975475	0.0264653	0	208.689	0.00100092	0
1323	NA	814	0	UP	688676	604032	6.49934e+06	0.077019	0.00554093	0	0.00124671	0.297271	0.143926	0.12481	0	0.0457127	0	0	0.274415	0.0300596	193.86	0.00020756	0
1324	NA	815	0	UP	514329	602728	2.70058e+06	0	0	0	0.014975	0.01797	0.184692	0.040599	0	0.00199667	0	0	0.674875	0.0648918	209.383	0	0
1325	NA	816	0	UP	502925	602668	6.49934e+06	0.322813	0.0116279	0	0	0.0790421	0.148394	0.0240864	0.00484496	0.0070598	0	0	0.351883	0.0231174	170.713	0.000414661	7.51326e-05
1326	NA	817	0	UP	693527	602495	4.99149e+06	0.393907	0.00144222	0	0.0308275	0.155039	0.191635	0.0522805	0	0.00180278	0	0	0.169281	0.00378583	166.53	0	0.000351136
1327	NA	818	0	UP	343027	601787	6.49934e+06	0.0085825	0.00996678	0	0	0.190476	0.1884	0.160991	0.0290698	0.0588317	0	0	0.291805	0.0470653	206.527	0.000320377	0
1328	NA	819	0	UP	349501	601570	6.49934e+06	0.00179956	0.0325305	0	0	0.210548	0.210963	0.149363	0.0611849	0.0624308	0	0	0.262874	0.00830565	215.361	0.000410612	0.000835638
1329	NA	820	0	UP	436716	601536	6.49934e+06	0	0.0236744	0	0	0.0346117	0.152845	0.146753	0.0600858	0.0164751	0	0	0.487332	0.0782223	204.107	0	8.90966e-05
1330	NA	821	0	UP	359198	601328	6.49934e+06	0.00359961	0.00138447	0	0	0.7861	0.00733767	0.046795	0.00166136	0.00318427	0	0	0.143846	0.00609165	222.726	0	0
1331	NA	822	0	UP	504530	601045	6.49934e+06	0.000692425	0.00927849	0	0	0.0131561	0.195125	0.01828	0.000692425	0.014264	0	0	0.677745	0.0347597	213.405	0.000718994	0
1332	NA	823	0	UP	347869	600018	6.49934e+06	0	0.0254848	0	0	0.425762	0.138781	0.193767	0.0415512	0.0227147	0	0	0.146537	0	216.798	0.000509655	0.000358132
1333	NA	824	0	UP	465930	599577	6.49934e+06	0	0.0246299	0	0.00539643	0.74789	0.0304414	0.0321018	0.042618	0.0751349	0.0196485	0	0	0	210.612	0.000729629	0
1334	NA	825	0	UP	338129	598670	6.06353e+06	0.0372072	0.0346872	0	0	0.353543	0.103617	0.133857	0.00133412	0.0880522	0	0.00548473	0.241476	0	209.159	0.000830126	0.000159831
1335	NA	826	0	UP	359128	598133	6.49934e+06	0	0.0131415	0	0	0.337806	0.0222714	0.0994605	0.0824457	0.026283	0	0	0.402269	0.0121732	220.022	0.000447841	0
1336	NA	827	0	UP	341334	596984	6.49934e+06	0	0.0333703	0	0	0.520078	0.0474938	0.105788	0.00498477	0.0312933	0.0123235	0.0128773	0.209637	0.00152312	211	0.00093785	0.00014779
1337	NA	828	0	UP	383262	596010	6.49934e+06	0	0.0431774	0	0	0.129532	0.0880155	0.0864932	0.0114863	0.0399945	0.00484362	0.0159148	0.576391	0.00415167	207.423	0.000532498	0.000107647
1338	NA	829	0	UP	408777	592356	6.49934e+06	0	0.0278586	0	0.0040194	0.108108	0.0113652	0.0406098	0.00803881	0.004851	0.153292	0.0997921	0.515038	0.004851	210.757	0.000726965	1.8299e-05
1339	NA	830	0	UP	445716	591716	6.49934e+06	0.0180055	0.0270083	0	0	0.000692521	0	0.00110803	0	0	0	0	0.806787	0.146399	208.361	0.000628885	0
1340	NA	831	0	UP	349687	591669	6.49934e+06	0	0.00955546	0	0	0.450353	0.02742	0.125329	0.0848913	0.0216037	0.0346212	0.0312976	0.213128	0.0018003	218.164	0	0.000450949
1341	NA	832	0	UP	432851	590282	6.49934e+06	0	0.0310035	0	0.00110727	0.268097	0.0247751	0.0344637	0.010519	0.0319723	0.109066	0	0.484983	0.00318339	220.996	0.000660088	0.000270017
1342	NA	833	0	UP	391345	589389	6.49934e+06	0.00110926	0.0569884	0	0.00194121	0.155158	0.0330006	0.140183	0.00318913	0.0248197	0.0184415	0.0120632	0.546589	0.00429839	205.31	0.000483607	5.57907e-05
1343	NA	834	0	UP	360803	586567	6.49934e+06	0	0.0117925	0	0	0.272752	0.137764	0.283158	0.00402331	0.00985017	0	0.000138735	0.278718	0.00180355	218.252	0	0.0003322
1344	NA	835	0	UP	351108	585101	6.49934e+06	0.00970335	0.117411	0.0131688	0.00471306	0.213197	0.0481009	0.0866371	0.0131688	0.0189909	0.229831	0.0497643	0.0663987	0.00277239	201.665	0.00356639	4.93947e-05
1345	NA	836	0	UP	354249	581845	6.49934e+06	0.0509695	0.0627424	0.00138504	0.00277008	0.25928	0.0465374	0.112881	0.000831025	0.051385	0.0177285	0.221745	0.105402	0.00180055	201.654	0.00209964	0.000308878
1346	NA	837	0	UP	384813	581438	6.49934e+06	0	0.0423705	0	0	0.273055	0.0684021	0.134727	0.0113542	0.00540017	0	0.00664636	0.441567	0.00900028	218.054	0.000653065	0
1347	NA	838	0	UP	373454	579960	6.49934e+06	0.0160576	0.0299003	0	0	0.139258	0.070598	0.0721207	0.00415282	0.0030454	0	0.0296235	0.623754	0.00913621	211.59	0.000627387	2.19934e-05
1348	NA	839	0	UP	373399	576776	6.49934e+06	0	0.0350318	0.000692329	0.0164774	0.0516477	0.172251	0.108696	0.00983107	0.0635558	0.0994184	0.02437	0.36015	0.00235392	201.61	0.00145255	0.000127828
1349	NA	840	0	UP	387896	575022	6.49934e+06	0.0199474	0.0350464	0	0	0.0932262	0.0598421	0.0393406	0.0112204	0.0113589	0.112065	0.0374013	0.570162	0.00332456	204.517	0.000804764	1.0684e-05
1350	NA	841	0	UP	402265	574685	6.49934e+06	0	0.0221791	0	0	0.0438037	0.0252287	0.0292487	0.000693097	0.00388134	0.0303576	0.0306349	0.775714	0.000831716	205.696	0.000923511	4.11981e-05
1351	NA	842	0	UP	392588	571662	6.49934e+06	0	0.0326508	0	0	0.114278	0.0233813	0.0289153	0.00179856	0.0167405	0.228832	0.148312	0.389181	0.00207526	198.587	0.000908518	0
1352	NA	843	0	UP	389341	570098	6.49934e+06	0	0.0372679	0	0.00969798	0.107925	0.0206428	0.0133001	0.00110834	0.0335273	0.352314	0.0174564	0.402882	0	199.973	0.000727795	9.47673e-05
1353	NA	844	0	UP	369989	567140	6.49934e+06	0	0.0181215	0	0	0.225757	0.028773	0.0766358	0	0.00124499	0	0	0.565085	0.0843823	222.739	0	0
1354	NA	845	0	UP	379615	565408	6.49934e+06	0.000692233	0.0631317	0	0.000969126	0.138585	0.0326734	0.0717154	0.00332272	0.0192441	0.229406	0.0170289	0.386958	0.00179981	196.515	0.00162383	0.000317629
1355	NA	846	0	UP	381000	554158	6.49934e+06	0	0.0268252	0	0	0.136615	0.0308352	0.0456305	0.0127212	0.00497788	0.0887721	0.156803	0.489353	0.00290376	209.318	0.000394775	0.000181939
1356	NA	847	0	UP	396933	550792	6.49934e+06	0	0.00789364	0	0	0.0961086	0.0519319	0.0583022	0	0	0	0	0.783686	0.00207727	225.912	0	0.000213248
1357	NA	848	0	UP	361234	540121	6.49934e+06	0	0.0334809	0	0	0.190647	0.042197	0.114278	0.010653	0.0142501	0	0.0193691	0.571389	0.000691754	220.738	0.000915155	0
1358	NA	849	0	UP	374182	538177	6.49934e+06	0	0.0462179	0.000693963	0.0037474	0.142124	0.0455239	0.0378904	0.0111034	0.00624566	0.420819	0.0235947	0.210132	0.000832755	198.325	0.00149021	0.000167814
1359	NA	850	0	UP	383780	537845	6.49934e+06	0.142996	0	0	0	0.0266297	0.00776699	0.00582524	0	0	0	0	0.336061	0.480721	207.797	0	0
1360	NA	851	0	UP	372431	520516	6.49934e+06	0	0.0409632	0	0	0.132854	0.00927207	0.0244949	0.00788818	0.0132854	0.146969	0.0844174	0.503875	0.00581234	213.793	0.00131285	2.42526e-05
1361	NA	852	0	UP	374063	520434	6.49934e+06	0	0.0454105	0	0	0.104389	0.0197979	0.0192441	0.00332272	0.00332272	0.220407	0.000276893	0.545064	0.0041534	213.965	0.00165199	0
1362	NA	853	0	UP	368901	510913	5.98955e+06	0.0556391	0.0894737	0	0	0.0771429	0.111579	0.0341353	0.00135338	0.00120301	0.139549	0.221504	0.233233	0.0103759	206.645	0.00205425	9.17109e-05
1363	NA	0	0	LP	588414	568048	6.49934e+06	0	0.0453222	0	0	0.346362	0.0328482	0.0167706	0.0320166	0.193902	0.0428274	0.277755	0.000831601	0	200.18	0.00123668	0
1364	NA	1	0	LP	628799	567753	6.30544e+06	0.000570451	0.0385054	0	0.0243868	0.436252	0.0944096	0.0511979	0.00199658	0.0231033	0	0	0.295208	0.00427838	210.26	0.00150879	7.48898e-05
1365	NA	2	0	LP	583611	566317	6.49934e+06	0	0.0268549	0	0	0.154485	0.076412	0.0214563	0.0580011	0.264673	0.00373754	0.0672757	0.303848	0.00373754	206.97	0.000869915	0
1366	NA	3	0	LP	621194	564862	6.49934e+06	0	0.06759	0	0	0.152216	0.0732687	0.0558172	0.0210526	0.126454	0.0106648	0.12964	0.29169	0.00900277	208.767	0.00129942	0.000171931
1367	NA	4	0	LP	621194	564862	6.49934e+06	0	0.06759	0	0	0.152216	0.0732687	0.0558172	0.0210526	0.126454	0.0106648	0.12964	0.29169	0.00900277	208.767	0.00129942	0.000171931
1368	NA	5	0	LP	594786	563389	6.49934e+06	0.0137081	0.0234007	0	0.00415397	0.252008	0.108419	0.00678482	0.0254777	0.120188	0	0.107865	0.284824	0.0271393	204.835	0.00106592	0
1369	NA	6	0	LP	572525	561518	6.49934e+06	0	0.0289474	0	0	0.707341	0.0303324	0.0239612	0.0163435	0.0700831	0.0121884	0.107064	0.00373961	0	228.882	0.00114368	1.86882e-05
1370	NA	7	0	LP	629060	561385	6.49934e+06	0.039213	0.0336705	0	0	0.167937	0.275322	0.0241097	0.0311764	0.0654011	0	0.0214771	0.273105	0.0619371	209.95	0.00102495	0
1371	NA	8	0	LP	638913	559654	6.49934e+06	0	0.00166136	0	0	0.295445	0.00761456	0.00581476	0.00816835	0.0120449	0	0	0.614149	0.0551018	219.68	0	0.000617919
1372	NA	9	0	LP	588544	558451	6.49934e+06	0	0.0392916	0	0.00110681	0.297731	0.0351411	0.0190924	0.00954621	0.122994	0.0570006	0.177089	0.209325	0.0161871	192.249	0.00145576	4.8412e-05
1373	NA	10	0	LP	626381	551964	6.49934e+06	0	0.0238062	0	0	0.293702	0.0463668	0.0434602	0.00636678	0.0272664	0	0.00179931	0.515017	0.0253287	216.568	0.00101283	0.000125622
1374	NA	11	0	LP	571107	550272	5.55243e+06	0.000324044	0.0601102	0	0.0111795	0.739793	0.02965	0.0105314	0.00194426	0.0447181	0.00469864	0.0756643	0.0126377	0.000162022	221.422	0.00165311	0.000322924
1375	NA	12	0	LP	648290	550020	6.27485e+06	0.0167838	0.0314159	0	0.00430354	0.143595	0.336107	0.15794	0.0833453	0.126955	0	0	0.0463348	0	190.786	0.0015107	0.000439905
1376	NA	13	0	LP	601329	549021	6.49934e+06	0.360426	0.0231238	0	0	0.212683	0.0056771	0.0325395	0.00193852	0.00470784	0.0290778	0.0232623	0.259762	0.0221545	175.2	0.00138546	0.00013133
1377	NA	14	0	LP	583866	548831	6.49934e+06	0	0.478074	0	0	0.312906	0.0120349	0.0121732	0.00691659	0.084659	0.00373496	0.00470328	0.0302946	0.000691659	212.267	0.000566066	0.00177876
1378	NA	15	0	LP	583892	543960	6.49934e+06	0	0.070974	0.00166021	0	0.535418	0.099751	0.0081627	0.0255949	0.10321	0.000276702	0.0745711	0.0118982	0	213.939	0.00187808	0.000485447
1379	NA	16	0	LP	667719	540429	6.49934e+06	0	0.0254918	0	0	0.360488	0.0410086	0.0393461	0.0217512	0.0551399	0.00166251	0.00997506	0.385702	0.0253533	210.151	0.000956449	0
1380	NA	17	0	LP	583998	539139	1.48568e+06	0	0.161622	0.0435835	0.12954	0.141646	0.140436	0.1023	0.00302663	0.0538741	0	0	0.00363196	0	159.867	0.00347247	0.00359863
1381	NA	18	0	LP	646954	535977	6.49934e+06	0.000692042	0.0156401	0	0	0.0710035	0.0503806	0.00761246	0.0188235	0.100346	0.0380623	0.0297578	0.626574	0.0142561	190.16	0.000661039	0
1382	NA	19	0	LP	676017	534611	6.49934e+06	0	0.0872576	0.00290859	0	0.135734	0.0277008	0.0098338	0.0317175	0.149169	0.193629	0.222022	0.0918283	0.00484765	197.51	0.00137341	0.000262483
1383	NA	20	0	LP	647034	532957	6.49934e+06	0	0.0438937	0	0	0.176959	0.0574633	0.0375242	0.0346164	0.159097	0.0862642	0.0966491	0.266131	0.0351703	188.016	0.00122274	3.29595e-05
1384	NA	21	0	LP	691806	532071	6.49934e+06	0.672158	0.0173058	0	0.00304583	0.00110757	0.0328119	0.00498408	0.00304583	0.00429185	0	0	0.181504	0.0128755	112.545	0.00117626	0.000137499
1385	NA	22	0	LP	639132	529521	6.49934e+06	0	0.0365651	0	0	0.419529	0.0210526	0.00235457	0.0138504	0.0594183	0.142382	0.182271	0.099446	0	184.728	0.000934426	8.44471e-05
1386	NA	23	0	LP	587325	527952	6.49934e+06	0	0.0296276	0	0	0.364807	0.0217361	0.00443029	0.0125986	0.12654	0	0.0520559	0.343763	0.0159214	202.066	0.00127826	0
1387	NA	24	0	LP	654068	526927	6.49934e+06	0.033075	0.0394409	0	0.000138389	0.155688	0.0884307	0.0388874	0.00345973	0.0363963	0.00885691	0.0063659	0.576668	0.0125934	197.052	0.000176846	5.3399e-05
1388	NA	25	0	LP	652602	523735	6.49934e+06	0.099488	0.0600526	0	0.00013837	0.410405	0.0651723	0.0405424	0.0521655	0.112495	0.0318251	0.0069185	0.103501	0.0107929	196.39	0.000462343	0.000552301
1389	NA	26	0	LP	560117	523094	6.49934e+06	0.0257653	0.0678764	0	0	0.0883779	0.00318604	0.00193933	0.00443275	0.0289514	0.146696	0.338274	0.242	0.038648	206.667	0.00164443	6.46552e-05
1390	NA	27	0	LP	628771	520043	6.49934e+06	0	0.0391967	0	0	0.169945	0.370637	0.0578947	0.0668975	0.0610803	0	0	0.205817	0.0285319	198.251	0.000452935	0.000435049
1391	NA	28	0	LP	698919	519540	6.49934e+06	0.782747	0.0351703	0	0	0.0343395	0.0216007	0.00152312	0	0.0123235	0.00221545	0	0.0692329	0.00650789	106.177	0.000947978	0.000197522
1392	NA	29	0	LP	611304	518280	6.49934e+06	0	0.0394901	0	0	0.730775	0.00110849	0.00775946	0.0263267	0.0520992	0.0361646	0.0652626	0.0372731	0.00277123	198.27	0.000382991	4.61921e-05
1393	NA	30	0	LP	655938	517481	6.49934e+06	0	0.0483045	0	0	0.377301	0.102976	0.090519	0.0163322	0.0379239	0	0	0.324567	0.00138408	213.799	0.000518047	0.000319096
1394	NA	31	0	LP	553710	516664	6.49934e+06	0.0954489	0.0497994	0	0.00082999	0.290912	0.0152165	0.0154932	0.0183981	0.056301	0.0769124	0.167935	0.185088	0.025038	209.752	0.00114478	9.61586e-05
1395	NA	32	0	LP	630372	515306	6.49934e+06	0	0.0920161	0	0	0.178636	0.116508	0.061713	0.278954	0.15193	0	0	0.115124	0.00304414	190.677	0.000481085	0
1396	NA	33	0	LP	692897	514419	6.49934e+06	0	0.0210381	0	0	0.100208	0.0563322	0.0174394	0.0256055	0.0827682	0.0550865	0.0466436	0.5409	0.00484429	194.369	0.00110581	0
1397	NA	34	0	LP	577723	513464	6.49934e+06	0.000553557	0.0218655	0	0	0.726128	0.0105176	0.0132854	0.00442845	0.053003	0	0.00747301	0.14863	0.0038749	219.958	0.00102558	0
1398	NA	35	0	LP	702488	513194	6.49934e+06	0.0189514	0.0232397	0	0.00401162	0.025038	0.190344	0.0225481	0.0116199	0.0785724	0.00248997	0.0134182	0.532162	0.000138332	190.65	0.00152765	1.90792e-05
1399	NA	36	0	LP	697640	512966	6.49934e+06	0	0.0314404	0	0	0.184349	0.138227	0.0221607	0.0123269	0.119668	0.0207756	0.00235457	0.420499	0.0126039	196.773	0.0012786	8.14567e-06
1400	NA	37	0	LP	590504	511863	6.49934e+06	0	0.00886304	0	0	0.820662	0.00484697	0.00581637	0.0181415	0.0425149	0	0.00900152	0.0884919	0.00166182	218.307	0.000564085	0.000420327
1401	NA	38	0	LP	526795	511185	1.84675e+06	0.00244021	0.0849195	0	0.0478282	0.106393	0.0405076	0.0492923	0.00585652	0.0658858	0.197169	0.360176	0.00634456	0.011713	189.422	0.00152092	0.000680778
1402	NA	39	0	LP	590501	510259	6.49934e+06	0	0.00913874	0	0	0.909305	0	0	0.0441706	0.00276932	0	0.0346164	0	0	228.712	0.000492606	0.000636633
1403	NA	40	0	LP	609773	510109	6.49934e+06	0	0.0491325	0	0	0.500763	0.135878	0.0269257	0.0349757	0.174185	0	0.0019431	0.0631506	0.00152672	212.427	0.00120661	0.000188434
1404	NA	41	0	LP	561798	510045	6.49934e+06	0.0775731	0.059565	0	0	0.406012	0.038371	0.0188392	0.00997368	0.0691231	0.00761878	0.103477	0.176479	0.0137138	210.559	0.00127693	0.000183976
1405	NA	42	0	LP	646609	509300	6.49934e+06	0	0.0560177	0	0	0.541459	0.13228	0.113561	0.00804215	0.00554631	0	0	0.140183	0.00291181	194.876	0.000599104	0.000277926
1406	NA	43	0	LP	643396	509228	6.49934e+06	0.0985331	0.0838638	0	0	0.237199	0.222945	0.160947	0.0232494	0.0422087	0	0	0.0563244	0.0157764	175.951	0.00186386	0.000858211
1407	NA	44	0	LP	630589	505790	6.49934e+06	0	0.0220435	0	0	0.761126	0.0323028	0.0151116	0.0763899	0.0930265	0	0	0	0	207.839	0.000452116	0
1408	NA	45	0	LP	598606	503780	6.49934e+06	0.0177384	0.0577882	0	0.00110865	0.513858	0.0514135	0.0153825	0.0328437	0.169623	0.0141353	0.1074	0.00332594	0.00374169	203.876	0.0013684	0.000107921
1409	NA	46	0	LP	657920	503538	6.49934e+06	0	0.0615726	0	0	0.0414644	0.425461	0.0217723	0.211621	0.104146	0.00818194	0.0116489	0.0762724	0.00318957	174.831	0.00118017	8.17734e-05
1410	NA	47	0	LP	603443	502157	6.49934e+06	0.00138696	0.0730929	0	0	0.127323	0.010957	0.00859917	0.0127601	0.153814	0.0495146	0.416644	0.0590846	0.00332871	183.644	0.00303758	0
1411	NA	48	0	LP	622716	500852	6.49934e+06	0	0.0333749	0	0	0.190832	0.0447306	0.0229885	0.00886304	0.0625952	0.00817061	0.01828	0.557541	0.0282509	206.005	0.00081249	0
1412	NA	49	0	LP	561863	500824	6.49934e+06	0	0.0447306	0	0	0.278632	0.0264506	0.00470849	0.00664728	0.0696579	0.0907077	0.417255	0.03199	0.0120482	198.982	0.0014573	3.78541e-06
1413	NA	50	0	LP	656411	500276	6.49934e+06	0	0.03943	0	0	0.337576	0.0639181	0.021306	0.0195075	0.133647	0.0949087	0.137797	0.135584	0.00166021	194.416	0.000857147	0.000413985
1414	NA	51	0	LP	559652	497557	6.49934e+06	0.394715	0.0460708	0	0	0.369397	0.0114831	0.0332042	0.00747095	0.0255949	0.0141118	0.0532651	0.010653	0.00567239	181.147	0.00131626	0.000128897
1415	NA	52	0	LP	588211	496008	6.49934e+06	0	0.0328346	0	0	0.668052	0.0169022	0.00775838	0.0599889	0.126351	0	0.0881131	0	0	217.592	0.00106117	0
1416	NA	53	0	LP	586657	495961	6.49934e+06	0	0.0142738	0	0	0.837445	0.00152439	0.00886918	0.0252217	0.101441	0	0.0112251	0	0	220.849	0.00074747	0
1417	NA	54	0	LP	553214	494162	6.49934e+06	0.517781	0.0361146	0	0.00055348	0.296804	0.0130068	0.0148056	0.00401273	0.0358378	0	0.0433098	0.0208939	0.00594991	161.609	0.000606634	0.000160488
1418	NA	55	0	LP	523210	493075	6.49934e+06	0.0336193	0.0471776	0.00484228	0	0.201024	0.0823188	0.0369397	0.0307139	0.165468	0.0348644	0.214029	0.0632263	0.00705589	196.227	0.00186009	0.000337207
1419	NA	56	0	LP	589781	492838	6.49934e+06	0	0.060736	0	0	0.456281	0.0582457	0.00774765	0.0246265	0.0522966	0	0.328998	0	0	192.963	0.00166337	0.000407799
1420	NA	57	0	LP	646307	491913	6.49934e+06	0.0130104	0.0754325	0	0	0.356955	0.147958	0.0711419	0.0567474	0.076955	0.00235294	0.00525952	0.158893	0.0110727	214.339	0.000884511	0.000635536
1421	NA	58	0	LP	538887	491297	5.15458e+06	0.0272584	0.0424602	0	0.00978508	0.246025	0.0433339	0.0255111	0.00803774	0.154814	0.0940066	0.254063	0.0494496	0.002621	193.296	0.00181447	0.000522254
1422	NA	59	0	LP	651098	488851	6.49934e+06	0	0.0253533	0	0	0.633278	0.087836	0.0436409	0.00138543	0.0156553	0	0	0.190496	0.00235522	218.307	6.99799e-05	0.000315984
1423	NA	60	0	LP	513895	488031	3.47125e+06	0	0.0566234	0	0.0903896	0.367532	0.112727	0.117403	0.0176623	0.0890909	0	0.0228571	0.111688	0.00649351	200.567	0.000848151	0
1424	NA	61	0	LP	505715	484902	6.49934e+06	0	0.0275356	0	0	0.84378	0.00664176	0.0470458	0.0197869	0.0321018	0.00193718	0.016466	0	0	233.754	0.000820122	0
1425	NA	62	0	LP	569136	484597	6.49934e+06	0.00263121	0.0495776	0	0.00623182	0.420717	0.032267	0.0146794	0.0311591	0.361584	0	0.0450076	0	0.00152333	203.251	0.00117585	0.000322001
1426	NA	63	0	LP	626012	481818	6.49934e+06	0.0475135	0.0289514	0	0	0.114005	0.300042	0.134506	0.0543011	0.0919795	0	0	0.141848	0.0851919	182.179	0.000266195	0.000322311
1427	NA	64	0	LP	712054	481261	2.3502e+06	0.00306279	0.0137825	0	0.0823124	0.0750383	0.045559	0.0137825	0	0.00497703	0	0	0.737366	0.0172282	199.404	0	0.000385536
1428	NA	65	0	LP	665898	479665	6.49934e+06	0	0.0635734	0	0	0.469945	0.159972	0.0527701	0.0419668	0.162188	0.0378116	0.00443213	0.00734072	0	191.494	0.000326446	0
1429	NA	66	0	LP	685086	478678	6.49934e+06	0	0.039845	0	0	0.268401	0.106392	0.0597676	0.0161871	0.00968456	0.00415053	0	0.486303	0.00387382	203.029	0.000574241	0
1430	NA	67	0	LP	609242	478545	6.49934e+06	0.0933389	0.0673037	0	0	0.405346	0.0109403	0.0265891	0.0943083	0.21659	0	0	0.0330979	0.0516549	201.39	0.000869901	0.000734084
1431	NA	68	0	LP	670722	476563	6.49934e+06	0	0.0298962	0	0	0.615363	0.0943945	0.0746021	0.0909343	0.0813841	0	0	0	0	195.562	0.000481419	0.000311094
1432	NA	69	0	LP	553027	476479	6.49934e+06	0.104571	0.0562327	0.00304709	0.000692521	0.349169	0.104571	0.0927978	0.00166205	0.0185596	0.0236842	0.0216066	0.180748	0.0130194	208.169	0.00162962	0.00017146
1433	NA	70	0	LP	712225	476464	6.49865e+06	0	0.0548325	0	0.00415397	0.115342	0.0509554	0.0144004	0.00927721	0.0437552	0.00886181	0.00858488	0.653005	0.0155082	200.935	0.0010685	0.000477305
1434	NA	71	0	LP	497523	475319	6.49934e+06	0	0.0466049	0	0	0.534366	0.0233716	0.019776	0.0372009	0.224589	0.0020744	0.0912737	0	0	215.388	0.00110505	0
1435	NA	72	0	LP	516738	474901	6.49934e+06	0	0.0175754	0	0	0.143648	0.0160531	0.00927207	0.00608912	0.0482978	0.0225574	0.0864932	0.532106	0.0952117	212.022	0.000651015	1.61798e-05
1436	NA	73	0	LP	513735	474898	6.49934e+06	0	0.0282353	0	0	0.551557	0.03391	0.0316955	0.0246367	0.0849827	0.0354325	0.0880277	0.111972	0.00249135	216.41	0.000734178	3.70689e-05
1437	NA	74	0	LP	512121	473352	6.49934e+06	0.0137119	0.0430748	0	0	0.376731	0.0590028	0.00914127	0.0236842	0.154709	0.0253463	0.256648	0.0130194	0.00789474	205.524	0.0016839	0
1438	NA	75	0	LP	712389	473343	6.44906e+06	0.00181514	0.0191287	0	0.00781904	0.161687	0.0476124	0.0287629	0.0188495	0.0141022	0.00726054	0	0.650098	0.0247138	202.607	0.000553062	0.000301251
1439	NA	76	0	LP	508876	471886	6.49934e+06	0.0167567	0.018834	0	0.0209112	0.376402	0.0227115	0.00637031	0.00650879	0.0811522	0.0638416	0.332225	0.00484697	0.00332364	197.54	0.00121988	0.000129185
1440	NA	77	0	LP	587005	470226	6.49934e+06	0	0.0535788	0	0	0.698048	0.0328119	0.0143984	0.0245051	0.130555	0	0.0430569	0.00166136	0	212.688	0.00113518	0.000131395
1441	NA	78	0	LP	627906	467524	6.49934e+06	0	0.0563556	0	0	0.0461091	0.346995	0.160066	0.145251	0.0703406	0	0	0.153282	0.00733869	187.091	0.00109849	0.000206006
1442	NA	79	0	LP	669410	466888	6.49934e+06	0.0796399	0.0749307	0	0	0.375346	0.098892	0.0907202	0.0416898	0.0434903	0.0376731	0	0.131579	0.0120499	214.885	0.000920006	0.0007033
1443	NA	80	0	LP	572430	465288	6.49934e+06	0.0920925	0.0823986	0	0	0.147902	0.0529013	0.0174491	0.0184185	0.282371	0.00664728	0.120897	0.12796	0.0186955	187.898	0.00167399	0.000592732
1444	NA	81	0	LP	548625	465130	6.49934e+06	0	0.0364014	0	0	0.416886	0.286644	0.0545329	0.0808304	0.111557	0	0.00110727	0.00346021	0.00179931	213.034	0.000743349	0.000156357
1445	NA	82	0	LP	624889	461054	6.49934e+06	0.0466694	0.0610719	0	0.00207727	0.0127406	0.3199	0.0601025	0.181138	0.0452846	0	0	0.210774	0.041407	184.442	0.000412906	0.00129966
1446	NA	83	0	LP	572430	460446	6.49934e+06	0	0.0368013	0	0	0.31627	0.0518816	0.0160487	0.00456558	0.042197	0.073326	0.0186774	0.329828	0.100996	209.467	0.000734546	0.000258223
1447	NA	84	0	LP	655162	459944	6.49934e+06	0	0.0751213	0	0	0.0859321	0.520582	0.047817	0.033957	0.14955	0.00512821	0	0.046431	0.0018018	196.429	0.00103064	0.000103967
1448	NA	85	0	LP	651927	459845	6.49934e+06	0	0.105977	0	0	0.010653	0.732568	0.0376314	0.00885445	0.0495296	0	0	0.0464859	0.00594909	205.024	0.000352304	0
1449	NA	86	0	LP	529508	457065	6.49934e+06	0	0.0694714	0	0.002491	0.358843	0.136313	0.0333518	0.0274011	0.117492	0.00373651	0.071132	0.134791	0.00871852	205.658	0.00137991	0.000634384
1450	NA	87	0	LP	644092	456446	6.49934e+06	0	0.0275853	0	0	0.184641	0.233574	0.0920432	0.00637649	0.109648	0.0133075	0.0237039	0.257971	0.0092875	207.94	0.000870365	7.83803e-06
1451	NA	88	0	LP	617378	456310	6.49934e+06	0.040593	0.0804932	0	0	0.0045719	0.58077	0.0493211	0.0101136	0.0225824	0	0	0.145747	0.0374065	193.276	0.000671144	0.000855783
1452	NA	89	0	LP	508687	455634	6.49934e+06	0.0055348	0.0278124	0	0	0.479314	0.0493981	0.0413726	0.0469074	0.212121	0.00345925	0.0255985	0.0697385	0.00678013	199.064	0.00122718	0.000211112
1453	NA	90	0	LP	569267	455559	6.49934e+06	0	0.0520415	0	0	0.0779239	0.180208	0.0123183	0.0160554	0.260761	0.0721107	0.232111	0.0777855	0.00249135	184.471	0.00152626	3.87448e-05
1454	NA	91	0	LP	537415	455445	6.49934e+06	0.119784	0.0709829	0	0.00110911	0.319978	0.0406211	0.0582282	0.00263413	0.0305005	0	0.00305005	0.282129	0.0188548	203.084	0.00223427	0.000520496
1455	NA	92	0	LP	598363	454381	6.49934e+06	0.00497994	0.105685	0.000968322	0.00290497	0.676165	0.00580993	0.030848	0.0153548	0.0781574	0	0.0136948	0.0243464	0.00290497	203.882	0.00104696	0.000467711
1456	NA	93	0	LP	491204	454214	6.49934e+06	0.845143	0.0179906	0	0	0.0451149	0.000691946	0.00622751	0.00138389	0.00318295	0.0116247	0.0244949	0	0.00733462	111.786	0.000764767	0.000330558
1457	NA	94	0	LP	708433	452178	6.49934e+06	0	0.0390636	0	0	0.486632	0.0191162	0.0260424	0.0340767	0.0984901	0.141986	0.100706	0.0392021	0.00041557	202.359	0.00106661	0.000185629
1458	NA	95	0	LP	650649	450173	6.49934e+06	0.00816722	0.0703212	0	0	0.00221484	0.75	0.0447121	0.0384828	0.0487265	0	0.00055371	0	0	190.526	0.00107555	0
1459	NA	96	0	LP	609453	449801	6.49934e+06	0	0.0912863	0	0	0.0107884	0.485477	0.0156293	0.323375	0.0481328	0	0	0.000968188	0	195.69	0.000783783	0.000536263
1460	NA	97	0	LP	650707	448590	6.49934e+06	0.00332272	0.0912363	0	0	0.00249204	0.785408	0.0224284	0.0150907	0.0336425	0	0.00678388	0	0.00263049	187.722	0.00110985	0
1461	NA	98	0	LP	660494	444109	6.49934e+06	0	0.0620585	0	0	0.511705	0.271783	0.130073	0.0109433	0.0114974	0	0	0.00041557	0.000277047	213.645	0.00101525	0.000879452
1462	NA	99	0	LP	588737	442940	6.49934e+06	0	0.0440748	0	0	0.206791	0.504089	0.0049896	0.032571	0.178378	0	0	0.0177408	0	199.366	0.000766374	0
1463	NA	100	0	LP	497518	442716	6.49934e+06	0	0.0491214	0	0	0.376366	0.221392	0.0731977	0.0361146	0.220423	0	0	0.00401273	0	217.354	0.00181664	0
1464	NA	101	0	LP	622130	441801	6.49934e+06	0	0.040355	0	0	0.51255	0.139786	0.0525586	0.00762724	0.093191	0.0130356	0.0608792	0.0346693	0.00513105	201.417	0.00166304	0
1465	NA	102	0	LP	606251	441648	6.49934e+06	0.00152291	0.0742074	0.000969126	0	0.13637	0.233283	0.0591167	0.0134293	0.0681157	0	0.00193825	0.257926	0.0441645	201.997	0.00241961	0.00021967
1466	NA	103	0	LP	499097	441062	6.49934e+06	0	0.444168	0.00027674	0	0.246852	0.06282	0.0296112	0.0168811	0.0900789	0	0	0.0534108	0.00442784	210.854	0.00108866	0.000900646
1467	NA	104	0	LP	495876	439549	6.49934e+06	0	0.0341963	0	0	0.505053	0.0743458	0.02852	0.0173058	0.0836218	0.0041534	0.076561	0.156029	0.00733767	216.336	0.00111952	0
1468	NA	105	0	LP	497493	439489	6.49934e+06	0	0.0417244	0	0	0.416135	0.089964	0.0263377	0.0219019	0.143748	0	0.0564181	0.166898	0.0149709	213.924	0.00153553	0
1469	NA	106	0	LP	643117	438725	6.49934e+06	0	0.0936635	0	0	0.374654	0.132263	0.0749862	0.154815	0.11995	0.00166021	0	0.0379081	0.00747095	203.336	0.00111594	0.000120141
1470	NA	107	0	LP	639894	438640	6.49934e+06	0	0.0853422	0	0	0.124411	0.256304	0.0771682	0.313522	0.111665	0	0	0.0157938	0.00152397	181.01	0.00164412	0.000476815
1471	NA	108	0	LP	681462	438448	6.49934e+06	0.106807	0.0471776	0	0	0.0138351	0.398312	0.0350028	0.00152186	0.000553403	0	0	0.381572	0.0141118	187.436	0.000566238	0.000227343
1472	NA	109	0	LP	627008	438455	6.49934e+06	0.000691563	0.0315353	0	0.00304288	0.16722	0.225864	0.091148	0.128907	0.105533	0.00055325	0.0130014	0.162794	0.0549101	206.817	0.000755786	0.000103007
1473	NA	110	0	LP	705784	437677	6.49934e+06	0	0.0689751	0	0	0.0578947	0.276731	0.0401662	0.015374	0.160803	0	0.00609418	0.339889	0.0193906	198.753	0.000230042	0
1474	NA	111	0	LP	620645	436952	6.49934e+06	0	0.0418283	0	0	0.17867	0.11759	0.0234072	0.116482	0.0594183	0	0.000277008	0.43241	0.0299169	207.715	0.000356712	0.000120128
1475	NA	112	0	LP	482969	436790	6.49934e+06	0.000693097	0.0566953	0	0	0.274882	0.00901026	0.0422789	0.0085944	0.0744386	0.0548933	0.145689	0.145689	0.173829	212.443	0.00159391	0
1476	NA	113	0	LP	494248	434844	6.49934e+06	0	0.0203658	0	0	0.556525	0.123996	0.0185647	0.137019	0.00665004	0.00401773	0.0160709	0.105431	0.00789692	214.759	0.000714793	0
1477	NA	114	0	LP	593305	434716	6.49934e+06	0	0.0411814	0	0	0.383943	0.0217693	0.0189961	0.11259	0.0396561	0	0	0.379229	0.0026345	214.022	0.000814938	0
1478	NA	115	0	LP	500654	434608	6.49934e+06	0	0.00982291	0	0	0.283758	0.0936635	0.0172939	0.047731	0.0943553	0	0	0.370642	0.0608744	210.492	0.000712412	0
1479	NA	116	0	LP	704271	434412	6.49934e+06	0.113312	0.0984901	0	0.00138523	0.174262	0.154315	0.108048	0.00429422	0.0303366	0	0.0023549	0.23826	0.0398947	202.48	0.00139033	0.000752143
1480	NA	117	0	LP	654501	434201	6.49934e+06	0.0101066	0.05704	0	0	0.346809	0.081822	0.0369652	0.0218746	0.0844524	0.0553787	0.0473487	0.219299	0.0161983	206.111	0.00135498	0.000265668
1481	NA	118	0	LP	635226	432112	6.49934e+06	0	0.0612104	0	0	0.0405761	0.592716	0.087661	0.0405761	0.0569173	0.00083091	0	0.0948622	0.00318515	197.946	0.00120394	0.000118505
1482	NA	119	0	LP	623931	432112	6.49934e+06	0	0.0393952	0	0	0.123318	0.334998	0.0869746	0.101956	0.0780968	0	0	0.183243	0.051186	201.2	0.000744306	0
1483	NA	120	0	LP	683278	432022	6.49934e+06	0	0.0587746	0	0	0	0.900055	0.00970335	0.0049903	0.0264763	0	0	0	0	170.297	0.0010082	0.000408421
1484	NA	121	0	LP	617465	432027	6.49934e+06	0	0.036263	0	0	0.0651903	0.145052	0.0218685	0.0553633	0.0372318	0	0	0.578824	0.033218	200.689	0.00119861	0
1485	NA	122	0	LP	606146	431651	6.49934e+06	0.295275	0.0328391	0	0	0.10503	0.0353332	0.0274352	0.00429541	0.00692809	0	0	0.44894	0.0230012	167.892	0.000546673	0.000539466
1486	NA	123	0	LP	606146	431651	6.49934e+06	0.295275	0.0328391	0	0	0.10503	0.0353332	0.0274352	0.00429541	0.00692809	0	0	0.44894	0.0230012	167.892	0.000546673	0.000539466
1487	NA	124	0	LP	505453	431310	6.49934e+06	0	0.0359812	0	0.000691946	0.108082	0.0359812	0.00802657	0.0301688	0.117631	0.0293385	0.064351	0.483947	0.0633822	208.117	0.00121161	2.04491e-05
1488	NA	125	0	LP	497414	428280	6.49934e+06	0	0.0525806	0	0.00235229	0.13242	0.137263	0.0174346	0.126055	0.244361	0.0368064	0.0574236	0.148333	0.0341774	201.018	0.00116669	0.000133423
1489	NA	126	0	LP	524532	426349	6.49934e+06	0.0018008	0.0635822	0	0.00207785	0.456711	0.0872697	0.0153761	0.0135753	0.207369	0.00290899	0.107217	0.0202244	0.000969663	202.255	0.00141414	0
1490	NA	127	0	LP	499020	425040	6.49934e+06	0	0.0481594	0.0119015	0	0.096734	0.149599	0.019928	0.091752	0.16579	0.0051204	0.0446997	0.171049	0.0278162	192.258	0.00346052	0.000108078
1491	NA	128	0	LP	518143	424732	6.49934e+06	0.326915	0.032553	0	0	0.121208	0.287574	0.0277047	0.0221637	0.125641	0	0.0059565	0.0106663	0.00637207	174.152	0.000947365	0.000682595
1492	NA	129	0	LP	656442	424622	6.49934e+06	0	0.0460836	0	0	0.168004	0.201218	0.0467755	0.0303072	0.0729311	0.0593689	0.0458068	0.300581	0.0168835	206.201	0.00128719	0.000138674
1493	NA	130	0	LP	527731	423153	6.49934e+06	0	0.00193691	0	0	0.98326	0	0.00124516	0.0135584	0	0	0	0	0	226.804	0.000926808	6.36676e-05
1494	NA	131	0	LP	666200	421655	6.49934e+06	0.0119048	0.0463732	0	0	0.433832	0.0157807	0.0271318	0.00941307	0.0531561	0.00692137	0	0.301218	0.0827796	216.345	0.00105807	4.16844e-05
1495	NA	132	0	LP	484469	420794	6.49934e+06	0	0.137692	0	0	0.430115	0.018008	0.0214711	0.0163458	0.12481	0.0627511	0.153068	0.0126056	0.00207785	210.91	0.000988762	0.00017929
1496	NA	133	0	LP	543801	420155	6.49934e+06	0	0.0303072	0	0	0.416967	0.175893	0.0336286	0.136313	0.147938	0.000968724	0.0372267	0.0063659	0.00193745	205.227	0.00112661	0
1497	NA	134	0	LP	529413	413583	6.49934e+06	0	0.0448629	0	0.00110773	0.674328	0.194544	0.0196621	0.00955414	0.0300471	0.000830795	0.0235392	0.00152312	0	220.929	0.00128774	0.000591592
1498	NA	135	0	LP	624421	412633	6.49934e+06	0.0209083	0.0580172	0	0	0.525616	0.0114927	0.072833	0.123373	0.173636	0	0	0.00373858	0.00969261	218.734	0.000850823	0.00038391
1499	NA	136	0	LP	622810	412612	6.49934e+06	0.113111	0.0646546	0	0	0.553094	0.00609165	0.0469334	0.0498408	0.134847	0	0	0.00996816	0.0179981	215.633	0.000916655	0.000301372
1500	NA	137	0	LP	582617	412164	6.49934e+06	0	0.0518006	0	0.00277008	0.327285	0.0247922	0.016759	0.0098338	0.119529	0.0468144	0.0995845	0.257895	0.0383657	212.197	0.00109167	8.84165e-05
1501	NA	138	0	LP	661600	411953	6.49934e+06	0.0386213	0.0188261	0	0	0.317553	0.0030454	0.00346069	0.0138427	0.0469269	0.157807	0.0776578	0.27201	0.0420819	206.293	0.000619141	8.02703e-06
1502	NA	139	0	LP	566585	409034	6.49934e+06	0	0.0487197	0	0	0.20263	0.0208997	0.0179931	0.032526	0.0982699	0.237509	0.199723	0.0977163	0.0267128	200.337	0.00142132	0.000144751
1503	NA	140	0	LP	550519	407319	6.49934e+06	0.0239314	0.0756675	0	0.00318163	0.193526	0.0260064	0.0177065	0.0171531	0.106515	0.0769124	0.289528	0.0946189	0.0196431	192.025	0.00201562	7.69314e-05
1504	NA	141	0	LP	510137	407139	6.49934e+06	0	0.0433158	0	0.000691946	0.588984	0.11251	0.0336286	0.133822	0.0264323	0	0	0.0375035	0.00830335	221.024	0.00165982	0.000104893
1505	NA	142	0	LP	526304	407124	6.49934e+06	0	0.013985	0	0	0.837303	0.0631404	0.0537247	0.0174467	0.0048463	0	0.00235392	0	0	222.471	0.000609769	0.00128466
1506	NA	143	0	LP	673025	405839	6.49934e+06	0	0.0507748	0	0	0.346015	0.086746	0.0255949	0.0105147	0.139734	0.113448	0.0380465	0.172108	0.00276702	212.389	0.00135451	6.51065e-05
1507	NA	144	0	LP	503696	405608	6.49934e+06	0.0185544	0.0419551	0	0.00373858	0.407366	0.0278316	0.0504016	0.0228469	0.0384935	0.00235392	0.00373858	0.343118	0.0292163	220.766	0.00103068	0.000173911
1508	NA	145	0	LP	468579	401726	4.10871e+06	0.000218723	0.026028	0	0.0277778	0.464567	0.102143	0.0393701	0.00459318	0.0387139	0.00568679	0.0347769	0.226815	0.00874891	205.458	0.00079276	0.000564399
1509	NA	146	0	LP	527993	402331	6.49934e+06	0	0.0222992	0	0	0.280748	0.546399	0.066482	0.00872576	0.0299169	0.0034626	0.034349	0.00360111	0.000831025	208.982	0.000816867	0.000297285
1510	NA	147	0	LP	639301	401147	6.49934e+06	0	0.0344875	0	0.00138504	0.155956	0.0783934	0.00914127	0.0132964	0.0713296	0.0639889	0.00969529	0.509972	0.0132964	204.155	0.00110192	0.000114755
1511	NA	148	0	LP	615266	399827	6.49934e+06	0.0458766	0.0399168	0	0	0.562301	0.0275814	0.0218988	0.0128898	0.0941095	0	0	0.17921	0.015246	216.239	5.52124e-05	0
1512	NA	149	0	LP	635988	397885	6.49934e+06	0.0502909	0.0320033	0	0	0.286506	0.114575	0.0385148	0.0667775	0.0411471	0	0	0.293017	0.0613743	220.312	0.000831546	0.000188172
1513	NA	150	0	LP	487743	397336	6.49934e+06	0	0.0617729	0	0	0.438227	0.119806	0.12964	0.0409972	0.0398892	0.0361496	0.0355956	0.0941828	0.00277008	210.989	0.00155093	9.50317e-05
1514	NA	151	0	LP	490890	397266	6.49934e+06	0.0145329	0.0471972	0	0	0.573841	0.0555017	0.116955	0.0721107	0.0538408	0	0	0.0471972	0.0188235	220.609	0.00109136	0
1515	NA	152	0	LP	634405	396257	6.49934e+06	0.0557404	0.0607321	0	0	0.319052	0.0363283	0.020244	0.0203827	0.0278702	0	0	0.378536	0.0639212	216.161	0.00112931	0.00033555
1516	NA	153	0	LP	583195	396028	6.49934e+06	0.000831025	0.0518006	0	0	0.0520776	0.419252	0.048615	0.0429363	0.0921053	0	0	0.244321	0.0468144	203.095	0.00113937	5.77408e-05
1517	NA	154	0	LP	565670	395696	6.49934e+06	0.000969798	0.0608202	0	0.00706567	0.123718	0.0695484	0.0162095	0.0256304	0.0846495	0.12552	0.314214	0.139512	0.0156553	197.98	0.00145108	0.000102076
1518	NA	155	0	LP	672974	395621	6.49934e+06	0	0.0387382	0	0.0206143	0.273658	0.0150802	0.0110681	0.0135584	0.153569	0.0879911	0.0827338	0.254427	0.0139734	205.891	0.0014861	0
1519	NA	156	0	LP	500408	395621	6.49934e+06	0.00318515	0.0445922	0	0.000415455	0.693117	0.0396067	0.0422379	0.0195264	0.0441767	0	0.00498546	0.100263	0.00526243	219.876	0.00115436	0.000595413
1520	NA	157	0	LP	533930	395556	6.49934e+06	0.00871852	0.0383338	0	0	0.409909	0.0959037	0.022419	0.025602	0.0952117	0.0125934	0.166759	0.112926	0.00774979	207.257	0.000994226	1.6092e-05
1521	NA	158	0	LP	503605	392363	6.49934e+06	0.0700125	0.0421461	0	0.000693193	0.573132	0.0191321	0.0298073	0.013032	0.0492167	0	0.0486621	0.131984	0.0185776	208.315	0.0013207	0.000606951
1522	NA	159	0	LP	513185	392277	6.49934e+06	0.0185467	0.0370934	0	0	0.422284	0.142837	0.178685	0.0527336	0.0243599	0	0.00304498	0.0858131	0.0213149	209.537	0.00128006	0.000580016
1523	NA	160	0	LP	621771	391727	6.49934e+06	0	0.0213563	0	0	0.0117875	0.00610179	0.00318957	0.00748856	0.0135903	0.459714	0.405214	0.0287061	0.00346693	187.743	0.00138289	7.48276e-06
1524	NA	161	0	LP	462183	391440	6.49934e+06	0.318339	0.00927336	0	0.49218	0.0921799	0.00581315	0.00567474	0.00359862	0.0293426	0	0	0.0386159	0.0049827	118.238	0	0.000102982
1525	NA	162	0	LP	466991	391365	6.49934e+06	0.313365	0.0395683	0	0.000691754	0.501799	0.00179856	0.0127283	0.00553403	0.00913116	0.00677919	0.0428888	0.0296071	0.0196458	194.854	0.000623871	0.000462667
1526	NA	163	0	LP	578438	391102	6.49934e+06	0.0260172	0.0891226	0	0.00110711	0.0372267	0.220316	0.0649045	0.0311376	0.139219	0	0	0.338361	0.0524495	210.345	0.000650467	3.06379e-05
1527	NA	164	0	LP	661870	390469	6.49934e+06	0	0.140404	0	0	0.352811	0.0555248	0.114788	0.13265	0.16879	0.00221545	0.00373858	0.0203545	0.00180006	205.309	0.00128381	5.39549e-05
1528	NA	165	0	LP	599311	389868	6.49934e+06	0.0597201	0.0903422	0	0	0.600249	0.00665096	0.0209228	0.0126091	0.0501593	0.0163503	0.022447	0.0496051	0.0108078	217.721	0.00277886	0.000164426
1529	NA	166	0	LP	597702	389830	6.49934e+06	0	0.0738896	0	0	0.521378	0.0752733	0.028781	0.0261519	0.141137	0.016466	0.0336239	0.034039	0.00359762	211.573	0.00220652	0
1530	NA	167	0	LP	576858	389449	6.49934e+06	0.0447741	0.0428334	0	0	0.0219019	0.23191	0.0701414	0.0318825	0.132936	0.0135847	0.00443582	0.362351	0.0138619	208.109	0.00141949	0
1531	NA	168	0	LP	575255	389403	6.49934e+06	0	0.0272853	0	0	0.148753	0.272438	0.0452909	0.0239612	0.17133	0.0202216	0.0131579	0.230332	0.0112188	208.768	0.00122951	0
1532	NA	169	0	LP	567330	387690	6.49934e+06	0	0.0361246	0.00359862	0	0.355017	0.00788927	0.00899654	0.00262976	0.0534256	0.104221	0.140484	0.177716	0.0384775	208.142	0.00152722	0
1533	NA	170	0	LP	492610	387647	6.49934e+06	0.017573	0.0552096	0	0	0.329044	0.00249066	0.0161893	0.0224159	0.0481528	0.0160509	0.0603293	0.343296	0.0888335	222.621	0.00116882	0.000105993
1534	NA	171	0	LP	557800	387615	6.49934e+06	0.0334855	0.0228311	0	0	0.506296	0.0294728	0.00304414	0.0383285	0.0192334	0.057977	0.121766	0.122873	0.0359762	213.902	0.000769216	1.9689e-05
1535	NA	172	0	LP	526077	387502	6.49934e+06	0.0036061	0.103467	0.00110957	0.000277393	0.14785	0.0481276	0.0144244	0.025104	0.206241	0.087656	0.201942	0.0919556	0.0126214	195.846	0.00339613	0.000161915
1536	NA	173	0	LP	589653	386430	6.49934e+06	0	0.0388927	0	0	0.531626	0.0179931	0.0206228	0.0139792	0.110173	0.106713	0.0765398	0.0352941	0.00525952	212.111	0.00162123	0
1537	NA	174	0	LP	678125	386139	6.49934e+06	0.0137043	0.0148117	0	0.00359911	0.0127353	0.000276855	0	0.0221484	0	0	0	0.704873	0.227852	216.774	0.000114242	6.44998e-05
1538	NA	175	0	LP	494226	385999	6.49934e+06	0.0270046	0.0592716	0	0.0027697	0.667498	0.0222961	0.0145409	0.0214652	0.0805983	0.00387758	0.018557	0.0699349	0.0113558	224.889	0.00101475	0.000866014
1539	NA	176	0	LP	655723	385507	6.49934e+06	0.00886181	0.0630019	0	0.000415397	0.229299	0.145112	0.036555	0.0343395	0.0854334	0.0321241	0.0905566	0.232069	0.0110773	199.539	0.00103289	8.14094e-06
1540	NA	177	0	LP	623531	385342	6.49934e+06	0	0.0393188	0	0	0.22373	0.0379344	0.00332272	0.0542711	0.0614703	0.228437	0.128617	0.201163	0.0102451	203.155	0.00129212	0.000128791
1541	NA	178	0	LP	618860	385284	6.49934e+06	0.00138619	0.0468533	0	0	0.185889	0.0862212	0.00748544	0.027308	0.134599	0.166343	0.087053	0.17674	0.0159412	206.561	0.00160466	5.47096e-05
1542	NA	179	0	LP	655771	383939	6.49934e+06	0	0.0275318	0	0.00304372	0.142363	0.0258716	0.0224128	0.0109297	0.0488379	0.0087161	0.502629	0.166713	0.00664084	191.244	0.000889411	6.36579e-05
1543	NA	180	0	LP	462177	383255	5.65797e+06	0.0916892	0.102018	0.00095344	0.277451	0.20642	0.0123947	0.0222469	0.0266963	0.0568886	0	0.0182743	0.0533927	0.0260607	157.811	0.00195647	0.00122399
1544	NA	181	0	LP	593020	380123	6.49934e+06	0.00138351	0.0560321	0	0	0.555479	0.0199225	0.013005	0.0210293	0.0798284	0.105423	0.0813503	0.0455174	0.000276702	216.28	0.00144555	0
1545	NA	182	0	LP	593020	380123	6.49934e+06	0.00138351	0.0560321	0	0	0.555479	0.0199225	0.013005	0.0210293	0.0798284	0.105423	0.0813503	0.0455174	0.000276702	216.28	0.00144555	0
1546	NA	183	0	LP	483072	379754	6.49934e+06	0.00013837	0.0384669	0.00055348	0.00221392	0.111941	0.00207555	0.00498132	0.00816383	0.0233845	0.383008	0.345925	0.0412343	0.0195102	195.264	0.00139597	0
1547	NA	184	0	LP	625315	379017	6.49934e+06	0	0.0227304	0	0	0.423285	0.112266	0.014553	0.0160776	0.0322938	0.0209286	0	0.323077	0.00582121	208.935	0.0010966	0
1548	NA	185	0	LP	487844	378024	6.49934e+06	0	0.0314361	0	0	0.267276	0.292896	0.0419609	0.0299128	0.032544	0.138485	0.113281	0.0250658	0.00623182	210.883	0.00142628	6.8307e-06
1549	NA	186	0	LP	626972	377435	6.49934e+06	0	0.0251973	0	0	0.479441	0.0341963	0.00083068	0.0501177	0.0501177	0.0153676	0.00886058	0.285339	0.0293507	204.156	0.0011575	0
1550	NA	187	0	LP	491072	376387	6.49934e+06	0	0.0887074	0	0	0.54207	0.0397177	0.0535566	0.050512	0.0595073	0	0	0.130916	0.00982563	206.839	0.00179295	3.5069e-05
1551	NA	188	0	LP	667126	376168	5.66878e+06	0.00635627	0.00365485	0	0.00190688	0.0228826	0.00095344	0	0.000794534	0	0.0525981	0.719053	0.0643572	0.0486255	182.079	0.00199923	2.03059e-05
1552	NA	189	0	LP	643044	375839	6.49934e+06	0	0	0	0	0.269097	0.0275891	0.0293914	0.0289755	0.0288368	0	0	0.540136	0.0759739	209.68	0	0
1553	NA	190	0	LP	589822	375199	6.49934e+06	0.041632	0.0870108	0	0	0.675409	0.0154038	0.0170691	0.0105468	0.0317791	0.00374688	0.00388565	0.0613378	0.0111019	221.385	0.000886687	0.00237985
1554	NA	191	0	LP	589822	375199	6.49934e+06	0.041632	0.0870108	0	0	0.675409	0.0154038	0.0170691	0.0105468	0.0317791	0.00374688	0.00388565	0.0613378	0.0111019	221.385	0.000886687	0.00237985
1555	NA	192	0	LP	663953	374504	6.49934e+06	0.00124792	0.0270383	0	0.0274542	0.406129	0.0171936	0.0293955	0.00901276	0.0189961	0.0235718	0.221298	0.137549	0.0112313	202.708	0.00135319	8.99744e-05
1556	NA	193	0	LP	585033	373487	6.49934e+06	0.0558094	0.0484697	0	0	0.61612	0.0105249	0.00789364	0.0108018	0.059687	0.0218806	0.0126021	0.11702	0.0344828	214.598	0.00129451	8.0044e-05
1557	NA	194	0	LP	476649	373401	6.49934e+06	0	0.0191083	0	0	0.0371088	0.0322625	0.00443091	0.000830795	0.0695098	0.0556633	0.626142	0.0577402	0.0450014	181.885	0.00174176	3.80597e-05
1558	NA	195	0	LP	567464	373303	6.49934e+06	0.000968858	0.0949481	0	0.00152249	0.111003	0.0107958	0.00525952	0.00844291	0.0683737	0.262145	0.317093	0.0644983	0.0125952	197.467	0.00147051	0
1559	NA	196	0	LP	662408	372890	6.49934e+06	0	0.00650609	0	0	0.0822259	0.00692137	0.000692137	0.000692137	0.00664452	0.023948	0.786683	0.00539867	0	180.594	0.00147128	0
1560	NA	197	0	LP	627079	372596	6.49934e+06	0	0.0419784	0	0	0.456359	0.0224439	0.013023	0.0306179	0.0461347	0.103491	0.0947631	0.160986	0.000692713	204.194	0.00141215	0
1561	NA	198	0	LP	599605	372206	6.49934e+06	0.00512821	0.0437976	0	0.00956341	0.124186	0.020097	0.0015246	0.00873181	0.0368676	0.371726	0.292585	0.0680527	0	182.309	0.00147273	0
1562	NA	199	0	LP	492714	371571	6.49934e+06	0	0.0545379	0	0	0.232862	0.333472	0.313766	0.0167916	0.0321954	0	0	0.0129059	0.00346933	207.847	0.000840476	0
1563	NA	200	0	LP	657655	371258	6.49934e+06	0.00706176	0.0185544	0.000692329	0	0.0841872	0.0278316	0.00996954	0.00276932	0.0774024	0.0432013	0.472722	0.150097	0.00193852	181.167	0.00214158	5.72137e-05
1564	NA	201	0	LP	557993	369987	6.49934e+06	0.0169116	0.0593291	0	0	0.515387	0.0749931	0.0124757	0.0275853	0.0451899	0.0286942	0.0966177	0.0751317	0.022595	208.536	0.00104563	0.000607745
1565	NA	202	0	LP	556378	369970	6.49934e+06	0.0161983	0.0524713	0	0.00138447	0.539388	0.0110757	0.00844524	0.0188287	0.106604	0.0178596	0.0328119	0.149522	0.0281047	205.281	0.00111494	0.000292504
1566	NA	203	0	LP	511748	369737	6.49934e+06	0	0.142244	0.0027674	0	0.21226	0.0997648	0.29625	0.0254601	0.081915	0	0	0.0552096	0.0211706	191.405	0.00180906	0.000574387
1567	NA	204	0	LP	614280	369251	6.49934e+06	0	0.0409632	0	0	0.419596	0.0232494	0.0143925	0.0393025	0.104069	0.10393	0.0621367	0.175754	0.00138389	205.949	0.00117437	0
1568	NA	205	0	LP	494327	368357	6.49934e+06	0	0.0623355	0	0	0.310292	0.0757723	0.0764649	0.0470979	0.0570716	0.00955811	0.247957	0.0948885	0.00900402	202.992	0.00120716	0
1569	NA	206	0	LP	510172	368132	6.49934e+06	0	0.0339288	0	0	0.16549	0.23861	0.414209	0.0216037	0.00789364	0	0	0.0865531	0.0310206	209.011	0.00102102	0.000384086
1570	NA	207	0	LP	538963	366806	6.49934e+06	0	0.0431714	0.00290577	0	0.154559	0.1273	0.01273	0.0128684	0.0390203	0.286979	0.243116	0.0185416	0.00498132	192.958	0.00174163	0
1571	NA	208	0	LP	467003	365608	6.49934e+06	0.191354	0.0473881	0	0	0.115145	0.0608286	0.0207843	0.00581959	0.0983788	0.00734377	0.160732	0.188444	0.0159346	185.239	0.00260423	0.000183171
1572	NA	209	0	LP	591553	363991	6.49934e+06	0.00165998	0.0849357	0.000968322	0	0.108867	0.0367962	0.0127265	0.0196431	0.107622	0.13598	0.127957	0.302946	0.0100982	195.835	0.00163964	0.000368743
1573	NA	210	0	LP	627192	362930	6.49934e+06	0	0.0473619	0	0	0.475419	0.0103864	0.00817061	0.0150949	0.0433458	0.0386373	0.000138485	0.342889	0.0152333	210.709	0.000839422	0
1574	NA	211	0	LP	611164	361168	6.49934e+06	0	0.0392971	0	0	0.512661	0.00401273	0.00096859	0.0225543	0.0485679	0.0327937	0.0305798	0.295973	0.00110696	205.38	0.00135075	0
1575	NA	212	0	LP	652984	360010	6.49934e+06	0.0334809	0.0123132	0	0.00802435	0.161179	0.00594909	0.00166021	0.0123132	0.0486995	0.0254566	0.347122	0.295102	0.00525733	206.519	0.00110502	0
1576	NA	213	0	LP	631987	359909	6.49934e+06	0	0.013147	0	0	0.0822032	0.00442845	0.002491	0.00373651	0.0488514	0.0154996	0.739828	0.0492665	0	194.996	0.00116961	0
1577	NA	214	0	LP	558163	358752	6.49934e+06	0.0262903	0.0392971	0	0	0.554172	0.0195102	0.010101	0.0395738	0.0146672	0.025045	0.0473225	0.168535	0.0481528	217.627	0.00120009	0.000421431
1578	NA	215	0	LP	550286	358706	6.49934e+06	0.00180105	0.0529232	0	0	0.291493	0.0184262	0.00374065	0.00928235	0.0374065	0.205874	0.240648	0.0968412	0.0331117	197.949	0.00150094	5.07844e-06
1579	NA	216	0	LP	659419	358514	6.49934e+06	0.00138504	0.00249307	0.00138504	0	0.0031856	0	0	0	0.00180055	0.00637119	0.850416	0.00595568	0	174.45	0.00275283	4.90259e-06
1580	NA	217	0	LP	585279	357398	6.49934e+06	0.0744843	0.102866	0	0	0.340579	0.0218746	0.00844524	0.0137062	0.0389035	0.01426	0.0384882	0.298076	0.00456874	205.377	0.00139354	0.00150861
1581	NA	218	0	LP	572443	357233	6.49934e+06	0	0.0411357	0	0	0.322299	0.0552632	0.00927978	0.0210526	0.128947	0.22036	0.156094	0.0285319	0.00484765	190.178	0.00134863	0
1582	NA	219	0	LP	531019	357063	6.49934e+06	0	0.0237963	0	0	0.575263	0.117598	0.0201992	0.044964	0.0605977	0.0514665	0.0990592	0.00207526	0	197.373	0.000946575	9.7205e-05
1583	NA	220	0	LP	627245	356481	6.49934e+06	0.0196649	0.055394	0	0.00110788	0.362692	0.0160643	0.00470849	0.0601025	0.0603794	0.00207727	0	0.38942	0.00457	216.545	0.00102573	0.000526617
1584	NA	221	0	LP	570931	354007	6.49934e+06	0.00152165	0.0509061	0	0	0.189514	0.133767	0.0135565	0.0278047	0.0568543	0.239729	0.1642	0.0991838	0.00650159	201.647	0.00150584	0.000240466
1585	NA	222	0	LP	561462	353972	6.49934e+06	0.207641	0.0261628	0	0	0.33015	0.013289	0.0116279	0.00982835	0.0184109	0.00346069	0.000692137	0.284053	0.0830565	215.515	0.00072506	0.00061438
1586	NA	223	0	LP	548669	353926	6.49934e+06	0.053893	0.0239679	0	0	0.534497	0.0403159	0.00720421	0.0198116	0.021197	0.0399002	0.0523691	0.158077	0.0378221	210.46	0.0011707	1.22527e-05
1587	NA	224	0	LP	471819	351012	6.49934e+06	0.0422262	0.0357192	0.0020767	0	0.227883	0.02852	0.0138447	0.0127371	0.0646546	0.0328119	0.358023	0.048041	0.0357192	194.492	0.00209918	2.50325e-05
1588	NA	225	0	LP	643505	350415	6.49934e+06	0.0013837	0.111111	0.00166044	0.00110696	0.341636	0.0539643	0.0217241	0.00594991	0.0358378	0.0278124	0.097966	0.21309	0.00525806	208.019	0.00265412	0.000192706
1589	NA	226	0	LP	492685	348996	6.49934e+06	0	0.0137062	0	0	0.0551018	0.0083068	0.00041534	0.02852	0.120864	0.0062301	0.390004	0.262356	0.0836218	200.061	0.000958784	0.000101553
1590	NA	227	0	LP	656363	348937	6.49934e+06	0.0275585	0.03656	0	0.00567788	0.204127	0.00872455	0.00914001	0	0.0153718	0.0342058	0.454646	0.114389	0.00193879	202.669	0.00149719	0.000295421
1591	NA	228	0	LP	489431	345812	6.49934e+06	0.00637119	0.0232687	0	0	0.232133	0.0396122	0.000692521	0.0204986	0.0479224	0	0.0722992	0.454017	0.0912742	207.663	0.000836265	7.66069e-05
1592	NA	229	0	LP	502283	345685	6.49934e+06	0.000970335	0.031328	0	0	0.598836	0.0311894	0.0295259	0.0117826	0.0220405	0.0292487	0.197948	0.0334073	0.00401996	214.129	0.00119454	0.000179064
1593	NA	230	0	LP	500680	344075	6.49934e+06	0.0152249	0.0305882	0	0.00138408	0.371211	0.013564	0.00456747	0.0117647	0.0372318	0.043737	0.328858	0.0949481	0.0289273	204.202	0.00112323	0.000277523
1594	NA	231	0	LP	628992	343653	6.49934e+06	0	0.0331071	0	0	0.471949	0.0265965	0.00734174	0.0131597	0.011913	0.0272891	0.0152376	0.389528	0.000969663	218.887	0.000763216	0
1595	NA	232	0	LP	588718	343067	6.49934e+06	0	0.0415628	0	0	0.035744	0.00249377	0.000692713	0	0	0.284705	0.567055	0.0432253	0	190.12	0.00149477	0
1596	NA	233	0	LP	564755	342748	6.49934e+06	0.0235294	0.0316955	0	0	0.294118	0.0520415	0.00359862	0.0114879	0.0685121	0.209135	0.143945	0.127197	0.00553633	196.554	0.00139564	0
1597	NA	234	0	LP	567948	342738	6.49934e+06	0	0.0324145	0	0	0.21485	0.0825599	0.00554093	0.0304751	0.0933647	0.133675	0.0408644	0.317634	0.015099	205.687	0.00128842	0
1598	NA	235	0	LP	627406	342019	6.49934e+06	0	0.0554477	0	0	0.404491	0.0191295	0.00693097	0.0138619	0.0791516	0.0907957	0.0619629	0.225534	0	205.564	0.00147011	0.000125657
1599	NA	236	0	LP	624191	341975	6.49934e+06	0	0.0412685	0	0	0.401745	0.0119097	0.00484697	0.0200803	0.0826755	0.0717352	0.0565019	0.276139	0.00235424	207.709	0.00119893	0
1600	NA	237	0	LP	463672	341538	6.49934e+06	0.0149771	0.0409097	0	0	0.582998	0.0206629	0.00984607	0.018444	0.0902787	0.00499237	0.191929	0.0126196	0.0048537	216.619	0.00126728	0.000343903
1601	NA	238	0	LP	494268	339273	6.49934e+06	0.000691754	0.0377698	0	0	0.378251	0.0381848	0.0197842	0.0184007	0.0785833	0.0150802	0.24073	0.131018	0.0336193	205.037	0.00116321	0
1602	NA	239	0	LP	510320	337630	6.49934e+06	0	0.0321196	0	0	0.620241	0.157968	0.0265818	0.0119064	0.0657621	0	0.0411186	0.0400111	0.00166136	214.693	0.00115926	0.000795971
1603	NA	240	0	LP	486247	336219	6.49934e+06	0.00664912	0.0322759	0	0	0.328023	0.0703699	0.00637207	0.0153761	0.0993212	0.0675994	0.2064	0.119546	0.0170384	205.976	0.0010742	0.000118352
1604	NA	241	0	LP	484617	334650	6.49934e+06	0.00359911	0.0236711	0	0.00387597	0.128461	0.0282392	0.0102436	0.0376523	0.0768272	0.00872093	0.406423	0.196567	0.0283776	194.113	0.00143652	0
1605	NA	242	0	LP	491032	334515	6.49934e+06	0	0.0227367	0	0.00471371	0.126161	0.0582282	0.00471371	0.0156662	0.246777	0	0.221822	0.198808	0.0583668	191.138	0.00129324	3.24878e-05
1606	NA	243	0	LP	606711	332003	6.49934e+06	0.0130393	0.0768484	0.00388403	0	0.0454987	0.0185879	0	0	0.00513247	0.0651963	0.538494	0.078513	0.000832293	186.287	0.00341628	6.46218e-05
1607	NA	244	0	LP	681795	331787	6.49934e+06	0	0.0109433	0	0	0.00083114	0	0	0	0.00193933	0.0642748	0.845546	0.00152376	0	183.539	0.00191295	0
1608	NA	245	0	LP	499066	331226	6.49934e+06	0	0.0260388	0	0.0235457	0.0904432	0.0033241	0.00858726	0.00429363	0.034072	0.10374	0.647368	0.0283934	0.00803324	188.194	0.00146811	0
1609	NA	246	0	LP	616343	330534	6.49934e+06	0	0.0386963	0	0	0.0948682	0.00901526	0.0037448	0.00957004	0.023301	0.034258	0.695562	0.0653259	0	192.883	0.00173019	3.32855e-06
1610	NA	247	0	LP	609964	330435	6.49934e+06	0	0.0283737	0	0.00636678	0.00705882	0	0	0	0	0.119862	0.792664	0.0099654	0	190.174	0.00146546	0
1611	NA	248	0	LP	609964	330435	6.49934e+06	0	0.0283737	0	0.00636678	0.00705882	0	0	0	0	0.119862	0.792664	0.0099654	0	190.174	0.00146546	0
1612	NA	249	0	LP	563323	329964	6.49934e+06	0	0.0405592	0	0	0.194214	0.0138427	0.00359911	0.0103821	0.02201	0.267303	0.301218	0.133167	0.00595238	197.612	0.00150939	0
1613	NA	250	0	LP	577785	329948	6.49934e+06	0	0.0456432	0	0	0.327939	0.0322268	0.00968188	0.0114799	0.0419087	0.0791148	0.163485	0.258091	0.0246196	209.32	0.00114888	0
1614	NA	251	0	LP	665948	328279	6.49934e+06	0.00733869	0.116311	0.0281086	0.0102465	0.0155082	0.00124619	0.000692329	0.00332318	0	0.0797563	0.332179	0.00733869	0.00415397	167.238	0.00459163	0.000379205
1615	NA	252	0	LP	643769	327985	6.49934e+06	0.000692521	0.033795	0	0	0.12036	0.00373961	0.00152355	0.00110803	0.0180055	0.0993075	0.602632	0.0757618	0.000692521	189.045	0.0015663	0
1616	NA	253	0	LP	677139	326881	6.49934e+06	0	0.00360111	0	0	0.00263158	0	0	0	0	0.0873961	0.851801	0	0.00124654	184.543	0.0014085	2.80734e-05
1617	NA	254	0	LP	487807	326572	6.49934e+06	0	0.0224284	0	0	0.500623	0.13277	0.0695002	0.0240897	0.0276893	0	0	0.184272	0.0386266	214.709	0.000210651	0.000906802
1618	NA	255	0	LP	678851	323759	6.49934e+06	0	0.00539643	0	0	0.017573	0	0	0	0	0.171579	0.730178	0.0110696	0	185.096	0.00146796	0
1619	NA	256	0	LP	473434	323711	6.49934e+06	0.00359812	0.0531414	0	0	0.676446	0.0566012	0.022419	0.0121782	0.118461	0	0.00525879	0.0170219	0.00456684	212.397	0.00151799	0.00027393
1620	NA	257	0	LP	582732	323599	6.49934e+06	0	0.0473553	0	0	0.480476	0.0056771	0.00346164	0.00498477	0.0465245	0.16242	0.204791	0.0427859	0.000830795	208.375	0.000889199	5.52575e-05
1621	NA	258	0	LP	627736	322682	6.49934e+06	0	0.0322491	0	0	0.0401384	0	0	0	0.00262976	0.0638062	0.804152	0.0358478	0	182.857	0.0014682	0
1622	NA	259	0	LP	597217	322208	6.49934e+06	0	0.0487467	0	0	0.141393	0.00166182	0.0027697	0.00193879	0.045977	0.214375	0.203988	0.332918	0	206.903	0.00144001	0
1623	NA	260	0	LP	666103	321858	6.49934e+06	0.0717054	0.0458195	0.260105	0.00719823	0.00179956	0	0	0	0.00221484	0.00373754	0	0.00816722	0.00235327	135.286	0.0128297	0.00034505
1624	NA	261	0	LP	659731	321770	6.49934e+06	0	0.173642	0.0878603	0	0.00498891	0	0	0	0	0.00471175	0.0570953	0.0058204	0	162.482	0.00809436	0.000487729
1625	NA	262	0	LP	634176	320803	6.49934e+06	0.0081627	0.00996126	0	0.00318207	0.0197842	0	0.000691754	0	0	0.0718041	0.84394	0.0081627	0	180.524	0.00112032	5.11268e-06
1626	NA	263	0	LP	470222	320678	6.49934e+06	0	0.0578307	0.000553403	0.0325125	0.0330659	0.00857775	0.000830105	0.00553403	0.0233813	0.199087	0.543719	0	0	187.357	0.0021743	8.56005e-05
1627	NA	264	0	LP	658380	315386	6.49934e+06	0.0374013	0.0635822	0	0	0.0858845	0.00429422	0.00623355	0.0103893	0.0396177	0.116914	0.451725	0.122039	0.00567946	198.838	0.00124972	0.000179818
1628	NA	265	0	LP	528033	315310	6.49934e+06	0.118738	0.0604761	0	0.000276778	0.397315	0.0203432	0.0177138	0.0138389	0.0440077	0.137282	0.0737614	0.0819264	0.00262939	202.108	0.001914	0.00022923
1629	NA	266	0	LP	626324	311407	6.49934e+06	0	0.0213119	0	0	0.0107944	0	0	0	0	0.000830335	0.922225	0.00235262	0	181.704	0.00146458	0
1630	NA	267	0	LP	555488	310650	6.49934e+06	0.0614788	0.0225699	0	0	0.132512	0.00180006	0.000692329	0.00387704	0.00650789	0.116311	0.537247	0.0840487	0.00706176	196.894	0.00112541	6.4589e-05
1631	NA	268	0	LP	660126	310571	6.49934e+06	0.00193691	0.0401217	0	0	0.00954621	0	0	0	0	0.0289153	0.468733	0.420033	0.0076093	205.622	0.000427457	0.000588614
1632	NA	269	0	LP	502329	310388	6.49934e+06	0.0442968	0.0361296	0	0	0.478959	0.0370986	0.0307309	0.0145349	0.0627076	0.02201	0.0883167	0.164867	0.0138427	209.456	0.000750678	0.000600015
1633	NA	270	0	LP	516819	310331	6.49934e+06	0.0175852	0.0246469	0.00692329	0.00830795	0.192052	0.00858488	0.00636943	0.00470784	0.00913874	0.0756023	0.525339	0.0600942	0.0060925	200.739	0.00158641	0.000121755
1634	NA	271	0	LP	540995	308941	6.49934e+06	0.0138351	0.0861926	0	0.0377698	0.0708356	0	0.000691754	0.000830105	0.00747095	0.149972	0.472468	0.119258	0	192.632	0.00233014	6.13804e-05
1635	NA	272	0	LP	677890	307842	6.49934e+06	0.00152186	0.0352795	0	0.00262867	0.252214	0.0304372	0.020891	0.00110681	0.0087161	0.0853625	0.445075	0.0383232	0.00332042	198.846	0.00204637	0
1636	NA	273	0	LP	578152	307469	6.49934e+06	0	0.0160754	0	0.00748337	0.0123337	0.00388027	0	0	0	0.25194	0.6602	0.0094235	0	174.205	0.00146845	0
1637	NA	274	0	LP	547458	307406	6.49934e+06	0.0164888	0.0308993	0	0	0.0877096	0.000415685	0.0018013	0.00346404	0	0.180684	0.454344	0.202439	0	196.898	0.00124151	0
1638	NA	275	0	LP	487868	307251	6.49934e+06	0	0.0555248	0	0	0.598172	0.0350318	0.0301855	0.00581556	0.215868	0	0.00456937	0.0286624	0.00180006	208.147	0.00151858	0.000287736
1639	NA	276	0	LP	545137	304091	6.49934e+06	0.00290778	0.0390474	0	0	0.149682	0.00304625	0.00415397	0	0.0307394	0.100942	0.178344	0.477569	0.00110773	210.981	0.00107267	0
1640	NA	277	0	LP	553237	302506	6.49934e+06	0.141414	0.0892487	0	0	0.159126	0.0477377	0.0207555	0.00373599	0.00290577	0.0678013	0.253355	0.173101	0.00567317	204.564	0.00161407	0.000857614
1641	NA	278	0	LP	546758	302446	6.49934e+06	0.00249066	0.0433098	0.00096859	0	0.14003	0.0110696	0.00733361	0.00110696	0.0192334	0.105023	0.248789	0.405562	0	207.543	0.00150703	1.54543e-05
1642	NA	279	0	LP	509642	302283	6.49934e+06	0	0.0163231	0	0	0.103334	0	0.000691659	0.00290497	0.0116199	0.106377	0.571587	0.138608	0	201.394	0.00165189	0
1643	NA	280	0	LP	520789	302199	6.49934e+06	0.00595073	0.0426239	0	0.00996402	0.279684	0.0123166	0.00498201	0.00345973	0.0357044	0.00899529	0.431221	0.111403	0.00442845	201.584	0.00146563	0.000130286
1644	NA	281	0	LP	484132	302172	6.49934e+06	0.141114	0.0250901	0	0.00166343	0.0413086	0.000831716	0.000693097	0	0.00304963	0	0	0.201691	0.546576	222.059	0.000932065	9.23201e-05
1645	NA	282	0	LP	684509	301650	6.49934e+06	0	0.0347405	0.000968858	0	0.166367	0.00442907	0.00622837	0.00235294	0.0112111	0.0804152	0.611488	0.0101038	0.000968858	190.612	0.00174298	0
1646	NA	283	0	LP	506513	300710	6.49934e+06	0	0.0302484	0	0.00666019	0.138199	0.00610518	0.0036076	0.000555016	0.00860275	0.0493964	0.63924	0.0889413	0	193.562	0.00107908	0.000260767
1647	NA	284	0	LP	522417	300606	6.49934e+06	0.0139754	0.0511969	0	0.083022	0.298326	0.00954753	0.00110696	0.0105161	0.048983	0.0394355	0.281445	0.1273	0.00055348	194.612	0.00175379	4.85013e-05
1648	NA	285	0	LP	666958	299478	6.49934e+06	0.00484966	0.049328	0	0	0.493973	0	0.00595815	0.0047111	0.047111	0.0432313	0.0457254	0.272274	0	219.426	0.00145944	0.000162121
1649	NA	286	0	LP	601535	298077	6.49934e+06	0	0.0427682	0	0	0.0191003	0	0	0	0	0.122491	0.78699	0.020346	0	195.217	0.00140615	0
1650	NA	287	0	LP	575900	297878	6.49934e+06	0.0423529	0.0903806	0	0.00775087	0.162491	0.0152249	0.00235294	0.0192388	0.0156401	0.11391	0.272388	0.210796	0.0110727	204.403	0.00136777	0.000237443
1651	NA	288	0	LP	509628	297416	6.49934e+06	0	0.0234169	0	0	0.125121	0.00484966	0.00346404	0.00138562	0	0.124151	0.617431	0.0475267	0	201.132	0.00165841	0.000373393
1652	NA	289	0	LP	642977	296783	6.49934e+06	0	0.0362981	0	0	0.187725	0.0142699	0.00581879	0.00290939	0.00858964	0.141175	0.472153	0.105154	0	195.671	0.00148322	0
1653	NA	290	0	LP	479241	295736	6.49934e+06	0	0.0572419	0.253222	0	0.0037422	0	0	0	0	0	0	0	0	153.367	0.012568	0.000414068
1654	NA	291	0	LP	520886	295724	6.49934e+06	0.00720222	0.0271468	0.0124654	0.00484765	0.048892	0.000277008	0.000554017	0	0.00443213	0.0638504	0.631025	0.0439058	0.00152355	189.405	0.0030129	0.000176667
1655	NA	292	0	LP	572700	294656	6.49934e+06	0.0102507	0.0405873	0	0	0.0443275	0.00387865	0.00263194	0	0.00138523	0.117329	0.37429	0.392714	0.00374013	198.459	0.000999946	0.000270289
1656	NA	293	0	LP	571104	294630	6.49934e+06	0.0227241	0.018983	0	0.00249411	0.101289	0.0164888	0.00554247	0.00277123	0.0151032	0.0753776	0.2871	0.42483	0.00678952	198.51	0.000761917	4.0734e-05
1657	NA	294	0	LP	495200	294146	6.49934e+06	0	0.0131597	0	0	0.376783	0.0940573	0.0608117	0.00567946	0.250035	0.00637207	0.0184236	0.117468	0.00706469	215.566	0.00119066	5.95001e-05
1658	NA	295	0	LP	603173	293292	6.49934e+06	0	0.0480876	0	0	0.00900776	0	0	0	0	0.0604213	0.810976	0.0422672	0	191.816	0.00201278	0
1659	NA	296	0	LP	676779	291695	6.49934e+06	0.00608744	0.0474543	0	0.00138351	0.427504	0.00899281	0.00567239	0.00705589	0.0190924	0.203237	0.177919	0.0361096	0.00359712	200.689	0.00146935	9.58205e-05
1660	NA	297	0	LP	622332	290331	6.49934e+06	0	0.0290818	0	0	0.0289434	0	0.00083091	0.000692425	0.00373909	0.077967	0.487744	0.34829	0.000969395	194.572	0.0011699	6.44614e-05
1661	NA	298	0	LP	675213	290032	6.49934e+06	0.0023549	0.0475135	0	0	0.534146	0.00817288	0.00941959	0.0121901	0.0861615	0.127996	0.0730018	0.0497299	0.00166228	201.936	0.00145076	6.78767e-05
1662	NA	299	0	LP	563004	289740	6.49934e+06	0.0256446	0.0413086	0	0.00346548	0.229831	0.0404769	0.0155254	0.0042972	0.0298032	0.115331	0.318963	0.153867	0.0120599	202.395	0.000796528	9.5247e-05
1663	NA	300	0	LP	503301	289319	6.49934e+06	0	0.0164843	0.00844992	0.00263194	0.329131	0.0369857	0.032553	0.0120515	0.0144064	0.0480676	0.339521	0.124532	0	205.518	0.00114497	9.70419e-05
1664	NA	301	0	LP	567895	288154	6.49934e+06	0.00872214	0.0476256	0	0.00290738	0.403295	0.0686695	0.0287969	0.00346117	0.0539942	0.0448567	0.13194	0.18178	0.00899903	208.766	0.00149881	0
1665	NA	302	0	LP	538852	287703	6.49934e+06	0	0.1371	0	0.00207727	0.220607	0.0160643	0.014264	0.00360061	0.0318515	0.204681	0.285002	0.0451461	0	201.768	0.0016266	6.46079e-05
1666	NA	303	0	LP	490383	287635	6.49934e+06	0	0.0364316	0	0	0.37152	0.029921	0.0242416	0.00332456	0.07411	0.0205015	0.242693	0.174539	0.00110819	218.117	0.00141836	9.91448e-05
1667	NA	304	0	LP	692862	287444	6.49934e+06	0.102131	0.0691946	0.0135621	0.00262939	0.263355	0.0240797	0.0254636	0.00608912	0.0128702	0.137144	0.17008	0.0377802	0.00110711	191.959	0.00241284	0.000336837
1668	NA	305	0	LP	612891	286963	6.49934e+06	0.0105307	0.0163503	0	0	0.0798116	0.00083137	0.00138562	0.000969932	0.00235555	0.111265	0.370653	0.400859	0.00484966	211.118	0.000486656	3.67233e-06
1669	NA	306	0	LP	558185	286419	6.49934e+06	0	0.0480277	0	0.000138408	0.423945	0.0820761	0.0375087	0.00318339	0.0773702	0.0865052	0.235848	0.00387543	0.00124567	202.383	0.00139537	2.89152e-05
1670	NA	307	0	LP	482314	286027	6.49934e+06	0.00706273	0.204127	0.0581637	0.00263121	0.183216	0.0379449	0.0404376	0.000969395	0.027974	0.0159258	0.0380834	0.11702	0.00166182	199.669	0.00328436	0.00069488
1671	NA	308	0	LP	619185	285482	6.49934e+06	0	0.0383338	0	0	0.079297	0.0440077	0.00415167	0.00262939	0.0215887	0.195129	0.467202	0.126626	0	194.523	0.00147709	0
1672	NA	309	0	LP	587255	283594	6.49934e+06	0	0.0490237	0	0.00249273	0.0420994	0	0.000692425	0	0	0.341088	0.497992	0.0552555	0.000969395	191.68	0.00144276	0
1673	NA	310	0	LP	622526	277478	6.49934e+06	0.16422	0.0360011	0	0.105788	0.0371088	0.000138466	0.00110773	0.000969261	0.00664636	0.373165	0.220438	0.00803102	0.00373858	156.497	0.00184439	0
1674	NA	311	0	LP	612979	277383	6.49934e+06	0	0.0462156	0	0.00013837	0.0311333	0	0	0	0.0013837	0.193026	0.658641	0.0610212	0	188.43	0.0015007	0
1675	NA	312	0	LP	696956	269849	6.49934e+06	0	0.446461	0	0.0083114	0.0763264	0	0	0.00138523	0.00775731	0.113866	0.038648	0.038371	0.00997368	182.394	0.00452321	0.000403845
1676	NA	313	0	LP	534052	269675	6.49934e+06	0.0175827	0.308459	0.0438876	0.0139831	0.0906825	0.00249204	0.00484563	0.00083068	0.00346117	0.0174443	0	0.0912363	0.00941437	178.433	0.00368899	0.00085237
1677	NA	314	0	LP	664796	266672	6.49934e+06	0.00263012	0.0884551	0.0143965	0.00387597	0.0347453	0	0	0	0.00373754	0.189922	0.509551	0.00885936	0.00138427	176.349	0.00237854	1.89415e-05
1678	NA	315	0	LP	614743	266017	6.49934e+06	0	0.0379554	0	0.00263194	0.0285358	0.000692617	0	0	0	0.160549	0.73736	0.00858845	0	188.027	0.00152655	0
1679	NA	316	0	LP	601895	265853	6.49934e+06	0	0.0483112	0.000830565	0.0095515	0.0101052	0	0	0	0.000968992	0.156146	0.742802	0.0185493	0	186.071	0.0014758	0
1680	NA	317	0	LP	551972	265274	6.49934e+06	0.0373754	0.243355	0.0545404	0.00124585	0.172065	0.013289	0.00526024	0	0.00359911	0.0408361	0.0351606	0.0888704	0.00207641	182.284	0.00353489	0.000341174
1681	NA	318	0	LP	482581	264941	4.67546e+06	0.00115496	0.0696824	0	0.0515881	0.282387	0.333205	0.081232	0.053898	0.0565929	0	0	0.00442733	0	206.063	0.00267579	0.000314253
1682	NA	319	0	LP	495576	264969	6.49934e+06	0.00110819	0.0404488	0.000692617	0	0.0826984	0.0281202	0.0239645	0.00637207	0.015099	0.0664912	0.637069	0.0324145	0	198.455	0.00210426	0.000314014
1683	NA	320	0	LP	668169	263613	6.49934e+06	0	0.0279623	0	0	0.0566168	0	0.00235327	0	0	0.320044	0.508167	0.0267165	0.00138427	186.221	0.00146702	0
1684	NA	321	0	LP	600352	262624	6.49934e+06	0	0.0480676	0	0.00664912	0.0286743	0	0	0	0	0.178972	0.600914	0.13603	0	189.189	0.00122039	0
1685	NA	322	0	LP	590755	262502	6.49934e+06	0	0.0422379	0	0	0.105803	0	0.000692425	0	0	0.274339	0.53843	0.0292203	0	193.453	0.00123606	3.86116e-05
1686	NA	323	0	LP	702152	262045	5.43507e+06	0	0.048833	0	0	0.11604	0.00165536	0.00148982	0	0.00248303	0.54246	0.181592	0.0781328	0.00761463	188.891	0.0013556	0
1687	NA	324	0	LP	668245	262004	6.49934e+06	0	0.0372731	0	0	0.0540391	0	0	0	0	0.395732	0.439379	0.0339476	0	183.161	0.0014795	0
1688	NA	325	0	LP	494056	261781	6.49934e+06	0	0.0150865	0	0.00816609	0.0280969	0.070173	0.0146713	0	0.00747405	0.0736332	0.702422	0.0235294	0.00138408	192.984	0.00178342	7.16392e-06
1689	NA	326	0	LP	585929	260811	6.49934e+06	0.0266149	0.058636	0	0	0.100222	0.0103965	0.00180205	0.00152481	0.00138619	0.0544774	0.649154	0.0845578	0.00235653	194.349	0.00142587	0.000246023
1690	NA	327	0	LP	486056	258525	6.49934e+06	0.00193986	0.0605515	0	0	0.333518	0.137176	0.0871553	0.00526535	0.0994873	0	0.00997644	0.235832	0	225.747	0.00153023	0.000419607
1691	NA	328	0	LP	641418	257575	6.49934e+06	0.00581798	0.0353235	0	0	0.167336	0.0142679	0.0023549	0.00124671	0.0128827	0.168444	0.270675	0.319712	0.00193933	211.682	0.00106463	0
1692	NA	329	0	LP	636761	257445	6.49934e+06	0.0599142	0.0621281	0	0.00484295	0.137678	0.00359762	0.00083022	0.0027674	0.00498132	0.214474	0.0386052	0.443891	0.0120382	207.653	0.00134994	8.78631e-05
1693	NA	330	0	LP	542457	257014	6.49934e+06	0.0546713	0.114325	0	0.0244983	0.450519	0.0260208	0.0249135	0.0101038	0.0102422	0.152111	0.0840138	0.027128	0	206.59	0.00148377	0.000704199
1694	NA	331	0	LP	490950	256945	6.49934e+06	0	0.132982	0.0278432	0.00193933	0.0687076	0.00761878	0.00761878	0.00138523	0.0232719	0.0736944	0.450616	0.0385095	0.000969663	192.918	0.00261423	0.000205019
1695	NA	332	0	LP	629468	256659	6.49934e+06	0	0.0461219	0	0.000554017	0.156094	0.0116343	0.000831025	0	0.00969529	0.212742	0.17313	0.36856	0.000692521	203.338	0.00138474	0.000153457
1696	NA	333	0	LP	678258	255883	6.49934e+06	0.0404376	0.0540091	0	0.00290818	0.151641	0.00360061	0	0.0027697	0.00775516	0.409085	0.111203	0.183077	0.00623182	192.234	0.00109915	0
1697	NA	334	0	LP	667036	255435	6.49934e+06	0.00470719	0.114218	0.00484563	0	0.186349	0.0041534	0.00692233	0.00456874	0.00595321	0.329226	0.186903	0.0692233	0.00179981	198.634	0.00217379	0.000302734
1698	NA	335	0	LP	494247	253680	6.49934e+06	0	0.141869	0.00955017	0.0049827	0.0298962	0.00346021	0	0.000692042	0.022699	0.0462284	0.355156	0.0127336	0	183.277	0.00382724	0.00162486
1699	NA	336	0	LP	502340	253664	6.49934e+06	0.000969529	0.0275623	0.0126039	0.0444598	0.0137119	0	0	0	0.0031856	0.236981	0.533795	0.00955679	0	185.013	0.00275039	7.36915e-06
1700	NA	337	0	LP	510358	251959	6.49934e+06	0.00415916	0.0187162	0.00124775	0.00734784	0.00804104	0	0	0	0	0.205185	0.68127	0.014973	0	180.301	0.00184697	0
1701	NA	338	0	LP	592551	251297	6.49934e+06	0.0306476	0.0844543	0	0.00471502	0.184163	0.00416031	0.00568576	0	0.00166412	0.235474	0.389128	0.0560255	0.00263486	193.685	0.00103099	2.47617e-05
1702	NA	339	0	LP	631253	250263	6.49934e+06	0.046531	0.0724276	0.000692425	0.00415455	0.20205	0.00900152	0.0113558	0.00332364	0.00332364	0.207035	0.0661958	0.283202	0.0272815	206.669	0.00221562	3.9931e-05
1703	NA	340	0	LP	598946	249770	6.49934e+06	0.034545	0.0332963	0	0	0.245422	0.00235849	0.00374584	0.00249723	0.0120699	0.173696	0.39803	0.0750555	0	203.553	0.000762231	2.97004e-06
1704	NA	341	0	LP	665858	248570	6.49934e+06	0	0.0477575	0	0.00193798	0.159607	0.00968992	0.00263012	0.00221484	0	0.294574	0.424834	0.0413898	0	195.182	0.00164971	3.84643e-05
1705	NA	342	0	LP	487825	248812	6.49934e+06	0.297683	0.316549	0.00665834	0.00388403	0.101678	0.0187266	0.0314884	0.000693577	0	0	0	0.0278818	0.0156749	184.686	0.0040196	0.000316354
1706	NA	343	0	LP	491089	248820	6.49934e+06	0.13722	0.0904182	0.182636	0	0.00207699	0	0	0	0.00235392	0.0152312	0	0.028524	0.00249238	154.833	0.00855662	0.000318712
1707	NA	344	0	LP	507175	248755	6.49934e+06	0	0.0248094	0.0011088	0.047817	0.0243936	0	0	0.000693001	0	0.368399	0.495773	0	0	183.368	0.00156486	0
1708	NA	345	0	LP	631295	248658	6.49934e+06	0.0117712	0.132253	0.000692425	0	0.151503	0.00692425	0.00581637	0.00360061	0.0106633	0.182523	0.051101	0.268384	0.00443152	193.362	0.00320404	0.000665229
1709	NA	346	0	LP	513679	245553	6.49934e+06	0	0.0289153	0	0.000691754	0.0268401	0	0	0	0	0.39513	0.525733	0.000553403	0	187.676	0.00124072	0.000161242
1710	NA	347	0	LP	568333	244544	6.49934e+06	0.00539643	0.048983	0	0.00152207	0.0953369	0.00055348	0.00608828	0	0	0.214058	0.41594	0.203127	0	199.023	0.00147355	0.000113253
1711	NA	348	0	LP	560355	244433	6.49934e+06	0.000692617	0.0579028	0	0.00166228	0.130628	0.00166228	0.000969663	0.0023549	0.00110819	0.180773	0.595096	0.0227178	0	193.013	0.00158114	8.56195e-05
1712	NA	349	0	LP	492781	244064	6.49934e+06	0.00982971	0.129171	0.130278	0.00470719	0.0209054	0	0.000692233	0	0.022013	0.0235359	0.314135	0.0211823	0.00152291	164.348	0.00291222	0.00087727
1713	NA	350	0	LP	499205	244010	6.49934e+06	0.00304667	0.0105249	0.00083091	0.00637031	0.0404376	0	0.00207727	0.00415455	0.00346212	0.0706273	0.712228	0.069104	0.000969395	199.751	0.00179559	0.000107111
1714	NA	351	0	LP	631424	243836	6.49934e+06	0.00456811	0.132752	0.015227	0.0199336	0.112542	0.00332226	0.0015227	0.00110742	0.00290698	0.165975	0.137458	0.229236	0.00138427	193.573	0.00329717	0.000251828
1715	NA	352	0	LP	650295	242847	6.49934e+06	0	0.0357143	0.00055371	0	0.0498339	0	0.000830565	0.00207641	0.00138427	0.211379	0.599391	0.0678295	0	193.383	0.00150387	0
1716	NA	353	0	LP	647036	242844	6.49934e+06	0	0.0274428	0	0.0011088	0.0160776	0	0	0	0	0.180457	0.734304	0.0293832	0.0024948	196.552	0.00103349	0
1717	NA	354	0	LP	621592	242031	6.49934e+06	0.0339994	0.209964	0.025118	0.00152651	0.083819	0.0160977	0.0126284	0	0.00111019	0	0	0.170136	0.00222037	177.598	0.00675831	0.000480721
1718	NA	355	0	LP	637898	241130	6.49934e+06	0	0.0524785	0	0	0.177236	0.00858488	0.00180006	0.000692329	0.0048463	0.308225	0.262254	0.146774	0	197.09	0.00188198	0
1719	NA	356	0	LP	637898	241130	6.49934e+06	0	0.0524785	0	0	0.177236	0.00858488	0.00180006	0.000692329	0.0048463	0.308225	0.262254	0.146774	0	197.09	0.00188198	0
1720	NA	357	0	LP	494495	240839	6.49934e+06	0	0.010656	0.000276778	0.00345973	0.00954885	0	0	0	0	0.0651813	0.814697	0.0132854	0	194.635	0.00222205	5.71209e-05
1721	NA	358	0	LP	615131	240341	6.49934e+06	0.0514736	0.213643	0.0106545	0	0.0110696	0.00816383	0.00664176	0	0	0	0	0.0211706	0	183.54	0.00869357	0.000541638
1722	NA	359	0	LP	576488	239829	6.49934e+06	0.00207756	0.0433518	0	0	0.126731	0	0.000969529	0.00277008	0	0.245291	0.47867	0.0961219	0	199.978	0.00113879	0
1723	NA	360	0	LP	682514	239572	6.49934e+06	0.0247957	0.0822829	0	0	0.257792	0.0282588	0.00955811	0.00083114	0.0112204	0.292423	0.0843607	0.0946114	0.0124671	192.976	0.00300788	0.000638227
1724	NA	361	0	LP	493004	237608	6.49934e+06	0	0.00207584	0	0.00373651	0.000830335	0	0.00110711	0	0	0.0476059	0.869637	0.0038749	0	179.072	0.00156192	0
1725	NA	362	0	LP	620053	237229	6.49934e+06	0.00110819	0.17163	0.220668	0	0.0393406	0	0	0	0	0	0.00429422	0.0205015	0.00318604	143.282	0.00555177	5.08364e-05
1726	NA	363	0	LP	676340	235820	6.49934e+06	0.0120699	0.0528579	0	0.00166482	0.255411	0	0.000971143	0.00291343	0.00887902	0.236265	0.265538	0.155244	0.00221976	194.162	0.000977812	0.00029944
1727	NA	364	0	LP	611955	235516	6.49934e+06	0.0272853	0.207202	0.00193906	0.00747922	0.13615	0.0067867	0.00443213	0.000969529	0	0.118144	0.280194	0.0422438	0.00152355	193.847	0.00294375	0.000258261
1728	NA	365	0	LP	550878	234584	6.49934e+06	0.00290818	0.0454231	0	0.0290818	0.388589	0.0189724	0.0112173	0.00567788	0.0103864	0.195402	0.190001	0.0722892	0	204.541	0.00139566	0.000286247
1729	NA	366	0	LP	499415	234273	6.49934e+06	0.0322715	0.0900277	0.0110803	0.00609418	0.382687	0.0148199	0.0160665	0.00277008	0.0333795	0.0120499	0.25277	0.034626	0.00512465	193.407	0.00199688	0.00110972
1730	NA	367	0	LP	607190	232221	6.49934e+06	0	0.0522885	0	0.00110957	0.184743	0.00263523	0.00110957	0.00291262	0.00790569	0.140361	0.447989	0.144244	0.0038835	204.691	0.00134947	2.8363e-05
1731	NA	368	0	LP	689526	231831	5.47708e+06	0.00986355	0.312017	0	0.0567154	0.197271	0.00246589	0.00493178	0.000821963	0.00558935	0.154858	0.0784153	0.0907447	0.0131514	195.581	0.00112012	0.000710294
1732	NA	369	0	LP	644752	230158	6.49934e+06	0.00485033	0.011918	0	0	0.0303492	0	0.000692905	0	0.00388027	0.134839	0.704268	0.0594512	0.00138581	199.45	0.0014159	0
1733	NA	370	0	LP	578327	226937	6.49934e+06	0.000692521	0.051385	0	0.00124654	0.222299	0	0.00207756	0.00609418	0.0117729	0.121884	0.53615	0.0437673	0.00166205	195.654	0.0014563	0
1734	NA	371	0	LP	563782	226712	6.49934e+06	0.0420994	0.0710428	0	0	0.370309	0.0173106	0.0117712	0.00858607	0.00609334	0.217698	0.164382	0.0767207	0.00318515	204.727	0.00195937	1.10419e-05
1735	NA	372	0	LP	633326	226203	6.49934e+06	0.00152228	0.0163299	0	0	0.14946	0.0200664	0.00276778	0.00498201	0	0.192361	0.516468	0.0568779	0	206.514	0.00139753	0
1736	NA	373	0	LP	626853	226118	6.49934e+06	0	0.191227	0.0712606	0.00110696	0.00345925	0	0	0	0	0.0242148	0.210599	0.00650339	0	171.487	0.00682304	0.00109454
1737	NA	374	0	LP	608960	225765	6.49934e+06	0	0.0340767	0	0.00207785	0.116637	0.00304751	0.000692617	0.000692617	0.00581798	0.341044	0.39493	0.0664912	0	204.168	0.00146767	0.000129897
1738	NA	375	0	LP	635555	224974	6.49934e+06	0.00083091	0.0346212	0	0	0.153303	0.00138485	0.000692425	0.00249273	0.00110788	0.131007	0.495499	0.145132	0.00235424	207.302	0.00152431	9.67597e-05
1739	NA	376	0	LP	621956	224414	6.49934e+06	0.00124671	0.0243801	0	0.00374013	0.0797894	0	0.00249342	0	0	0.217482	0.538994	0.0983516	0	204.651	0.00154484	0.000134505
1740	NA	377	0	LP	591401	223978	6.49934e+06	0	0.0314056	0	0.00249032	0.0968456	0	0.000830105	0.00304372	0.00110681	0.169895	0.610404	0.0611511	0.00221361	192.734	0.00115567	3.10227e-05
1741	NA	378	0	LP	643572	223537	6.49934e+06	0.000138523	0.0213326	0	0.00304751	0.0457127	0	0	0	0	0.164843	0.637207	0.100291	0.000692617	198.61	0.0011469	0
1742	NA	379	0	LP	509051	222913	6.49934e+06	0.0896886	0.0459516	0	0	0.29301	0.0239446	0.0222837	0.00899654	0.0391696	0.126228	0.229896	0.0517647	0.000138408	199.204	0.00160892	0.00113433
1743	NA	380	0	LP	690319	222103	5.44058e+06	0.0311001	0.219355	0.00512821	0.00512821	0.338627	0.00860215	0.0215054	0.00215054	0.00529363	0.0977667	0.0401985	0.0845327	0.0294458	198.543	0.00217372	0.00116686
1744	NA	381	0	LP	578417	222111	6.49934e+06	0	0.0267535	0	0.00138619	0.0860826	0	0	0	0	0.303299	0.505822	0.0486554	0	191.6	0.00149301	0
1745	NA	382	0	LP	526798	221540	6.49934e+06	0.0327096	0.0666667	0.0029106	0.0031878	0.151351	0	0.0030492	0.0016632	0.0026334	0.251282	0.270825	0.138323	0.0047124	196.096	0.00254551	0.000192059
1746	NA	383	0	LP	497878	221331	6.49934e+06	0.0158114	0.0339806	0	0.00638003	0.730791	0.00721221	0.00859917	0.00527046	0.0413315	0	0	0.142441	0.00416089	219.905	0.00138139	0.000178974
1747	NA	384	0	LP	504320	219695	6.49934e+06	0	0.0264323	0	0.00276778	0.739828	0.0625519	0.0424855	0.0102408	0.10393	0	0	0.00913368	0.00179906	226.446	0.000811053	7.21816e-05
1748	NA	385	0	LP	605920	219284	6.49934e+06	0	0.0605977	0.00152186	0	0.125208	0.0228279	0.0131433	0	0.00290537	0.189956	0.442031	0.115385	0.000968456	201.746	0.00182803	6.57316e-05
1749	NA	386	0	LP	648573	218738	6.49934e+06	0.0102408	0.0703017	0	0	0.109466	0	0.000691946	0.000553557	0.00276778	0.262247	0.309438	0.191115	0.00484362	186.454	0.00139841	0.000149509
1750	NA	387	0	LP	627013	216410	6.49934e+06	0	0.0246537	0	0.00180055	0.11856	0	0	0.00387812	0.00263158	0.195014	0.55554	0.0265928	0	201.355	0.0027177	0
1751	NA	388	0	LP	623783	216329	6.49934e+06	0	0.0302232	0	0	0.084015	0.00499099	0.00554554	0	0.00318869	0.257868	0.49799	0.0971856	0	195.856	0.00110201	0
1752	NA	389	0	LP	559189	215257	6.49934e+06	0.0135603	0.0308565	0	0	0.185416	0	0.00069185	0.00428947	0.00262903	0.388128	0.279369	0.089387	0.00110696	195.685	0.000973615	0
1753	NA	390	0	LP	560836	213669	6.49934e+06	0.091639	0.0682447	0	0.00110742	0.25443	0.00124585	0.0030454	0.00207641	0.0117663	0.179679	0.125	0.234358	0.0055371	207.349	0.00156387	0.000526187
1754	NA	391	0	LP	541517	213609	6.49934e+06	0	0.0429125	0	0	0.177602	0.00539867	0.00332226	0.000692137	0	0.378738	0.381921	0.000276855	0	200.31	0.00117675	0
1755	NA	392	0	LP	630318	213242	6.49934e+06	0	0.076955	0.000968858	0	0.0631142	0.00276817	0.0033218	0.000692042	0.00429066	0.373564	0.346021	0.0527336	0	195.558	0.0019203	0.000142774
1756	NA	393	0	LP	525298	211901	6.49934e+06	0.05054	0.175298	0.0530324	0.00110773	0.0476322	0	0.000830795	0.00470784	0.00927721	0.0346164	0.0706176	0.128358	0.00941567	179.311	0.005614	0.000424762
1757	NA	394	0	LP	523687	211898	6.49934e+06	0.0299128	0.226838	0.041407	0.00055394	0.105941	0.000969395	0.00221576	0.00318515	0.0135715	0.0210497	0.156627	0.0653649	0.00346212	191.544	0.00485803	0.000557974
1758	NA	395	0	LP	676533	206819	6.49934e+06	0	0.0553403	0	0	0.373824	0.00124516	0.00249032	0.00511898	0.018124	0.200194	0.0841173	0.220531	0.0308522	207.612	0.00113583	0.000442258
1759	NA	396	0	LP	490012	206774	6.49934e+06	0	0.0512892	0.00152481	0	0.105767	0.00665373	0.00249515	0.000693097	0.0184364	0.0776268	0.605212	0.0797061	0	194.268	0.00224592	0.000122368
1760	NA	397	0	LP	559956	205606	6.49934e+06	0.00705589	0.0688987	0	0.00138351	0.432623	0.0163254	0.0117598	0.000691754	0.00830105	0.0727726	0.0878528	0.28777	0.00249032	215.286	0.00152755	0.000100249
1761	NA	398	0	LP	535982	205375	6.49934e+06	0.00373909	0.0366985	0	0	0.340535	0.00346212	0.00997092	0.0018003	0.0189724	0.119513	0.342473	0.10788	0.00263121	212.356	0.000976319	4.98501e-05
1762	NA	399	0	LP	585818	204353	6.49934e+06	0.00415167	0.0754221	0	0	0.108774	0.00207584	0.00276778	0	0.0038749	0.173402	0.332688	0.249792	0.000691946	196.902	0.00212067	6.72104e-06
1763	NA	400	0	LP	688350	202764	6.49934e+06	0.00249273	0.0429303	0	0.00817061	0.178646	0.00872455	0.00083091	0.00083091	0.0102479	0.312561	0.285695	0.0941698	0.0264506	197.787	0.00163386	0.000529326
1764	NA	401	0	LP	670404	201969	6.49934e+06	0.00470979	0.0759108	0	0.0106663	0.146835	0.0174539	0.00928106	0.00443275	0.000969663	0.224546	0.237429	0.228979	0.0218867	196.166	0.00102049	0.000534873
1765	NA	402	0	LP	524781	201983	6.49934e+06	0.0149771	0.0499237	0	0	0.160865	0.00110942	0.00235751	0.00152545	0.0187214	0.0714187	0.35848	0.277909	0.00554708	205.8	0.00159025	3.85627e-05
1766	NA	403	0	LP	592340	199630	6.49934e+06	0.00415282	0.0436047	0	0	0.177187	0	0.000830565	0.0102436	0.00816722	0.0390365	0.381368	0.333056	0.000692137	206.683	0.00099961	0
1767	NA	404	0	LP	585934	199528	6.49934e+06	0.0267017	0.0558937	0	0	0.186774	0.000830105	0.00498063	0.000830105	0.00705589	0.174322	0.375208	0.125069	0.0184007	197.749	0.00183497	0
1768	NA	405	0	LP	646585	199143	6.49934e+06	0.0803102	0.0713099	0	0.00166159	0.270978	0.00470784	0.00941567	0.00221545	0.00706176	0.0699252	0.0513708	0.371227	0.0228469	201.989	0.0014458	0.000535312
1769	NA	406	0	LP	502653	198754	6.49934e+06	0.0080299	0.0267202	0	0	0.124048	0	0	0.00595321	0.00373806	0.196456	0.526097	0.0707462	0	201.036	0.00146781	0
1770	NA	407	0	LP	587543	197933	6.49934e+06	0.00110988	0.0392619	0	0	0.151221	0.00235849	0	0.000693674	0.00388457	0.152331	0.401776	0.24237	0	202.952	0.00111433	0
1771	NA	408	0	LP	577920	197800	6.49934e+06	0.00650429	0.0279546	0	0.0225574	0.197205	0.000138389	0.0038749	0.000968724	0.00110711	0.143648	0.277055	0.314282	0.00193745	199.678	0.00080665	0
1772	NA	409	0	LP	537723	197300	6.49934e+06	0.0192627	0.343126	0.02148	0	0.098531	0.000692905	0.0142738	0.000692905	0	0.00207871	0.037694	0.0900776	0	195.682	0.005164	0.00024774
1773	NA	410	0	LP	672365	195425	6.49934e+06	0.00207756	0.0421053	0	0.0351801	0.118283	0.000554017	0.00595568	0.000969529	0.00692521	0.2741	0.331302	0.0858726	0.0268698	190.284	0.00237113	0.000822517
1774	NA	411	0	LP	599933	194892	6.49934e+06	0.0185776	0.0819354	0	0.00110911	0.154998	0.0112297	0.00388188	0.00499099	0.0123388	0.0923333	0.285041	0.323444	0.00707057	208.195	0.000982997	0
1775	NA	412	0	LP	657856	194767	6.49934e+06	0.000968456	0.068622	0.00166021	0	0.270614	0.000553403	0.00304372	0.00359712	0.00982291	0.124516	0.133232	0.247095	0.0361096	208.562	0.00253629	0.000140277
1776	NA	413	0	LP	638486	194081	6.49934e+06	0.0173202	0.173756	0.0191215	0.00235555	0.241513	0.0109464	0.0065124	0.00443398	0.00845227	0.0832756	0.0124706	0.251628	0.00609672	203.584	0.00318925	0.000276639
1777	NA	414	0	LP	475837	193725	6.49934e+06	0.00110681	0.0475927	0	0.00207526	0.278915	0.00996126	0.00622579	0.00470393	0.104593	0	0.228417	0.298976	0.00193691	213.608	0.00157473	0
1778	NA	415	0	LP	608012	193433	6.49934e+06	0	0.0372628	0	0	0.185898	0	0.00318604	0	0.00844992	0.235074	0.294362	0.191855	0.0430808	203.887	0.000910197	0
1779	NA	416	0	LP	509106	192265	6.49934e+06	0.000553403	0.0434422	0	0	0.174322	0	0	0.0100996	0.0161871	0.10238	0.403985	0.217903	0.000968456	211.492	0.00180119	0
1780	NA	417	0	LP	504276	190609	6.49934e+06	0.0101094	0.0292203	0	0	0.195402	0.000692425	0.00747819	0.00637031	0.0120482	0.00512394	0.148871	0.561557	0.0207727	221.791	0.000922041	0
1781	NA	418	0	LP	698524	190526	6.49934e+06	0.0298921	0.111542	0.163022	0	0.00290617	0	0	0	0	0	0	0.00595073	0.00290617	162.737	0.0102203	0.000398538
1782	NA	419	0	LP	685593	189857	6.49934e+06	0	0.155796	0.217698	0	0.00207727	0	0	0	0	0.0329594	0.00803213	0	0	148.754	0.00561305	0.0023201
1783	NA	420	0	LP	682359	189663	6.49934e+06	0.00166136	0.218469	0.00512253	0	0.169874	0.000692233	0.00138447	0.00138447	0.0261664	0.231344	0.145784	0.0211823	0.0041534	191.103	0.00242191	0.000682724
1784	NA	421	0	LP	566816	189587	6.49934e+06	0.0045738	0.168954	0.105198	0.001386	0.256687	0	0.004158	0.0030492	0.0033264	0.00803881	0.0862093	0.0720721	0.004158	175.58	0.00333759	0.00174947
1785	NA	422	0	LP	648437	189477	6.49934e+06	0	0.149744	0.00318604	0	0.095027	0.00332456	0.00249342	0	0.00207785	0.272198	0.232304	0.131182	0.000554093	183.165	0.00235668	0.000219833
1786	NA	423	0	LP	561952	189537	6.49934e+06	0	0.134341	0	0	0.0952447	0.00166366	0.0054069	0	0.00679329	0.0759739	0.517676	0.104256	0	198.105	0.00247713	0.000107095
1787	NA	424	0	LP	520048	189080	6.49934e+06	0	0.0472758	0	0	0.41855	0.0171912	0.0296687	0	0.0367392	0.138084	0.25454	0.0158048	0	202.641	0.00162038	3.12185e-05
1788	NA	425	0	LP	573336	188081	6.49934e+06	0.00359812	0.043731	0	0	0.103238	0	0.00166067	0.000138389	0.0217271	0.171049	0.307916	0.336562	0.00567396	205.906	0.00128186	0
1789	NA	426	0	LP	552285	187723	6.49934e+06	0.0168905	0.0322581	0	0.00263049	0.0699155	0.0102451	0.00775301	0.00083068	0.00110757	0.137201	0.508514	0.180258	0.000969126	196.533	0.00122395	0.000255248
1790	NA	427	0	LP	528127	187518	6.49934e+06	0.0271318	0.216777	0.00733666	0.00346069	0.206257	0.0231174	0.0254707	0	0.00512182	0.0390365	0.140227	0.072536	0.00124585	195.432	0.00389556	0.00096123
1791	NA	428	0	LP	590952	186690	6.49934e+06	0.00235164	0.0421912	0	0	0.0960022	0	0.00152165	0.000968322	0.00276663	0.247337	0.430073	0.164061	0.00235164	187.659	0.00113704	0
1792	NA	429	0	LP	570154	186420	6.49934e+06	0.00235262	0.142818	0.000968724	0.0145309	0.233878	0.00470523	0.00498201	0.00484362	0.0275394	0.137282	0.202187	0.212981	0	206.02	0.00127629	0
1793	NA	430	0	LP	531362	185892	6.49934e+06	0	0.28611	0.00456558	0	0.0326508	0	0.000691754	0	0	0	0	0	0	178.756	0.00864649	0.000598767
1794	NA	431	0	LP	562022	184652	6.49934e+06	0.0474543	0.0388766	0	0.000968456	0.377698	0	0.000691754	0.00539568	0.0172939	0.0762313	0.149696	0.279054	0.00553403	208.675	0.00114128	0
1795	NA	432	0	LP	544314	184389	6.49934e+06	0	0.023404	0	0.00207727	0.0749204	0	0.00083091	0.000692425	0	0.0601025	0.644648	0.174214	0	203.004	0.000948076	1.73775e-05
1796	NA	433	0	LP	483715	184126	6.49934e+06	0	0.0471436	0	0.00110926	0.140738	0	0.00429839	0.000831947	0.057127	0.036467	0.458541	0.209512	0.00124792	201.456	0.00124259	4.41322e-05
1797	NA	434	0	LP	498067	184078	6.49934e+06	0.00719424	0.0385999	0	0.00456558	0.237272	0.00152186	0.000691754	0.00235196	0.0267017	0.0474543	0.501245	0.10404	0.00691754	212.055	0.00136924	0
1798	NA	435	0	LP	692374	183694	6.49934e+06	0.00374065	0.29662	0	0	0.133278	0.00180105	0.00166251	0.00263231	0.0055417	0.285398	0.139928	0.00581879	0	184.674	0.00262242	0.000444937
1799	NA	436	0	LP	673056	182636	6.49934e+06	0.000691659	0.0637709	0.00152165	0	0.200996	0	0.000968322	0.00221331	0.0146632	0.414027	0.254945	0.0343063	0.00179831	197.202	0.00174085	1.09224e-06
1800	NA	437	0	LP	563722	181455	6.49934e+06	0.00485235	0.0309164	0	0	0.0865105	0	0	0.00194094	0.0112297	0.0694579	0.57535	0.215444	0.00124775	198.848	0.00086091	0
1801	NA	438	0	LP	618136	180704	6.49934e+06	0.0099723	0.0527701	0	0	0.157618	0	0.00138504	0.00484765	0.00166205	0.231579	0.2259	0.296814	0.0116343	197.771	0.00122024	0
1802	NA	439	0	LP	597575	178689	6.49934e+06	0.0258824	0.0676817	0.0110727	0.00775087	0.0629758	0	0	0.00276817	0.0161938	0.0615917	0.451211	0.151696	0.00858131	184.224	0.00312063	9.53509e-05
1803	NA	440	0	LP	670124	177704	6.49934e+06	0	0.0322447	0	0	0.0754221	0	0	0.00152228	0.00429006	0.346388	0.498754	0.0307224	0.000830335	195.597	0.00102571	0
1804	NA	441	0	LP	477456	177846	6.49934e+06	0	0.0393134	0	0.00124585	0.0701827	0	0.000692137	0.00207641	0.0167497	0.0766888	0.682724	0.0746124	0.00055371	197.219	0.00183101	0
1805	NA	442	0	LP	537936	176292	6.49934e+06	0.0336146	0.13349	0.000968322	0.00470328	0.0551944	0.00331996	0.00580993	0.00138332	0	0.131968	0.286623	0.218702	0.0207498	191.937	0.00283835	0.000495213
1806	NA	443	0	LP	520190	176042	6.49934e+06	0	0.0494118	0	0.00124567	0.14436	0	0.00138408	0.00262976	0.00692042	0.281938	0.484429	0.0178547	0	202.632	0.00147541	0
1807	NA	444	0	LP	596081	175476	6.49934e+06	0.00540091	0.0236809	0	0.00083091	0.1371	0	0	0.000692425	0	0.0679961	0.31533	0.444675	0.00207727	202.652	0.000777884	0
1808	NA	445	0	LP	604116	173811	6.49934e+06	0	0.0321241	0	0.00180006	0.0807256	0	0	0	0.00124619	0.222515	0.618804	0.0278316	0.00124619	198.028	0.00135819	0
1809	NA	446	0	LP	534757	173016	6.49934e+06	0.0301605	0.063088	0.00152186	0.00525733	0.0539568	0.000691754	0	0.00138351	0.00138351	0.0787216	0.636967	0.0672385	0.00290537	188.408	0.00161435	5.29339e-05
1810	NA	447	0	LP	650392	171747	6.49934e+06	0.101761	0.0605851	0	0.00249549	0.112575	0	0.000693193	0.00402052	0.00596146	0.225981	0.169832	0.243033	0.0202412	195.371	0.00133568	0.000523648
1811	NA	448	0	LP	471030	171533	6.49934e+06	0.00152333	0.0332364	0	0.00124636	0.0865531	0.000138485	0.000692425	0	0.0326825	0.130314	0.593962	0.0848913	0.000692425	194.374	0.00143549	0
1812	NA	449	0	LP	475852	171507	6.49934e+06	0	0.020097	0	0.00568261	0.0622315	0	0	0.0049896	0.0428274	0.100624	0.690229	0.03465	0.000831601	180.92	0.00148723	0
1813	NA	450	0	LP	697836	171070	6.49934e+06	0	0.0427741	0	0	0.260244	0	0	0.00664452	0.0196567	0.0811185	0.290144	0.289175	0.00456811	209.353	0.00137642	0
1814	NA	451	0	LP	588184	168923	6.49934e+06	0.00083068	0.0431953	0	0.0062301	0.136093	0	0.000692233	0.00138447	0.00276893	0.132217	0.486086	0.176104	0	194.012	0.0013694	0
1815	NA	452	0	LP	502860	168025	6.49934e+06	0	0.0429303	0	0	0.309652	0.00318515	0.0240964	0.00373909	0.0167567	0.109126	0.358953	0.0950007	0.0117712	209.625	0.0017423	0
1816	NA	453	0	LP	698023	167828	6.49934e+06	0	0.128858	0.00221453	0	0.372457	0	0	0.00221453	0.0239446	0.0534256	0.308927	0.0804152	0.00193772	210.733	0.00185151	0
1817	NA	454	0	LP	572012	167068	6.49934e+06	0.0063659	0.0646277	0.00262939	0.00166067	0.0597841	0	0	0.000138389	0	0.14088	0.502353	0.161085	0.00774979	189.691	0.00174245	3.17746e-05
1818	NA	455	0	LP	660885	166929	6.49934e+06	0	0.036258	0	0.002491	0.146692	0	0.000968724	0.00179906	0.00664268	0.240244	0.469416	0.0734846	0.00110711	197.394	0.00150403	0
1819	NA	456	0	LP	479066	166611	6.49934e+06	0.0195616	0.0338513	0	0.00194229	0.119728	0.00721421	0.00554939	0.000693674	0.00485572	0.0105438	0.637347	0.124168	0.00471698	201.451	0.00110692	0.000117482
1820	NA	457	0	LP	522018	164939	6.49934e+06	0.00083091	0.0261737	0	0	0.0902922	0.000692425	0	0	0.00844758	0.0731201	0.477635	0.293173	0	202.212	0.00130845	0
1821	NA	458	0	LP	719367	164624	6.49934e+06	0.00609334	0.0750589	0.0157873	0.00373909	0.110511	0	0	0.00983243	0.0296358	0.160504	0.357568	0.0200803	0.00290818	178.625	0.00200623	0.00213558
1822	NA	459	0	LP	591444	162532	6.49934e+06	0.000693577	0.0388403	0	0	0.0768484	0.000693577	0.000693577	0.00166459	0	0.195034	0.459426	0.223471	0	201.743	0.00122373	3.87039e-05
1823	NA	460	0	LP	685338	162268	6.49934e+06	0	0.0360061	0	0.00235424	0.0113558	0	0	0	0	0.0652264	0.862761	0.01371	0.00706273	188.306	0.00114304	0
1824	NA	461	0	LP	501366	161643	6.49934e+06	0	0.0307479	0.000554017	0	0.146814	0.00110803	0.00249307	0.000831025	0.0108033	0.0806094	0.63615	0.0512465	0	201.765	0.00165047	0
1825	NA	462	0	LP	724935	160559	6.46825e+06	0.0194498	0.0879411	0	0.000833565	0.0291748	0	0	0.000972492	0.0419561	0.228814	0.440261	0.0423729	0.0312587	182.311	0.00195305	0.000606948
1826	NA	463	0	LP	625227	161463	6.49934e+06	0	0.040404	0	0	0.150962	0	0	0.00166044	0.00442784	0.200498	0.432683	0.16466	0.00179881	199.979	0.00117938	0
1827	NA	464	0	LP	601156	161051	6.49934e+06	0	0.0459579	0	0	0.133306	0	0.00193798	0.00235327	0.00899779	0.127353	0.590532	0.0766888	0	183.439	0.00143342	0
1828	NA	465	0	LP	664379	160614	6.49934e+06	0	0.0526389	0	0	0.129519	0	0.00152376	0.00581798	0.0105278	0.301842	0.36958	0.0795124	0.00193933	196.624	0.00155884	9.70466e-05
1829	NA	466	0	LP	525317	160093	6.49934e+06	0	0.0343443	0	0	0.301759	0.00166182	0.00581637	0.00138485	0.0229885	0.153303	0.402714	0.0715967	0.00083091	202.781	0.00114093	0
1830	NA	467	0	LP	626809	159863	6.49934e+06	0.00499237	0.0134517	0	0.0018028	0.0912495	0	0.000970739	0.00277354	0.00637914	0.190681	0.561503	0.0872278	0.00457634	191.333	0.00110386	0
1831	NA	468	0	LP	459722	158778	6.49934e+06	0	0.05347	0	0	0.0603962	0.00332456	0.0065106	0	0.0371243	0.0854689	0.671146	0.0257653	0	195.49	0.00231077	0
1832	NA	469	0	LP	512487	158456	6.49934e+06	0	0.0455742	0	0	0.133398	0	0.00193933	0.000692617	0.00581798	0.161795	0.552293	0.0846378	0	204.769	0.00157441	0
1833	NA	470	0	LP	661103	157337	6.49934e+06	0.00235784	0.0316227	0	0	0.0751734	0.00263523	0	0.00859917	0.0037448	0.341054	0.485992	0.0178918	0.00263523	200.455	0.00164908	0
1834	NA	471	0	LP	482201	157039	6.49934e+06	0.00526243	0.0379449	0	0.000692425	0.190001	0	0.0018003	0	0.0116327	0.0394682	0.493283	0.196372	0.00775516	206.737	0.00112807	3.56975e-05
1835	NA	472	0	LP	696947	156393	6.49934e+06	0.00124533	0.079286	0	0.0153591	0.325031	0	0.00539643	0.00207555	0.0193718	0.0372215	0.435866	0.0642037	0.00636502	203.178	0.0017368	0
1836	NA	473	0	LP	480610	155443	6.49934e+06	0.0925311	0.0352697	0	0	0.199447	0.000829876	0.002213	0.00179806	0.0131397	0.120055	0.417289	0.100138	0.00982019	201.18	0.000792649	6.9424e-05
1837	NA	474	0	LP	530197	155280	6.49934e+06	0.0364115	0.181365	0.0881905	0.00152291	0.0431953	0	0	0	0.0020767	0	0.000138447	0.0690849	0.00650699	166.283	0.00914219	0.000501742
1838	NA	475	0	LP	507798	155264	6.49934e+06	0	0.050554	0	0	0.117729	0	0	0.000969529	0.00415512	0.0937673	0.557479	0.158726	0.00401662	202.938	0.00166285	2.61392e-05
1839	NA	476	0	LP	528603	155239	6.49934e+06	0.00969663	0.123009	0.0491758	0.00221637	0.16983	0.000692617	0.00110819	0.00512536	0.0155146	0.0538856	0.2233	0.0842222	0.00401718	182.178	0.00428539	0.000441439
1840	NA	477	0	LP	656080	154026	6.49934e+06	0	0.15474	0	0	0.136194	0	0	0.00512111	0	0.215502	0.347543	0.101038	0.00276817	203.742	0.00134345	0
1841	NA	478	0	LP	462905	153988	6.49934e+06	0	0.0550636	0	0	0.288877	0.00470393	0.00705589	0	0.033896	0.0745711	0.44549	0.0736027	0.00387382	213.682	0.0014716	4.34667e-05
1842	NA	479	0	LP	642944	153805	6.49934e+06	0.00720222	0.0463989	0	0.000831025	0.304155	0	0.00304709	0.0114958	0.0098338	0.260111	0.171745	0.18338	0.00180055	207.666	0.00117825	0
1843	NA	480	0	LP	671206	153549	6.49934e+06	0	0.0394464	0	0	0.00913495	0	0	0.00083045	0.0138408	0.124844	0.798339	0.00871972	0.00318339	195.259	0.00113176	0
1844	NA	481	0	LP	594908	152838	6.49934e+06	0	0.0466371	0	0	0.0923056	0	0	0.00166067	0.00415167	0.125796	0.638528	0.0845558	0.00138389	193.253	0.00154092	0
1845	NA	482	0	LP	564236	152433	6.49934e+06	0.0474872	0.0225668	0	0.00179981	0.0862522	0	0.00110757	0.00263049	0.00719922	0.0512253	0.548387	0.203793	0.00733767	191.354	0.00120722	4.00877e-05
1846	NA	483	0	LP	633358	151952	6.49934e+06	0.00345973	0.0552173	0	0	0.253806	0.00470523	0	0.00207584	0.0076114	0.217133	0.357598	0.0963188	0.000830335	202.491	0.00164753	0
1847	NA	484	0	LP	669643	151898	6.49934e+06	0	0.0426298	0	0	0.0423529	0	0.00110727	0	0.00221453	0.126367	0.757093	0.0175779	0.00512111	196.728	0.00148932	1.32741e-05
1848	NA	485	0	LP	612604	151516	6.49934e+06	0.0264323	0.146692	0.00484362	0.00235262	0.288265	0.0063659	0.00290617	0.00166067	0.00982563	0.143786	0.0552173	0.135483	0.00733462	199.089	0.00289725	0.000133422
1849	NA	486	0	LP	606167	151393	6.49934e+06	0.000830795	0.0469399	0	0	0.141651	0	0	0.00166159	0.00498477	0.288424	0.416782	0.0966491	0	197.051	0.00143534	0
1850	NA	487	0	LP	554595	150723	6.49934e+06	0.101134	0.0316823	0	0.00152186	0.070974	0.00207526	0.000968456	0	0.00511898	0.0293304	0.598229	0.106807	0.00290537	192.383	0.00139885	0.000187787
1851	NA	488	0	LP	506227	150440	6.49934e+06	0.0132927	0.0437552	0	0	0.0758793	0	0	0.00221545	0.018416	0.0656328	0.584603	0.159513	0.000553863	205.364	0.00158779	6.0864e-05
1852	NA	489	0	LP	507836	150443	6.49934e+06	0.134101	0.0660103	0.00235751	0	0.203717	0.00499237	0.00707253	0.00124809	0.0134517	0.0963805	0.234364	0.175149	0.0036056	199.141	0.00219924	0.000249033
1853	NA	490	0	LP	690781	149640	6.49934e+06	0	0.0744328	0	0	0.380327	0.00498063	0.00525733	0.00359712	0.0297454	0.042197	0.354593	0.0749862	0.0109297	209.939	0.00169541	0
1854	NA	491	0	LP	669769	148692	6.49934e+06	0.0152355	0.0724377	0	0	0.0711911	0	0.00152355	0.000415512	0.00484765	0.0616343	0.659972	0.0901662	0.00221607	202.115	0.00170613	9.69248e-06
1855	NA	492	0	LP	585332	147894	6.49934e+06	0	0.0310292	0	0	0.0616429	0	0	0.00249342	0.000969663	0.0962737	0.561158	0.217759	0.00083114	195.099	0.00147504	0
1856	NA	493	0	LP	640618	147320	6.49934e+06	0.00679235	0.0496257	0	0	0.205018	0	0	0.0140006	0.00207929	0.28916	0.291378	0.120599	0.00443582	195.696	0.0014929	0
1857	NA	494	0	LP	554644	145952	6.49934e+06	0.0076114	0.0343205	0	0.00456684	0.0420703	0	0	0.00152228	0	0.0690562	0.611265	0.196651	0.00373651	192.136	0.0013073	0
1858	NA	495	0	LP	551405	145899	6.49934e+06	0.0128755	0.0265818	0	0	0.22456	0.00470719	0.0157829	0.00429185	0.0156445	0.102451	0.302644	0.221653	0.0509484	198.093	0.00109491	0
1859	NA	496	0	LP	510997	143916	6.49934e+06	0.157829	0.0585629	0	0.00083068	0.307352	0	0.00581476	0.00290738	0.0436107	0.033781	0.206839	0.0941437	0.0346117	197.694	0.00182096	0.000563933
1860	NA	497	0	LP	478836	142658	6.49934e+06	0.0436288	0.181579	0.0783934	0	0.0436288	0.00124654	0	0.000692521	0.000277008	0	0.00207756	0.0290859	0.000692521	180.432	0.0104318	0.000249291
1861	NA	498	0	LP	702647	142010	6.49934e+06	0.00194067	0.0817854	0	0	0.157887	0	0	0	0.0137233	0.102024	0.58331	0	0	196.874	0.00182902	0.000182931
1862	NA	499	0	LP	655427	139716	6.49934e+06	0	0.0600526	0	0	0.045247	0	0	0.00179881	0.0121766	0.101425	0.755777	0.0188183	0.00401273	190.107	0.00165744	0
1863	NA	500	0	LP	445193	139706	6.49934e+06	0.000831831	0.0174685	0.000693193	0.00499099	0.230417	0	0.00249549	0.00332733	0.0912242	0.0110911	0.505199	0.0654374	0.00097047	210.769	0.00146645	0
1864	NA	501	0	LP	469342	139500	6.49934e+06	0	0.0745669	0	0	0.243798	0	0.0158004	0	0.0206514	0.0591823	0.533888	0.018711	0	206.832	0.00164343	0.000254388
1865	NA	502	0	LP	540146	137650	6.49934e+06	0	0.0130158	0.00207699	0.00595403	0.0210468	0	0	0	0	0.0321241	0.853226	0.00775408	0.00110773	185.666	0.00148973	0
1866	NA	503	0	LP	644345	137580	6.49934e+06	0	0.0574236	0	0	0.160786	0.00193718	0.00345925	0.00594991	0.00498132	0.133942	0.550436	0.0795628	0.00152207	198.797	0.00149413	6.37446e-05
1867	NA	504	0	LP	528779	135920	6.49934e+06	0.00540615	0.030219	0.0049903	0.00124757	0.000138619	0	0	0	0	0.0397838	0.827142	0.00152481	0	181.689	0.00158524	0.000235723
1868	NA	505	0	LP	528779	135920	6.49934e+06	0.00540615	0.030219	0.0049903	0.00124757	0.000138619	0	0	0	0	0.0397838	0.827142	0.00152481	0	181.689	0.00158524	0.000235723
1869	NA	506	0	LP	668986	132438	4.94819e+06	0.00127296	0.0412802	0	0.00109111	0.0123659	0	0	0	0.00272777	0	0.932169	0.0067285	0	196.548	0.00127928	0
1870	NA	507	0	LP	600993	564999	6.49934e+06	0.0527117	0.029192	0	0.0124516	0.178888	0.00124516	0.00442723	0.00138351	0.0301605	0.0633647	0.106253	0.435529	0.0668235	208.696	0.00103488	0
1871	NA	508	0	LP	643752	558070	6.49934e+06	0	0.00691659	0	0	0.11357	0.0362429	0.0318163	0.00497994	0.0197814	0	0	0.71559	0.0702725	216.126	8.30304e-05	0.000426675
1872	NA	509	0	LP	653367	545550	6.49934e+06	0	0.0311462	0	0.013289	0.169158	0.0874862	0.0537099	0.0730897	0.0743355	0.02201	0.179817	0.287237	0.00290698	190.566	0.000733701	5.00164e-06
1873	NA	510	0	LP	590304	544080	6.49934e+06	0	0.042394	0	0.00346356	0.591161	0.0379607	0.00637296	0.0599889	0.160848	0.00180105	0.0813245	0.000138543	0	212.58	0.00138461	0.000123901
1874	NA	511	0	LP	612654	540914	6.49934e+06	0.0447803	0.046028	0	0	0.432275	0.0992652	0.188271	0.0992652	0.0311937	0	0	0.0357688	0.00457507	219.419	0.00147725	0.000339018
1875	NA	512	0	LP	667937	535737	6.49934e+06	0.000692521	0.0371191	0	0	0.187258	0.0132964	0.00623269	0.0128809	0.138781	0.0463989	0.256371	0.254432	0.00290859	185.977	0.00151272	0
1876	NA	513	0	LP	590463	531221	6.49934e+06	0	0.0142521	0	0	0.762142	0.0471842	0.0460772	0.0107929	0.0471842	0	0.0228311	0.0433098	0.0013837	223.691	0.000820889	0
1877	NA	514	0	LP	626862	531188	6.49934e+06	0.0346021	0.0202076	0	0	0.252595	0.278478	0.036955	0.0272664	0.0206228	0	0	0.293841	0.0347405	205.042	0.000536261	0
1878	NA	515	0	LP	574503	529445	6.49934e+06	0.145825	0.0286664	0	0	0.462263	0.0254812	0.018003	0.0186955	0.0887689	0.0270046	0.160089	0.0101094	0.00055394	202.493	0.00125434	0.000468622
1879	NA	516	0	LP	636644	523396	6.49934e+06	0	0.0526316	0	0	0.369668	0.0882271	0.0554017	0.0203601	0.0380886	0	0	0.35277	0.0220222	197.972	3.27807e-05	0.000264703
1880	NA	517	0	LP	658983	516051	6.49934e+06	0.0191189	0.0484899	0	0.00374065	0.444444	0.0289554	0.0544472	0.00512607	0.0372679	0.0142699	0.0446107	0.27847	0.0189803	206.567	0.00034632	0.000504726
1881	NA	518	0	LP	608097	514963	6.49934e+06	0.0170313	0.0789255	0	0	0.17059	0.317225	0.0441706	0.150651	0.0949875	0.00318471	0.00678482	0.0714484	0.000830795	191.512	0.000939398	2.50428e-05
1882	NA	519	0	LP	622590	513582	6.49934e+06	0	0.039308	0	0	0.126367	0.635156	0.0487197	0.0442907	0.0280969	0	0	0.0620069	0.00318339	214.218	0.00098386	0
1883	NA	520	0	LP	662256	513072	6.49934e+06	0.00345877	0.0178473	0	0	0.182761	0.0116215	0.02601	0.0159103	0.18124	0.0662701	0.226619	0.220255	0.00567239	183.365	0.000905736	0
1884	NA	521	0	LP	551937	508710	6.49934e+06	0	0.0371037	0	0	0.238267	0.111173	0.0254742	0.015506	0.0840371	0.0580091	0.312336	0.0863907	0.00706078	209.423	0.00141733	0
1885	NA	522	0	LP	621045	507164	6.49934e+06	0	0.0109373	0	0	0.0786377	0.147307	0.0275509	0.0308736	0.0247819	0	0	0.61318	0.0667313	205.339	0.000405531	0
1886	NA	523	0	LP	709348	505531	6.49934e+06	0.0877144	0.0170172	0	0	0.000691754	0.110127	0.00221361	0.0118982	0.00747095	0	0.00470393	0.717488	0.0177089	190.92	0.000425673	0.000147612
1887	NA	524	0	LP	566732	505519	6.49934e+06	0.0164911	0.0372783	0	0	0.529933	0.0133038	0.0164911	0.0137195	0.0771896	0.0315965	0.211613	0.0426829	0.00235588	210.885	0.00110147	0
1888	NA	525	0	LP	590580	502230	6.49934e+06	0	0.0521727	0	0	0.212427	0.0667036	0.0127318	0.00968724	0.0774979	0.0105176	0.484916	0.00429006	0.00138389	183.692	0.00249851	4.77134e-05
1889	NA	526	0	LP	647723	496796	6.49934e+06	0.0352142	0.0636351	0.000693193	0	0.10287	0.128518	0.0413143	0.0163594	0.127963	0.0361847	0.0736171	0.254956	0.0562873	196.791	0.00143446	0.000370307
1890	NA	527	0	LP	615441	480229	6.49934e+06	0.00430018	0.0534055	0	0	0.622139	0	0.0108198	0.0615897	0.228048	0	0	0.0109585	0.00679706	207.487	0.00102561	8.75505e-06
1891	NA	528	0	LP	575571	479833	6.49934e+06	0.00304751	0.0315833	0	0.000692617	0.662557	0.029644	0.00886549	0.0351849	0.200582	0	0.00166228	0	0.00401718	213.279	0.000948493	0.00030176
1892	NA	529	0	LP	664344	478027	6.49934e+06	0.00567867	0.0477839	0	0	0.40651	0.122576	0.034903	0.120637	0.130332	0	0	0.121053	0.0105263	188.858	0	0
1893	NA	530	0	LP	582123	475074	6.49934e+06	0.204514	0.0931875	0	0.00249238	0.430213	0.0519247	0.0198006	0.0279701	0.131958	0	0.00443091	0.0137081	0.00553863	195.032	0.00142309	0.00020522
1894	NA	531	0	LP	572437	474953	6.49934e+06	0.0163254	0.0503597	0	0	0.494328	0.132402	0.0123132	0.0286386	0.165883	0	0.0172939	0.0431655	0.0247648	205.893	0.00131825	0.000209699
1895	NA	532	0	LP	697861	474277	6.49934e+06	0.0204788	0.0337623	0	0	0.547668	0.0632351	0.0318251	0.0200637	0.00622665	0	0	0.262903	0.013837	209.931	0.000117515	8.7638e-05
1896	NA	533	0	LP	570852	471717	6.49934e+06	0.0292001	0.0676723	0	0	0.377664	0.0350125	0.0214503	0.115278	0.204539	0	0.002491	0.125934	0.014946	203.499	0.00126946	0.000315344
1897	NA	534	0	LP	634107	470759	6.49934e+06	0.00803435	0.0700928	0	0	0.0966893	0.360161	0.101399	0.0663527	0.0655215	0	0	0.1895	0.0193933	190.607	0.000983664	0
1898	NA	535	0	LP	598247	467243	6.49934e+06	0	0.0455805	0	0	0.213356	0.163342	0.0739817	0.0471045	0.0648379	0	0	0.335273	0.0286783	198.923	0.000944055	0.000266919
1899	NA	536	0	LP	690092	465893	6.49934e+06	0	0.0458576	0	0	0.40496	0.113189	0.0720421	0.00443336	0.0166251	0	0	0.336935	0.00595733	204.347	0.000233468	0.000744868
1900	NA	537	0	LP	714389	465279	6.45674e+06	0.00125418	0.0469621	0	0.00891862	0.378484	0.0668896	0.0260591	0.0140747	0.0402731	0.00668896	0	0.363434	0.011427	204.436	0.00124328	0.000194159
1901	NA	538	0	LP	577247	460449	6.49934e+06	0	0.0196513	0	0	0.136728	0.00595073	0.0188209	0.010656	0.0390257	0	0.0119015	0.702463	0.0548021	206.083	0	0
1902	NA	539	0	LP	521476	455508	6.49934e+06	0.121468	0.0430748	0.000138504	0	0.116898	0.0779778	0.00637119	0.0229917	0.159972	0.00734072	0.0416898	0.302909	0.0457064	181.779	0.0012501	0.000139672
1903	NA	540	0	LP	560011	455427	6.49934e+06	0	0.040288	0	0	0.195071	0.121418	0.0106604	0.0413955	0.281324	0.00789146	0.108957	0.153399	0.01426	196.896	0.00146568	0.000113845
1904	NA	541	0	LP	483141	449559	6.32573e+06	0	0.0614509	0	0.0344239	0.333144	0.0365576	0.0246088	0.0216216	0.0651494	0.0263158	0.22973	0.0974395	0.0288762	206.3	0.00170264	0.000454451
1905	NA	542	0	LP	487955	449461	6.49934e+06	0	0.023948	0.000692137	0	0.229236	0.0813953	0.0164729	0.0406977	0.00802879	0.0246401	0.526301	0.0163344	0	193.329	0.00140353	8.49399e-05
1906	NA	543	0	LP	641355	443455	6.49934e+06	0.0019396	0.0356054	0	0	0.00997506	0.633139	0.0459961	0.168052	0.0605431	0	0	0.00124688	0.00180105	177.975	0.00148284	0.000338907
1907	NA	544	0	LP	595098	443056	6.49934e+06	0	0.116498	0	0	0.12287	0.327054	0.0922565	0.141017	0.0252112	0	0	0.154454	0.00844992	196.282	0.000775053	0.00224258
1908	NA	545	0	LP	527976	442547	6.49934e+06	0	0.0399945	0	0	0.30501	0.0853861	0.00844174	0.0451149	0.0727927	0	0.0303072	0.344174	0.0639358	210.407	0.00077655	0.000140549
1909	NA	546	0	LP	553569	441098	6.49934e+06	0.00235424	0.0549785	0	0	0.344412	0.0267276	0.0199418	0.0430688	0.162304	0.0666113	0.164936	0.0969395	0.00997092	192.623	0.0015251	0
1910	NA	547	0	LP	710555	437811	6.49934e+06	0.359418	0.100277	0.0368421	0.00263158	0.0157895	0.12036	0.0390582	0.000692521	0.01759	0.00290859	0	0.049723	0.0131579	146.498	0.00313864	0.000154738
1911	NA	548	0	LP	591748	434708	6.49934e+06	0	0.007886	0	0	0.174045	0.0192308	0.0318207	0.00553403	0.0113448	0	0	0.742114	0.00802435	211.579	0.000133565	0
1912	NA	549	0	LP	548576	432996	6.49934e+06	0	0.0801051	0	0	0.14181	0.238932	0.0518816	0.0680686	0.183868	0.00221361	0.0161871	0.162562	0.00179856	193.331	0.00230951	0.000319319
1913	NA	550	0	LP	505471	432910	6.49934e+06	0	0.0415167	0	0.00304456	0.120122	0.0748685	0.0419319	0.0485746	0.0261555	0	0	0.597288	0.0434542	218.956	0.000969502	2.04491e-05
1914	NA	551	0	LP	606146	431651	6.49934e+06	0.295275	0.0328391	0	0	0.10503	0.0353332	0.0274352	0.00429541	0.00692809	0	0	0.44894	0.0230012	167.892	0.000546673	0.000539466
1915	NA	552	0	LP	673818	429891	6.49934e+06	0.147096	0.0482462	0	0	0.307362	0.0346596	0.0221822	0.024539	0.111604	0.133093	0.02648	0.0999584	0.0061001	190.178	0.00117707	0.000401092
1916	NA	553	0	LP	664335	429637	6.49934e+06	0.0408304	0.0189619	0	0	0.488581	0.00539792	0.019654	0.00512111	0.0204844	0.00941176	0.0131488	0.324983	0.0521799	213.942	0.000520629	0
1917	NA	554	0	LP	699620	426231	6.49934e+06	0	0.0552088	0	0	0.150368	0.229713	0.0314884	0.0080455	0.143432	0.0478568	0.0635317	0.2354	0.00596477	203.363	0.000950312	0.000125248
1918	NA	555	0	LP	612777	425307	6.49934e+06	0.0162027	0.0840604	0	0	0.330425	0.0239579	0.055117	0.0915386	0.0891843	0	0	0.239164	0.0360061	219.422	0.00160163	0.000260191
1919	NA	556	0	LP	614524	420534	6.49934e+06	0.169642	0.0184032	0	0	0.0751349	0.0344541	0.0242148	0.00152207	0.0154974	0	0	0.508786	0.152345	198.14	0.000179173	0
1920	NA	557	0	LP	543801	420155	6.49934e+06	0	0.0303072	0	0	0.416967	0.175893	0.0336286	0.136313	0.147938	0.000968724	0.0372267	0.0063659	0.00193745	205.227	0.00112661	0
1921	NA	558	0	LP	663080	418388	6.49934e+06	0	0.0246333	0	0.00595073	0.35566	0.00359812	0.00774979	0.0146692	0.048021	0.197205	0.0424855	0.284666	0.0119015	213.761	0.00068052	0
1922	NA	559	0	LP	503760	416836	6.49934e+06	0	0.0454357	0	0	0.722953	0.00360161	0	0.00900402	0.0559634	0.0173154	0.136723	0	0	207.854	0.00152229	0
1923	NA	560	0	LP	595403	413817	6.49934e+06	0.0126179	0.0892956	0	0	0.162368	0.0195507	0.0353577	0.00901276	0.0513034	0	0	0.418192	0.119107	211.645	0.00271924	0.000279551
1924	NA	561	0	LP	516569	413523	6.49934e+06	0	0.0309863	0	0	0.394107	0.135703	0.0159081	0.0109282	0.159358	0	0.0362429	0.155208	0.025453	200.349	0.00136552	0.00014429
1925	NA	562	0	LP	514951	411908	6.49934e+06	0	0.0190951	0	0	0.374291	0.045247	0.0420645	0.0236613	0.137125	0.00774872	0.193026	0.136571	0.00179881	197.985	0.000606678	0.000235155
1926	NA	563	0	LP	656798	401586	6.49934e+06	0	0.0719424	0	0	0.43207	0.0846707	0.0525733	0.010238	0.0540952	0.00179856	0.00428888	0.249032	0.018539	219.401	0.00113812	0.000512225
1927	NA	564	0	LP	567196	400756	6.49934e+06	0.00124636	0.0170337	0	0	0.140008	0.00152333	0.00650879	0.0289434	0.12616	0.134053	0.334303	0.14167	0.046531	204.898	0.000661626	0
1928	NA	565	0	LP	620068	399764	6.49934e+06	0.000969663	0.0385095	0	0.0295055	0.275938	0.0659371	0.0217482	0.020917	0.127164	0.0642748	0.104447	0.200443	0.0114974	206.264	0.00152781	1.31337e-05
1929	NA	566	0	LP	650531	396593	6.49934e+06	0.0286585	0.0787761	0	0	0.228437	0.0873598	0.0127371	0.035027	0.0732383	0	0.00789146	0.273432	0.105496	204.653	0.00173411	5.04086e-05
1930	NA	567	0	LP	557744	395620	6.49934e+06	0	0.0476125	0	0	0.357924	0.0109343	0.00913495	0.0161938	0.00941176	0.207059	0.138685	0.150311	0.0283737	201.808	0.00176309	0
1931	NA	568	0	LP	543526	393906	6.49934e+06	0	0.0629584	0.00262903	0	0.154559	0.150823	0.013837	0.0152207	0.194825	0.0571468	0.137401	0.103916	0.0217241	192.068	0.00210333	2.60194e-05
1932	NA	569	0	LP	514788	393856	6.49934e+06	0.00263194	0.0504225	0	0	0.426513	0.167613	0.17163	0.127857	0.0387865	0	0	0.0023549	0	206.622	0.0016381	0.00031848
1933	NA	570	0	LP	621915	386920	6.49934e+06	0	0.0290617	0	0	0.0358428	0.00498201	0	0.00498201	0.00650429	0.504844	0.357321	0.00816496	0.0038749	186.324	0.00158234	0
1934	NA	571	0	LP	630068	382268	6.49934e+06	0.0319812	0.0307352	0.00083068	0.000969126	0.423508	0.0569016	0.0254742	0.0257511	0.0333656	0.0681157	0.0379344	0.173751	0.00844524	202.814	0.00137466	0.00014345
1935	NA	572	0	LP	606008	380354	6.49934e+06	0	0.0423354	0	0	0.286248	0.0113448	0.0121749	0.0211677	0.15523	0.227587	0.0435805	0.176812	0.00664084	199.8	0.000710945	4.40712e-05
1936	NA	573	0	LP	522959	379511	6.49934e+06	0	0.0160554	0	0	0.790173	0.00401384	0.0283737	0.0447059	0.0842907	0	0.0268512	0.00387543	0.0016609	218.192	0.000191468	0.000399449
1937	NA	574	0	LP	602788	378687	6.49934e+06	0.000692521	0.049446	0	0.00401662	0.0439058	0.0232687	0.0034626	0.00720222	0.0213296	0.515235	0.223407	0.0813019	0.00554017	190.461	0.00165568	0
1938	NA	575	0	LP	564240	378054	6.49934e+06	0	0.0199363	0	0	0.0713	0.0119064	0.0080299	0.00470719	0.0559324	0.1408	0.138308	0.450505	0.0862522	203.283	0.000767588	2.36536e-05
1939	NA	576	0	LP	614212	375639	6.49934e+06	0	0.0288009	0	0	0.195237	0.0319856	0.00692329	0.0354472	0.113127	0.181252	0.204099	0.172805	0.00415397	201.455	0.00119327	3.38923e-05
1940	NA	577	0	LP	551671	373201	6.49934e+06	0	0.0131488	0	0	0.753218	0.00567474	0.00262976	0.161938	0.0336332	0	0.00678201	0.0171626	0.00581315	223.91	0.000889807	0
1941	NA	578	0	LP	588301	365536	6.49934e+06	0.00124671	0.0270121	0	0	0.326222	0.134783	0.0315833	0.0166228	0.0594265	0.00470979	0.00484832	0.355174	0.0153761	217.172	0.00083966	1.30092e-05
1942	NA	579	0	LP	524646	363518	6.49934e+06	0.00166205	0.049169	0	0	0.585873	0.23615	0.0367036	0.03241	0.0265928	0	0.000277008	0.0238227	0.00637119	211.913	0.00127866	0.00039105
1943	NA	580	0	LP	483094	357199	6.49934e+06	0	0.0387704	0	0.00678482	0.303102	0.0369704	0.00913874	0.018416	0.204652	0.0391858	0.283439	0.0191083	0.00110773	197.533	0.00132321	0.000157572
1944	NA	581	0	LP	484668	357162	6.49934e+06	0	0.0260352	0	0	0.374463	0.114666	0.0211882	0.0200803	0.155242	0.0565019	0.199834	0.00443152	0	203.533	0.00103209	0
1945	NA	582	0	LP	603070	356204	6.49934e+06	0.00138332	0.0480011	0	0	0.0726242	0.00331996	0	0.00276663	0.0142482	0.267534	0.465071	0.108867	0	195.651	0.00134087	5.55507e-05
1946	NA	583	0	LP	519901	348968	6.49934e+06	0.00138351	0.0233813	0	0	0.316408	0.130465	0.180963	0.0232429	0.0178473	0.00193691	0	0.261068	0.0426121	208.097	0.000644524	0.000766894
1947	NA	584	0	LP	524750	347416	6.49934e+06	0	0.0358825	0	0	0.637988	0.127598	0.00360211	0.0532003	0.0677473	0.00290939	0.00955943	0.0421169	0.0055417	210.733	0.00110112	0.000223502
1948	NA	585	0	LP	670578	345978	6.37791e+06	0.0120056	0.168927	0.00522599	0.0272599	0.180367	0.00353107	0.00762712	0.00579096	0.0272599	0.0262712	0.0677966	0.210593	0.0019774	199.194	0.0032671	0.000523066
1949	NA	586	0	LP	635332	343918	6.49934e+06	0.025641	0.0518365	0	0	0.299515	0.042966	0.0148302	0.0205128	0.0522523	0.0583507	0.255856	0.14262	0.00595981	198.149	0.00152153	0.000173565
1950	NA	587	0	LP	502268	342450	6.49934e+06	0.0387704	0.0423705	0	0	0.331903	0.0818333	0.00983107	0.0433398	0.0804486	0.00996954	0.068679	0.216007	0.0682636	210.728	0.00137637	0.000423263
1951	NA	588	0	LP	462057	341559	6.49934e+06	0.0134237	0.0420703	0	0.00276778	0.441877	0.035566	0.0109327	0.0114863	0.0590922	0.00788818	0.349156	0.00401329	0.000830335	207.264	0.00149797	0.00037632
1952	NA	589	0	LP	503867	340843	6.49934e+06	0	0.0209112	0	0	0.33638	0.193325	0.02742	0.0361446	0.0265891	0	0.0222961	0.271292	0.0638416	216.557	0.000949516	0.000471767
1953	NA	590	0	LP	481439	337929	6.49934e+06	0.00276817	0.0883045	0	0	0.152803	0.0729412	0.00429066	0.0483045	0.156263	0.0213149	0.163322	0.208581	0.0388927	198.015	0.00171543	0.000218469
1954	NA	591	0	LP	515083	337633	6.49934e+06	0.038882	0.0495365	0	0	0.69351	0.0733361	0.0495365	0.00428947	0.03141	0.00498132	0.0083022	0.0296112	0.00761035	215.24	0.00151989	0.000857892
1955	NA	592	0	LP	468536	331842	6.49934e+06	0	0.0973549	0	0.00664728	0.117158	0.03199	0.0193879	0.0236809	0.169921	0.0175876	0.382911	0.0364215	0.00540091	202.208	0.00236967	3.60444e-05
1956	NA	593	0	LP	629227	329174	6.49934e+06	0	0.040404	0	0	0.0451086	0	0	0	0.00581154	0.0222776	0.793967	0.0799779	0.00124533	187.764	0.00146788	0
1957	NA	594	0	LP	487808	328178	6.49934e+06	0	0.0347645	0	0	0.49626	0.254017	0.0977839	0.0222992	0.0541551	0	0	0.0376731	0.00304709	222.521	0.000875735	0.000239164
1958	NA	595	0	LP	645413	324712	6.49934e+06	0.00069377	0.0302484	0	0.00235882	0.0929652	0.0215069	0.00638268	0.00263633	0.00208131	0.138615	0.593867	0.0545303	0.000832524	192.459	0.00171998	0
1959	NA	596	0	LP	685491	316029	5.466e+06	0	0.00444298	0	0	0.0763535	0	0	0.00115188	0.00197466	0.162087	0.690637	0.0111897	0	187.278	0.00126153	0
1960	NA	597	0	LP	537750	315366	6.49934e+06	0.00746991	0.0652926	0	0	0.643242	0.0206114	0.0314013	0.00442662	0.0557477	0.0301563	0.0755291	0.0132798	0.00290497	204.846	0.00181569	0.000484845
1961	NA	598	0	LP	491042	311998	6.49934e+06	0	0.0440017	0	0	0.507264	0.176283	0.0586689	0.0293344	0.120797	0	0.00221392	0.0381901	0.0206171	211.382	0.00142757	0.000546873
1962	NA	599	0	LP	524820	307190	6.49934e+06	0	0.0230108	0	0.00776268	0.225672	0.0177433	0.000970335	0.000831716	0.0403382	0.117133	0.378708	0.160105	0	198.064	0.0013528	0
1963	NA	600	0	LP	639499	304737	6.49934e+06	0	0.0367036	0	0	0.372992	0.0148199	0.00457064	0.00138504	0.00387812	0.0480609	0.20554	0.308726	0.00138504	219.545	0.000949474	0
1964	NA	601	0	LP	527276	303912	6.49934e+06	0.00249342	0.041834	0	0	0.377199	0.00166228	0.00526389	0.0102507	0.00789583	0.09475	0.23452	0.217759	0.00083114	206.017	0.00128941	0.000119109
1965	NA	602	0	LP	679746	299910	6.49934e+06	0.00429185	0.0296276	0.00263049	0	0.0596705	0.00110757	0.00318427	0	0.00138447	0.144677	0.686418	0.00235359	0	180.658	0.00190524	1.85815e-05
1966	NA	603	0	LP	614265	295047	6.49934e+06	0	0.0246469	0.000969261	0	0.00858488	0	0	0.000830795	0	0.07491	0.842841	0.00415397	0	193.828	0.00150653	0
1967	NA	604	0	LP	533926	289270	6.49934e+06	0.00622665	0.154144	0	0.00041511	0.258752	0.038882	0.0185416	0.00470458	0.00733361	0.162308	0.105853	0.117476	0.00235229	194.787	0.00302659	0.000817577
1968	NA	605	0	LP	685062	285456	6.49934e+06	0.00970067	0.217849	0.00845344	0	0.16311	0	0.00263304	0.00263304	0.0155211	0.0507206	0.145233	0.00720621	0	171.735	0.00559847	0.000159679
1969	NA	606	0	LP	628764	280791	6.49934e+06	0.00194256	0.0566116	0	0	0.0815873	0.00319134	0.00749272	0.000832524	0	0.182184	0.594145	0.060913	0.00346885	196.415	0.00157274	0
1970	NA	607	0	LP	661439	276403	6.49934e+06	0	0.030324	0	0	0.0634173	0	0	0	0	0.223899	0.608142	0.0361396	0	185.204	0.0016056	0
1971	NA	608	0	LP	653149	274504	6.49934e+06	0	0.103625	0.0350028	0	0.0485612	0.00373547	0.00152186	0.00276702	0.00110681	0.0975374	0.516187	0.0301605	0	180.319	0.00212938	0
1972	NA	609	0	LP	627413	272629	6.49934e+06	0	0.0399667	0	0.0036081	0.0491257	0	0	0	0	0.272412	0.568138	0.0262281	0	197.369	0.0018494	0
1973	NA	610	0	LP	664811	270059	6.49934e+06	0.0135621	0.0784666	0	0	0.0426239	0.00110711	0	0	0	0.269305	0.511901	0.022419	0.00359812	179.983	0.00206082	0.00016444
1974	NA	611	0	LP	563353	255725	6.49934e+06	0.0919668	0.0536011	0	0	0.0702216	0	0.00235457	0.000969529	0	0.237119	0.413573	0.106094	0.00193906	193.862	0.00138246	0.000326574
1975	NA	612	0	LP	510394	255277	6.49934e+06	0	0.214622	0.0800332	0.0200775	0.0346164	0	0.000692329	0	0	0.0736638	0.191221	0.0231238	0	164.5	0.00433671	0.000629189
1976	NA	613	0	LP	513606	250361	6.49934e+06	0	0.030584	0	0	0.0741766	0	0.00221423	0	0	0.401329	0.452671	0.00401329	0	191.429	0.00156311	4.01721e-05
1977	NA	614	0	LP	651414	247993	6.49934e+06	0.00346404	0.0462796	0	0	0.085354	0	0	0.00803658	0.0036026	0.294998	0.415408	0.13967	0.00166274	204.609	0.00136194	0
1978	NA	615	0	LP	621521	246855	6.49934e+06	0.00069185	0.159679	0.100457	0.0102394	0.0273973	0	0	0	0	0.0413726	0.0366681	0.0285042	0	151.685	0.00601646	0.00120097
1979	NA	616	0	LP	573177	241400	6.49934e+06	0.000693481	0.0381415	0	0	0.0893204	0.000970874	0	0.00166436	0	0.121637	0.579196	0.133842	0	184.672	0.00150568	0
1980	NA	617	0	LP	586201	239911	6.49934e+06	0	0.0464988	0	0	0.134514	0	0	0.000830335	0	0.0363963	0.712704	0.066842	0	197.338	0.00115281	0
1981	NA	618	0	LP	653631	238191	6.49934e+06	0.00762935	0.186434	0	0	0.105562	0.00790678	0.00305174	0.00152587	0.00527119	0.218893	0.152726	0.260924	0.000693577	203.635	0.0015348	0.000928412
1982	NA	619	0	LP	497853	235951	6.49934e+06	0.00318295	0.112234	0.00719624	0.0139773	0.0464988	0.00179906	0.000691946	0	0.00871852	0.118738	0.300166	0.271796	0	198.838	0.00125454	0.000441679
1983	NA	620	0	LP	641536	234922	6.49934e+06	0	0.0138619	0	0	0.084835	0	0	0.00221791	0.0049903	0.307319	0.456196	0.0769337	0.000693097	206.013	0.00146456	0
1984	NA	621	0	LP	518666	234424	6.49934e+06	0.0296235	0.0491417	0	0	0.200166	0	0.00359911	0.00899779	0.00138427	0.40933	0.223837	0.0651993	0.000692137	197.772	0.00148533	0.000297433
1985	NA	622	0	LP	496133	229463	6.49934e+06	0.0890677	0.0215039	0	0	0.320339	0.00291343	0.00971143	0.00166482	0.0435627	0	0	0.510405	0.000832408	220.404	0.000607902	0
1986	NA	623	0	LP	600906	228914	6.49934e+06	0.00055348	0.0920161	0.00069185	0.00207555	0.184032	0	0.0027674	0.00401273	0.016466	0.117753	0.293344	0.203266	0.00373599	202.867	0.00247118	0.000286034
1987	NA	624	0	LP	544524	226525	6.49934e+06	0.0079024	0.0284209	0	0	0.700263	0.0697352	0.108277	0.0242617	0.0110911	0.0109524	0	0.0349369	0.00263413	224.399	0.000790831	0.000867253
1988	NA	625	0	LP	523534	224773	6.49934e+06	0.00664176	0.0319635	0	0.00152207	0.292653	0	0.00152207	0.00387436	0.0083022	0.255431	0.282275	0.111111	0.00318251	205.83	0.00101293	0.000178226
1989	NA	626	0	LP	623581	224450	6.49934e+06	0	0.0185698	0	0	0.0443459	0	0	0	0.00124723	0.128049	0.698309	0.0785754	0	203.066	0.00125838	0
1990	NA	627	0	LP	483443	224456	6.49934e+06	0	0.0350707	0	0	0.227474	0.00845578	0.0159412	0.00651511	0.060438	0.0263377	0.501802	0.0748544	0	208.213	0.001759	0.000184157
1991	NA	628	0	LP	596324	217510	6.49934e+06	0	0.03141	0	0	0.0791476	0	0	0.00069185	0.00304414	0.0817767	0.711914	0.0503667	0	191.355	0.00162884	0
1992	NA	629	0	LP	594713	217503	6.49934e+06	0	0.0603878	0	0	0.0668975	0	0.000692521	0	0	0.131856	0.615235	0.0400277	0	193.078	0.00268557	0
1993	NA	630	0	LP	653368	215583	6.49934e+06	0.00096859	0.0217241	0	0.00774872	0.15788	0.0027674	0.00332088	0.00096859	0.00207555	0.257645	0.4771	0.0585305	0.00124533	193.711	0.000875909	0
1994	NA	631	0	LP	639100	212087	6.49934e+06	0	0.0291961	0	0	0.171856	0	0	0.0027674	0.00581154	0.222637	0.390342	0.154698	0	199.1	0.0012013	0
1995	NA	632	0	LP	639776	208813	6.49934e+06	0.000692329	0.0301855	0.000830795	0	0.112573	0	0.00304625	0	0.00512323	0.359873	0.384935	0.0714484	0	194.63	0.00150847	0
1996	NA	633	0	LP	525350	208673	6.49934e+06	0	0.0252287	0	0.00415858	0.0938453	0	0	0.00207929	0.0121985	0.112975	0.585112	0.120737	0	198.818	0.00134467	0.000129215
1997	NA	634	0	LP	490072	208387	6.49934e+06	0	0.0325395	0	0.00152312	0.210883	0.00775408	0.00636943	0.00789255	0.046386	0.0414013	0.51897	0.0933259	0	195.614	0.0016113	1.08988e-05
1998	NA	635	0	LP	681567	203885	6.49934e+06	0	0.0402601	0	0	0.135307	0	0	0.00207526	0.000276702	0.249447	0.414499	0.144023	0.0131433	198.724	0.00104548	0.000139427
1999	NA	636	0	LP	615922	203317	6.49934e+06	0.00706176	0.060648	0	0.00290778	0.196068	0.0263085	0.0245084	0.000692329	0.00443091	0.251731	0.295209	0.118527	0.00235392	199.68	0.00159602	0
2000	NA	637	0	LP	491577	201952	6.49934e+06	0	0.0421578	0	0.000693385	0.245458	0.0201082	0.00818194	0.0134517	0.0729441	0.0232977	0.417418	0.131743	0	210.616	0.00170102	0
2001	NA	638	0	LP	548812	200637	6.49934e+06	0.0992239	0.0620843	0	0.00124723	0.472145	0.0230044	0.0329823	0.00277162	0.0105322	0.00956208	0.0342295	0.240161	0.00720621	212.887	0.00107739	0.000413587
[truncated: 25 more rows]
